# Supplementary material for: A Graph-Centric Approach for Metagenome-Guided Peptide and Protein Identification in Metaproteomics
Source: PLoS Comput Biol. 2016 Dec 5;12(12):e1005224. doi: 10.1371/journal.pcbi.1005224 (PMC5137872; doi:10.1371/journal.pcbi.1005224)
Supplement: S1 Dataset — (ZIP) [file pcbi.1005224.s006.zip › Supplement/ProteinID/SD7.hybrid.fgsdbgraph.2.protein.fasta]

>12005858_1_857_+
PRRVGCEIASVLGRPDAKDTRDQFRIDAEWQLGAHLLRAGVDIDNFESVAGESYSGGIVW
RYGRYSATGITNENSVVRKRVFQSGSTVAVDQTAFYIEDSWNVTDNFIAYLGLRWDNFEN
KNGDGETFAEIKNQFAPRLGFSWDVYGDSTFKVYGNAGRYALPLTATVAVRGASKSLYSE
QFYTYTGVDPVTGAPTGLTLIPNYNNGRDIRYLNNEFGVGKNPETISDQGLKPMYQDEYI
LGFQKQITDTFSLGTRLIHRDLKAAIDDQCDYRPIIDWALANGFT
>11958925_1_593_-
DQGNRITPSYVAFTDTERLVGDAAKNQASLNPERTVFDVKRLIGRDFNSKEVQADKKMFP
FNVVSKNGKPVIEVSIKGENKIFSPEEVSAMILSKMKETSEVFLGKEVKNAVVTVPAYFN
DAQRQATKDAGTIAGLNVLRIINEPTAAAIAYGLDKKAKEKNILVYDLGGGTFDVSILTI
DDGVFEVLATNGDTHLG
>11964906_1_614_+
WSAYEDIAAFFSEDVKNIDGKPIYGHMDYGKKDPSLGWRFTDAWLSMAGTADVGIPNGKP
VDEWGIRASADGCNPQGASVSRGGATNSPAAVYALTKYIDWMKKYSPKEAIGMTFGEAGP
VPAQGQIAQQIFWYTAFTADMIKPGLPVVNADGTPKWRMAPGPNGPYWKQGMQNGYQDVG
SWTFFKDHDANKVAAAWLYAQFVT
>11936008_1_527_+
IGLNPESILANFFVNDNFRLMDSGAQLEFVPERLRGEVARFDITDKSGKVVVAKDKRVTA
RHTRELEQSGTMHISVPEDFLIGRVVARNIVDGDTGEIIAKANEELTEALLKKLRSSGVQ
ELQCIYTNELDQGAYISQTLRIDETVDEFAARVAIYRMMRPGEPPTEDAVQALF
>11938298_1_533_+
ERESTAPNPKYAWAAKWDDSTRPAILFDPTTGKMAWPLFKPHFGKRVPFSANHSGAPWLE
PIHQDANGERTSEPAMPGEQGRWSLCPDNANRKHYNIHFVRMPITLAKKQGKEPAMVDKD
GLIYVLHEEERLTRANDDLKLPAVIRANVYDCVDLLLTSEWDDDDYTNFQSSKINIH
>12034943_1_910_-
RFARLKVPQLLDRFLALPDGERFVPLEQVIAAHLDRLFPGMSVVDSTIFRVTRNTDLILE
EDDAEDLLAAVQSEVRRRRFGGAVRLEVDDHASEEMVDILQEELDLPAEAVYRRRVPLDL
TGLWAVYALDLPDGTFREFSGITQPRLKSIGEGAPADFFAALRKGDIMVQHPYDSFSGSV
DEFIRQAARDPEVLAIKLTLYRTSGDSPIVESLIKAAEGGKAVAALVELKARFDEENNIV
WAKRLEKAGVHVVYGMVGLKTHTKVALVARQEGERVRRYCHVGTGNYNSKTARIYEDLGL
LT
>11957153_105_587_-
AYVALVFEQEMQTAASSSALEKSYELPDGQVITIGNERFRCPEALFQPSFLGMESAGIHE
TTYNSIMKCDVDIRKDLYGNTVLSGGSTMFPGIADRMQKELTALAPSTMKIKIIAPPERK
YSVWIGGSILASLSTFQQMWISKEEYDESGPAIVHRKCF
>11964742_1_595_-
QTNLLKPKAINVEQLGHNRAKVALEPFERGYGHTLGNAIRRVLLSSMVGYAATEVTIAGV
LHEYSSIDGVQEDVVNILLNLKGVVFKLHNRDEVTLSLRKDGDGVVTARDIQTPHDVEIV
NPDHVIAHLSQGGKLDMQIKVEKGRGYVPGNQRRFSDETSKSIGRIVLDASFSPVKRVSY
TVESARVEQRTDLDKLV
>12040235_500_1738_+
LNSQDNETLVRVGPGTAMGQLMRLYWIPFLASADVERDGQPHRVRLLGEDLVAFRDSEGQ
VGLVDQACPHRGAPMVFARNEEGGIRCIYHGWKFDVTGQCQETPAEPPGSAMTSRMTIKS
YPVRERNGVLWTYMGPKRETPPPLPELEWNMVPESHSVVTFRVQEXNWLQALEGEVDSAH
AAILHGRRNGSTIAQWRQGQDLSPKFEVQPHDAGISIAARRKDGTEHNYVRVNQFLMPFW
TLVPPQTQYPELSGHAWVPIDDHHTLAIMFSYTPDQPFYEKSRKLFKDGYKGRETGHHSH
GAYEARPVTVPYHRYWSRFNRGNAYNYDYQTGMPGLWLEDAACGSGVATIYDRSQEHLGS
TDAGIVRVRRLLLESAKKLAEGAEPVSAAKPSSFMMRAISVTIPAGSDWMEL
>12012219_1_353_+
TKQERQLEARLAAARARLAHARSVKPKQVKVAARLERTQRRLDKVAAGSSKAAKLRAREA
DLLVRFDRMDRRRGDRRLAEAEVIELSERLEAVRAAALAAAGGSGTTRRVFYRADD
>12012141_59_926_+
ASNYFAKGLKRSALTVALGLCFVGGVQAQTNTAGAVTGRAASGDTITITNPATGFSRTIT
AGSDGNYRFSALPTGQYQLSRNGGAPRNVTVNVGGAANIDFVTSGGDATTLDTVTVVGAG
AINPIDVSSVESTTILTAEQIAKIPVARDTTAVALLAPGTVRGDSAFGNLASFGGSSVAE
NQYYFNGFNITNSFNNLAFAQIPFEAIAEQQTKTGGYGAEFGRSTGGVVNQISRRGTNEF
MAGGNLFYTPGSLRENFPNQVLNDGTVAADNSSDKFSDELTAAVWAGG
>11965046_143_520_+
GISPGLRGEVEFTVADADTARSLGSGSVEVLGTPRVLAWCEAASISALADTLPAGMTTVG
MRVQLEHIAPSAIGAVIRVDSSLDKVEGRRLTFTVSAHEDGRLVAAGKVTRVVVNTDEFL
SKLD
>11935390_1_526_-
IECGSTTNNATRQKDVSFVVTTFVEEVRIAVKANSGITSIAQLKDKNVATTTGTTSVQLL
RKNERASGIDFKEVFGKDHADSFLLLESGRADAFVMDGQILAGNIATSKNPADYKIVGEV
LSVEPIAIMIRKDDPAMKKLADDTVKAMIKSGALAKMYDKWFMQPIPPKNTKVG
>12046419_1_187_-
AKLLSGEATLEGSGASRVIKIPGSTAPGARGTAAGKARWVWYPVEREESIFTILTEFGDK
K
>12031399_623_964_-
VDIYGRSVDELQASLSPDLAEELDRLAPDFDGDEVPSEATLRIAQAQLVGWLEGLFHGIQ
ATLVAQQMAARQQLEGVRGQLPGPGGIQGQTEGPMGGGPPPGAPGRGPTGYL
>12023577_1_490_-
AQVVQGRPGAQEPESQRPTRRNLPWPIRFLDTTVGMKWAMALSGVMLIGFIVFHMIGNWK
MFLGAEAINHYGEFLRELLYPILPRTVFLWIMRLGLIGAFLVHILAAYRLVVINKRARPV
HYESKRQFVAVNYANRTMAVSGTIVLFYLLFHLADLTWGVGG
>11980218_1_679_+
HEKVLTKIKVDAAAEELVREQGFTLDDVPPVETMVKLALTGNMSTGGISIDRTFDAHPDN
IEIAEEAARLIGLDVAGIDFIAPDIASPVREAGGAICEVNAAPGFRMHTHPTVGEPQYIA
KPVVDLLFPPGAPSRVPIVAVTGTNGKTTTSRMIAHIMKGLGRQVGMTSTDGIVIDERLV
VKSDASGPRSARMVLQNPRVDFAVMEVARGGILREGLGYDRNDVAV
>12039891_1_967_-
NKLLYALVVLVLCVGSANAQSGEIQGKVLNDKAEGIPFANVVAYKNGVLVTGATTDFDGK
YAIPALEPGTYEIEASYVGLKKRLTGITVSQGIVFLDDILLSDKILDVVIIKYQAPLVDK
GNTSTGGVVTKEDIQKIATRNVTSIAATKEGVYQSDEGGGLNIKGSRGDATEYIIDGVRV
SGSLKLPQDAIEQLEVITGGVDPKYGDATGGFITITTRGPSKNYNGSMELATSEVLDDYG
YNLASLFLTGPIIMKDKGTDSAQAKFGFFIAGELEMERDPDPSAIGNFQVKDDVMNSLTV
DPLRPSVTGLGFNKNSEFITD
>12032467_1_316_+
GTVPHFVVGEYGASKVILRPANPGTGVIAGATVRALLDSSGYHDVLTKVVGSNNPHNVVR
ATLDALRRLESPEQYAIRTGRSIDDVLSSYNVGARTRAHAVSGA
>11950429_21_566_-
RLAKLAGGVAVIKVGAATEPELKEKKHRVEDALSTARAAVEEGVVPGGGVALINAMRGLD
NVKPANDDEKYGVQILRRALEEPMRQLARNAGEEGSVIIDAVRRQQKEKGVTSYGYNVLT
GEFVDLLEQGVIDPVKVTRSAVQNAVSIAGLLLTTEALIADLPEEKSAAPAMPGGGGMDF
>11941666_1_542_+
DAQNDGNSRWGIKVVEDLGGGMKATAQFEQNIDYSTGAADVASGRYAYMALDGGFGRIKA
GRTLSPSFFGVAAWELTGAANFSAVANQFGFAGGGSRNSREFSYTTPNMGGFSATLGYVT
ELDGMENGGLGSKLDANAIYAAGPLAVGLSYWKNDKVAPGASTDGNYSLGASYNFGAFIL
>12026321_1_813_-
ARILVTEKIADPGLDRLREAGHSVDVQLGLSPEQLVEAVPGAAALIIRSATQVTDEVLAA
GSDLVMVGRAGIGLDNVDVAAATKRGVMVVNAPQSNTLSAAEHTMAMLLALARNVPQACA
ALRQGRWERSQWNGVELADKTLGVIGLGRIGTLVAQRAMAFGMKLVAYDPFVSAERARQL
NVELLELDDLLQRSDFVTLHLARTPETVGLLDADRLAKARPGLRIVNVARGGIIVEQDLA
DAVRSGHVAGAALDVFASEPTTESPLFELD
>11980014_1_678_+
YVECGMAYDAFSPDPMLVVDETRHAMQQVALARGHSHRLAEGILGAANLLLGSAVQPVLE
AHVDASEGRFRGVRFRVAYDADPEAGYHESGYLNQNVLDRPELVESARLLGRMGLTLELW
GFHPQLADIKAFARMVPEVQIVLNHIGGPLGVGRYAHERAEVFKAWSAGITALSDEPNVM
VKLSGLGISRLGLRQPGGQDHTTSDQLAAAWGPFVRHCVESFGPD
>11959589_1_595_+
ALSEFTGRDHSHLAVPREDDQIRYRDVQAQPRKIISSPTWSGIESEHVSYNAGYTNVHEL
IPWRTLSGRQQLYQDHPWMRAFGEELCVYKPPIDLKTTKPALAQYSDDRKQVELNWITPH
QKWGIHSTYTDNLIMLTLSRGGPIVWVSEIDAKKVGIIDNDWVEVYNVNGTLTARAVVSQ
RIPEGAIFMYHAQEKLV
>12047361_1_791_+
VNLEQLIVAPTIAYKMNSNHSVGISPLLVYQQFKAKGLHAFTQMSSDPSKVTNNGTDSSS
GLGVRIGYLGKINDQFSIGASYSPKTKMSKFKKYAGLFADSGSFDIPENLSLGMSFQVTP
AVSVAADFQRINYSDVTSIGNPSTNRMPLGSKGAPGFGWSDVNVFKIGVQWQATPALTLR
AGFNKSDSPIQGRDVSFNIVAPGVTTTHITLGGTFALSKTSELTVAYMHAPKQTVSGQSF
LAGNESISMSQNSLGIQFGWKF
>11957399_199_501_+
SALTKADMVEHLFNELGLNKQEAKELIDIFFEEIRLALENNQPVKLSGFGNFDLRDKRQR
PGRNPKTGEEIPITARRVVTFKAGQKLRQRVDAYARTQS
>11978854_1_245_+
PNGMTTRAQMATFLWRDAGSPMGNPNSGFDDVPNGAYYEEAVDWLVAQGITKGTSPTIFS
PDDSVSRAEMSTFLFRRACP
>12026377_1_1017_+
SRWEQIKFNKKDFDRVITFITENLSKYKTQPLKDAYESMEDEDEAKEEFSVKDVYLAAAN
GYLNSLDPHSNVFLREAWEKSMKSIEDSSFEGIGAVLSGGGNREVIVENPLEDKPAVKAG
VRAGDVIVAVDDKKTKGVMLDKVVKRIKGKKGTAVKLTIKRKGIAKPFDISVVRANIEIK
NVSKRLIKDHEQIGYIKLSGFVKSNTESSDTEIKNAFKELEQEAAQKNTKLKALVLDLRN
NAGGYLDLAIDISDMFITKGLIVSTKSPNREADESYARMKDLTDLPLAILINAKSASASE
IVASAIKHHGRGLLLGERTFGKATVQKLMDLQGTVIMC
>12038347_1_445_+
EVILLEKVANLGALGSKVSVKAGYGRNFLIPQGKAVPATQSNLDAFEARRADLERQEAEI
LATAQTRAEQLAALAIVIAAKSGDEGKLFGSVGTRDIAAAITTAGIAVSKTEVRLPNGAL
RNTGAYKVALQLHSDVMAEVALTVVAE
>11948197_1_560_+
WKKAEEYLKAGKGKKVPVRYAHNTYSDETHSATSEIKTEVTVLSAKELKDICYFIPCPKS
PHGCDVDPTGEYIVGSGKLAALIPVFSFDKLQKAIANKSYDGDFEGIPVIKYEAALYGEV
KKPGLGPLHTEFDGKGNAYTTFFVSSEVVKWNIKDLKVLDRVPTYYSVGHLCIPGGDSKK
PNAKYL
>11968430_1_198_-
KHIIAVLLENEAGALSRVVGLFSARGYNIESLTVAPTEDPSLSRMTIQTTGSDDVIEQIT
KHLNR
>12018983_80_1000_+
DITMTTMPFSRKALPIAILTTLLAACGGGSGDSGTSSTTPAVTEGTITGTASKGILQKAT
VTAYKIKDDGTKGDALANTTTDDAGSYTLKVSGYSGAVLLEMTSAANTTMLCDNTAGCDG
KAFGQAVPAAGLALQTVLPELKATNKTAITPFTHLASKYAEKKGYNKTNIEAALTQIADL
FNLPALNETTPVNAAGDLSTATTTEQQYAVMNAAIAQLAGKVSDISAKLKALSDEINTKD
GQLQSSGAAADKVDLADVLAAAKNVTESSKLQHLSAGIKTILAAQLAVAEKNTDITTAAP
ANGAG
>12025453_279_1067_+
SSVVDVVAREILDSRGNPTVECDVLLESGVMGRAAVPSGASTGSREAIELRDGDSTRYLG
KGVMQAVENVNTEIAEAIIGLDAQEQAFIDQTLIQLDGTENKARLGANAMLAVSMAVAKA
AAEESGLPLYRYFGGSGPMQMPVPMMNIINGGEHANNSLDFQEFMILPVSQGSFREALRC
GAEVFHALKKLLDKKGFSTAVGDEGGFAPNLASHAEGLQMVVQAIEAAGYFPGEDVLIGL
TVRRPSFTRTAITIWRGRVCS
>12028165_1_316_+
EYDNRHLWMKLKSIISSHFANYQEAWEMNRLIDQGAIVPVMSDVYDLTHVGDAALKVHRN
EAEGKLGVLCLSPEEGMGITDQAKREVVGEDRINLFRRMAGTKA
>11938816_1_534_-
ALASGKMGGRGRQILGRGLNYDLTGNAEAIAESVKNYVQVDEGDDTEVKIVKGGKSLLIQ
SPSSRIIAGADYMAATTVGAAAVTQTIIDMFGTDPYDAPIVKGAVWGSYPQTMDLMGGMV
QGILSIPQNNEGLGFSLRNIMANHVAAICNRNAMNTSALSSIYEQSGIFEMGGAVGI
>11990386_1_655_-
AYSFTERKRIRKNFGTRDSVLEIPYLLQMQKDAYTAFLQANILPKKRTNEGLQAAFDAAF
PIVSHNGFVEMKYLEYNLAKPAFDVRECQTRGLTFASAVRAKVQLIIYDRESSTTQNKVV
KEVKEQEVYMGEVPLMTDKGSFVINGTERVIVSQLHRSPGVFFEHDKGKTHSSGKLLFSA
RIIPYRGSWLDFEFDPKDILYFRVDRRRKMPVTILLK
>12005318_1_852_+
TVFDAKRLIGREFKDATVQSDIKLWPFKVVAEGNKPMIEVDYQGQPKRFSAEEISSMVLV
KMKQTAEAYLGETCKNAVVTVPAYFNDQQRQATKDAGAIAGLNVMRIINEPTAAAIAYGL
GKKTKGEMTVLIFDLGGGTFDVSLLSIDEGVFEVKATAGDTHLGGEDFDQRMMDHFCKEF
KRQHKLDITSSDRAVRRLRTACERAKRTLSSSTKANIEIDSLFEGIDFNSSITRARFEDL
CGDYFRNTLTPVEKVLRDANVSKSQVNEIVLVGGSTRIPKVQQ
>12019351_729_1004_+
RPSPPAPVSSKPHKVTPDSFNEAQQIADVFKRRQPVIVNLEAADRDLSRRLIDFASGVCY
GLGGTMERVGGQVYLLTPTDVEVSDDDKRV
>12036707_1_1014_+
KDGVTVAKEIELEDAIENMGAQMVKEVASKTADAAGDGTTTATVLAQAMVNAGMKYVTAG
ANPMDLKRGIDKAVAAVIADLKNQSEVVGSDFSKIKQVASISANNDDEIGSLIADAMKRV
TKDGVITVEEAKGTDTYVDEVIGMQFDRGYLSPYFITNTENMTTEYENPLILIHDKKISN
VQEIVPVLEKAVQTGRPLLIIAEDVDSQALGTLVVNRLRAGLKIVAVKAPGFGDRRKAML
EDIAILTGGVVISEEKGYKLENATVAELGQAEKITVDKDNTTIVNGKSQQADINARIGQI
KAQIETTTSDYDKEKLQERLAKLAGGVAVLYVGLPLK
>12030781_19_882_+
ANKLTTAAEATSHITSGMTIGIGGWGARRKPLALIAELVARDDLSDLTVVAYGGPEVGIL
CRAGKVAKVISGFVTLDTIPLEPHYRIARQTGSIEAAEWDEGMILLGLNAAGWNLPFLPT
RGGLGSDVPRVMPDLKMVTSPYPGRNGGEPEELLAVPALHLDAALIHAQRADAQGNAQLL
GEDPFFDDLFVRAADRAIVSCERLVDTAEFLDEGPVQTLLVSRLNTDAVVEAPGGAGFTQ
CLPDYERDEDAQRAYVATAKSDETWDEWLAAFIANPSRQISQEATR
>11936272_144_528_+
KLRYTALSVAIACALAGQGWADEAAAKKWIDSEFQPSTLSKDQQTAEMKWFIDAAKKLQA
KGVKEISVVSETITTHEYESKTLAKAFTEITGIVVKHDLIQEGDVVEKLQTSMQSGKSIY
DGWISDS
>11970354_1_463_-
SGPGADVRRPTCNRGATVQYRTETDSMGDVNVPADAYYMASTQRAVDNFPISNLRFSRRF
IWALGLIKGSVATVAAERGAKDSEASDATRRAADEVMDGALDDQFVLDIFQTGSGTSTNT
NANEVIAARASELLDGERGTHRVHPNDDVNYAQ
>12030099_1_1264_+
CVGGYLDGSFEKIGTGNKSKFAGEDENYGNKRLALFQTSDSRAATFADLGRHSTWVKWTA
PTAEALRQACLANESRISQVEPQLPNAVVSKMVVSNSKFLGPLTIDFNQQYNAVIGGRGT
GKSTILSYLRWGLCDQPADHDQTSSEAGSIGARQRRLIEATLFPLDAQVEVHFVINGIPH
VVRRQADTGNIRLKIGGADFVPAREEDVRALLPIHAYSQKQLSSVAVRVDELTRFITAPI
QPDLDEFDRQIAEAAGRLRENYATLQRVRVLDLAIQRSTLDVGSLEDQAENIRQSLGGMS
EEDRVILADKPRYDXSERHTTVGKGEFDSSLQPLVDARSALDALNVGEADGSASQPSKLA
EPIEELVTIVGATIQTVVDRVEAAQTELRAASDVGSPVALAEARLNEIHGDFGAAYETVK
>11978476_1_542_+
AGIGVPQISAIDNVAKALNNRIPLIADGGIRYSGDIAKAIAAGAHVIMVGSLLAGTEEAP
GEVELFQGRYYKAYRGMGSLGAMSGSTGSSDRYFQDASAGVEKLVPEGIEGRVSYKGPMS
GIVHQLMGGLRSSMGYTGSANIEEMRTKPQFVKITSAGMKESHVHDVTITKEAPNYRVG
>11943178_1_546_+
YMGKFGDVSVMFTTAMKEGNTYAVANGISTGAAADAATVGAPTGAVGAAKMPLALAVNYG
AGPIAAGVTLTKNGRGGDKLLTQVGFTYDAKVVKASLAFEQDGNQVGGKNAYSLGVSAPL
GAASVNFVYGKDQKGSAADVTQIAVGGQYNLSKRTNVYGLVGQLKSAGATASNQVTLGVQ
H
>12029045_1030_1233_+
NKGELIDAMAADTGLTKTQATACLDSMMTAIRKALKKGDKVTLVGFGTYSVSKRAARTGR
NPQTGK
>11946933_1_556_+
CRDVVVEVTKAGGFGVLGAVTHSPEQLERELKWIDEHVGGRPYGVDVLIPVVYDREAEAS
TEEVIDLIPAEQRQFVDKLLDAEGVPPLSADDAAEARRELIGRGRNTTPLGARRLIDVAL
RHPQVKLVVSALGAPPKELVDELHGRGILVGSLCGKAEHAKAQRAVGVDIIVAQGTEAGG
HTGQI
>11990070_496_735_+
AIERTLSIIKPDAVAKNVIGQIYARFEAAGLKVVAARMAHLSRLEAEQFYAVHKARPFFK
DLVDFMVSGPVMIQALEG
>12017295_1_400_+
ERFPHPQLMPGDPVDRARVRLFLLNFEKELFVHVSALENRATKGNDKALEKARAHIRDRL
TQLAPVFLKNKYMLGDGFSMLDVAIAPLLWRLDYYGIDLSKNAAPLLKYAERIFSRPAYI
EALTPSEKVMRK
>11983620_1_697_-
RKTSRHRGGGHKQRYRVIDFRRNKDGIPAKVAGIEYDPNRTCRIALLHYLDGEKAYILAP
KGLNVGDMVQSGQGSDIRPGNALPLRFIPVGTVVHNVEIKAGGGGKMARSAGASVQLVAK
EGGFATLRLPSTEMRRVPIDCRATVGEVGNSEHELIKIGKAGRNRWKGKRPQTRGVAMNP
VDHPHGGGEGKTSGGRHPVSPWGKPESRTRDTNKPSQKLIVRRRRTRGSRR
>11951125_1_568_-
LIMDTLKKVANKHGLSCLLHEKPFKGVNGSGKHNNWSMSSNDGQNLLEPGDNPHDNAQFL
FFLVATIMAVDKHGDLLRVAISNAGNDHRLGANEAPPAIISIFLGSQLTDIIDQIEKGAA
TSSSVGGFMEIGVSTLPPLPRDTTDRNRTSPFAFTGNKFEFRAVPSSLSLGYPNAFLNTF
VAEALDEM
>12033429_13_1375_+
KVRNALHLGVPALVIAAAMTSPALAAAAQDSPEAESSARVGGIKEIVVTAQKRAERVNDI
GMSIQAIGSDDLTKLGVTDTADLSKITPGFTPSSGSPPIYTIRGIGFQDTSLAGSPTVSL
YVDEVPLPYSILTTGASLDLERVEVLKGPQGILFGNNATGGAINYIAAKPTDDFSVGAKI
SYGRFDSLDAEGFISGPISDNVGFRVAVRRQSMDDWQKGYTTPLTSGQRDVWIGRAMLEF
EPTETFSALLSIHGWKDKSDTQVGQFFGVEPLNPTNGVDPRIIAYPLAPHNPRAADRSVC
VNNSIFNEPFNQIPEPFGYSPDRPTTAEIXTSLARDNTFYQFSLRMELELSPDIKLTSLS
SYERFDRDQPFEGDGIIYQNYEAQLEGYLDVLYQELRLSGEFGNGGNWIVGANYERDKTF
ESTLQTFSGSTSIPTLGINLGPTNTQNRQTTDT
>11940716_1_539_-
TVVSVADDMFAVDAARAYYPAFSTNEELVESFYLNTLGRVADAEGLAYWTAALNAPGATP
GSVITDLIYAVVGYSGTDAAALTSQQLFNNKVTVGQYYGENNGDIAGAASALVPVSADAA
SVANAIAAIDASGVANGLTFTLTEDTAAGADVMRLTGDMDVRIDLTANNNQVKGLDLDG
>12001604_1_818_+
NSKVTGNISGAGQLVKFGDGSLTLDTKVTALDGTVSYKGNDYDGGTLISGGLLIVNDNKD
LGKANTNVAITGGTLQIANDITLERNIVTSTTAGGSISTAGHNVVLEGAVFNGGNGGHLV
KSGAGKLTLTSALSDYNFGTTKDIVSNEDIARVGNTVINGGALSVAKDEFLGVKQKQFSD
GGLTQAEWDRGNLLIDGGTLEITAGLVSQRTVNIGAAGATIDVVVAGEVNKTELKGQLKG
AIGGSGGLVKEGDGILFLNLQSNEYSTDGVE
>12007220_141_752_+
MVLYSGTTCPFSHRCRFVLFEKGMDFEIRDVDLYNKPEDISVMNPYGQVPILVERDLILY
ESNIINEYIDERFPHPQLMPGDPVDRARVRLFLLNFEKELFVHVSTLEARNSKGNEKAIE
KARAHIRDRLTQLAPVFLKNKYMLGDNFSMLDVAIAPLLWRLDFYGIDLSKNAAPLLKYA
ERIFSRPAYIEALTPSEKVMRK
>11936622_82_529_+
SLSNSLGLLGRKVGMMRVFTDEGDSVPVTVVDVSNNRVTQIKTNENDGYVALQVTFGSRK
ASRVTKPIAGHLAKAGVEAGEIIQEFRVTADTAGQYAAGAVVPASAVFAVGQSVDVQGTS
IGKGFTGTITRHNFSSQRASHGNSRSHN
>12046057_1_516_+
LADDLKVPLVSSQPQYSLLWRVIEEEVVPTCEELGISQIVWSPLAQGVLTGKYQPGEEPP
DGSRATDEAGGKNMISRWMNDDVLTAVQQVSALADEAGLTMANMALAWVLRNPNVASAIV
GASRADQVTRIVEAVDITLDDDLVAQVEAILEPVSISDAKRTLKDQPKQRL
>11948815_1_422_+
GRILGFAALTVVGDGDGRVGMGKGKSREVPVAVQKAMEEARRRMVKVSLKSGTLHHTVFG
RHGASVVMMQPAPEGTGIIAGGAMRAVFDVMGMTNVVAKAHGSTNPYNIVRATINGLQAM
NTPSEIAAKRGKSVEDILG
>12024907_1_97_-
AGQKIRIRLKSYDHEVIDSSARKIVDTVTRA
>12001784_1_820_-
SGFTRMLEAAQDRGLLTLHRDERAGGVRVEVSSEPVPQQRHQPEPEEEEMGDLPGTTGEA
GRMRDLLASVGVDPLPRVYRHTVVYEFADHVQDRINKKKRNTFIYTVGDVARRCRDTVPA
VPPRHVRSVLNALAQTGELVHPDGKPARTPTAPFIIRKDGEGLLDALSTFYLNVLADRGE
SLDDSIALSQLLYGDDDHVQIVEEMVAWTQHERSTRDTSGEPRREEQAEQPRQERRDGRG
DGRGDGREARGDGRDGRRGRDGRRDRRDRNDR
>11959877_1_596_-
HQCGLPKKMALELFKPFIFSKLEFRGLATTIKAAKKLVDREGPEVWDILEEVIREHPVLL
NRAPTLHRLGIQAFEPLLVEGKAIQLHPLVCAAYNADFDGDQMAVHIPLTIEAQLEARAL
MMSTNNILSPANGEPIIVPSQDIVLGLYYLTRERINVLGEGKVFLDIGEVHRAYQNGAVH
LHAIIQVRVNAEMDSTEA
>12047469_330_725_-
GNPGPDTGYALTLVGRCVDNLTLGAGEHREDVVSGLAALAAKRAASYGRAPVRHDLDVAV
TIWGFASTAIDPELAELRRTTFEGVGDPHHYEARRALVDMVPESALRQTPDAVVQAHAAD
WRSLFVAGRV
>11997973_1_789_-
TPMATLPTDPEQLLDLADAGDRRALARALSVVERGGAAGSALVRAGWSRARHHRAQQDRE
PGDRAPDRALTVGITGAPGAGKSTLNATLCAELLARGRSVAVLAIDPSSPFSGGAILGDR
VRMGDVAGADGLYIRSMATRGHLGGLTGATNDAIAVLGATGRDLVIVETVGVGQVETDIV
DSADTTVVVVNPGWGDAIQANKAGLMEIADIFVVNKADRDGARDTVTDLESMLNLSGGHD
DGPAQWRPPVVSTVGTTGEGVA
>11996847_1_780_+
CGKYKRMKHRGITCEKCGVEVIQSKVRRERLGHIDLATPVAHIWFLKSLPSRIGNLLDIS
LKDLEKVLYCEAYMVTNSLETTLKEGEILSEEDYREAIETFGYGSFEVGMGGEVIRDVLS
RMDIQGMAKDLRQAMRDTSSEAQRRKISKRLKIVDAFLESGNRPEWMMLEVIPVLPPDLR
PLVPLDGGRFATSDLNDLYRRVINRNNRLKRLQDLNAPEIIIRNEKRMLQEAVDALFDNG
RRGKTFTGPNKRPLRSLSD
>12038367_1_472_+
NKGWDCAKFLLSNERTGIANVGLCRERLDYARELAGRYTQAGKPLLDDPKLRADIAMLEA
ETRALEITNWRFLLTDSEQKRLPAFASVLKLKGTELQQEINALLARIVGPGGLERRSADE
VTHGPIAPRYFYSRAASIYGGTTEVQKDILAKAIVG
>11937064_1_530_-
FMNKVDLVEDPEMLELVEMEVRELLSKYKFNGDTASVIKGSALKALEGDATGKQAIYDLM
AAVDAEIPEPVRLVDQPFLMPVEDVFSITGRGTVATGRIERGVIKVGESVEIVGMMPKGT
KPMTSTITGVEMFRKLLDRGEAGDNAGLLLRGIEKDDIKRGMVMCAPGSVKPHLK
>12029381_1_184_-
KLRPLADRVIVKRVENETKTASGIVIPDSAAEKPDQGEVLAVGPGKKNDKGELLAMNVKV
>12029989_992_1261_-
ISDITEQTNVLALNAAIQAASAGEAGRGFSVVAEEVQRLAERSADATRQISALVKAIQTD
TQDAVAAMERSTQGVVEGARLSDNAGTR
>11963652_244_610_-
TERIPVKVAILNNAYLGMVRQWQEMFYEERYSEVYLSPDLPDYVKWAEAMGCVAFRVESP
EEVAPTIIKANEIDDRPVVIEFRTDSSEKVFPMVPSGKGNDEIVVSQNLDAPNVRPDERI
K
>11955283_1_581_-
STVVLDKNITLKGASGSQATLNATGANVVLEGTLSNDGITQVGIIKEGTGTLELSGSNTN
YKGKTTIKEGNLAISEAENLGGKVLVELAGGGLNLLKSITIDGADDSINITGTRGAINTA
KDTNSELALAFKGQGLFVKEGAGQLTLSGTNTDFSGGVSIDAGTLTITKDDSLGKKDTSV
ILNGGTLQTNGVT
>11977250_1_650_-
SITPMIYLDGRGVTRDEVLRVAQQAATGFEQLGVSEGDTVALLLRNDFAFFEVQQAAAAV
GAYGVPLNWHGRTEEVIYVLEDAKPKVLVAHADLLAPIRALVPAGIRVFVVPTPPEIQQR
YGVSTELARPLPGDTVWREWAERFEPLQAPPRRARATMIYTSGTTGHPKGVKRQPATPEE
SKAYVELFASVYGLKPGMRALVCGPLYHASPNGYG
>12012753_1_382_-
YARILVATDGSTLSKKAVNSAISLAALCGAELIAIKVVPRYPQSYFEGSIPLSVEDVKRV
EKQWAEDGQAVVEAVKKTAATKGVAVKALTVKSDLVSDALISAATKYKVDLIVMASHGRK
GIKRLL
>12019387_1_184_+
KTDGASDFVPYVEPLTFGTSGEHVIEAKAIDNVGNESDIKKIVFSNDIKAPSTVIKAVSN
>12044043_1_917_-
SRASDGSWSVTTGVKDARYLYEVVVYVRSTGRIETLTVTDPYSVALTLNSTKSVAVNLKD
PRYRPTTWTAAAQPRLASTVDTAIYELHVRDFSISDPSVPESERGSYLAFARAGQGMRHL
TALRAAGLNTIHLLPTFDIASIEEDPARQSTPACDLASFPPDSTEQQACINAIRSSDAFN
WGYDPFHWLAPEGSFASSAASADGGKRVAEFRTMVGALHQAGLRVVLDQVYNHTPTAGIA
PTSVLDKMVPDYYQRLDPRGNVYTSTCCQNIATEHRMAQKIMVDAVVVWARDYKIDGFRF
DLMG
>11975546_1_657_-
SRGVERFEITVNDNSKLQTINSTNNALREVTIVNGTTSNVVPDAYTTTVTNSGNLTVNGK
VGDDDTLAGVENGSAVGVHDTTYGFTDVRLIDGSAMTGKLAFTAQVTTDSLAKYVNLTDT
ANSPTADVASTGNVNFNVMGANFAYSGGTNNDTISVLVDSTVAASTTLTGQSDFTLVIDG
GAGNDVITTNIGGSETAAWLVDQKRNANITITAGEGDD
>11968516_1_628_+
VNILLNLKGVVFKLHNRDEVTLSLRKDGEGAVTAADIQTPHDVEIINPDHVIATLSQGGK
LDIQIKVEKGRGYVPGTMRRYADESTKSIGRIVLDASFSPVKRVSYTVESARVEQRTDLD
KLVMEIETNGAITAEDAVRASAKILVEQLAVFAQLEGSELAAFDVPAQRGGNAQFDPILL
RPVDELELTVRSANCLKAENIYYIGDLIQ
>12007020_1_869_-
GHMDYGKKDPSLGWRFSDAWFSMAGTGDKGLPNGKPIDEWGVRVEGCTPVGASVARGGDM
NGAAAAYSINQFISWLNKYAPPEAKEMDFGTAGAVPSQGYIAQQIFWYTAFTASMTKPGL
PVANADGTPKWRMAPSPKGAYWKDGVKLGYQDVGAWTLVKGTRPDNMKAAWLYAQFAVSK
TVSLKKTLMGLTPIRESDINSQAMTNASPKLGGLVEFYRSPARKRWTPTGTNVPDYPSMA
PIWWKNIGAAIRGEVSVQVALDNMAAQADLTLALLQQQGMDKCAPKLNA
>11951585_233_569_-
TKGTKARYQVSEAFEGGQMPMHMRMPKLRGFKNPFRTVYQVVNLDRIGALYPEGGEITVA
DLVAKGAVRDGQLVKVLGTGEISVKVNITADAFSTSAKDKIEAAGGSVSQA
>12020701_1_956_-
SETNSVYQAYQANTYLFGGNAPYVEEMYENYLANPGSVPDNWRDYFDALQNVPAVDGSNA
RDVPHQPVIDAFAQRAKAGGTKVVVASVDAELGRKRTAAQQLIAAYRNVGSNWADLDPLK
RTERPNIPELDPAFYGFKDADFETVFDTSNTFFGKDKMPLRELLNDLRETYCGTLGAEYQ
YLTDQTQKRWWQEKLESVRSKPNFNADQKKHILDRLTAAEGLERFLHTKYVGQKRFSLEG
GESFIAAMDQLIQQAGSLGVQEIVIGMAHRGRLNVLVNTLGKMPADLFAEFDHTAPEDLP
AGDVKYHQGFSSDVTTP
>11954905_1_580_+
NNPVLIGEPGVGKTAVVEGLAQRIVEGDVPTSLKNKRVIALDLAAMVAGAKYRGEFEERL
QAVLREITESEGEIITFIDEMHTVVGAGASGEGSMDAGNMLKPMLARGELRMVGATTLDE
FRKHIEKDAALERRFQQVLVGEPTVENTVAILRGLKDRYEVHHGVRIKDSALVSAAVMSD
RYITGRFLPDKA
>12005554_1_854_-
PKAHGNPFDEATIAETKRVMGLPPEETFFVPDDVANFYRNAAAARAATHAEWTERTASAD
TEARRAFEAAWSARPAGDIVAGLPTFGPDDSPATRVASQQVIDALAPISPSLFVGSADLS
GNTGTKLAGAEFQSAATPSGMAMHYGVREHAMAAASVGMALHGGIWPVGGTFLVFSDYAR
PSVRLAALSKARVVFVWSHDSVGVGEDGPTHQPVEQVMALRTIPGLCVFRPADGNETAAA
WATAAKIDGPVAMILSRQGTPTLTGTADLAVDGVANGAYVLVD
>12033525_254_1120_+
TYSYTEKKRIRKSFAKRVNVLDVPFLLATQLDSFTAFLQASVPPAQRKNQGLQAAFTSIF
PIVSHSGNARLEFVSFALAEPAFDVKECQQRGLTFASALRSKVRLIILDREAPDTIKEIK
EQEVYMGEIPLMTTTGSFVINGTERVIVSQLHRSPGVFFEHDRGKTHSSGKLLFSARVIP
YRGSWLDFEFDPKDTLFFRVDRRRKMPVTTLLKAIGLTSEQILREFFDFDTFQLGKKGIE
FHLVPERRAARLRVSISVTNRARFSLPRINGLPASTFASSMRPESNR
>11949387_1_563_-
EILRYINHVADRFDLRRDIQLETRVASATFDEASARWTVLTEAGERFDGQYLIMATGCLS
IPQPPAFKGLETFKGDWYHSANWPREGVDFAGKRVGLIGTGSSGVQMTPVIAEQAAHLTV
FQRTANFSVPAQNEPLTEATLAHVKAHYAERRALGREAVTGVFLSANDKSALEVSDEDRL
KEFEFRW
>12005456_603_853_-
VVIRLARGGAKARPFFNIVVADKRTRRDGRFIERIGFYNPIATANEESIRIAQDRLTYWQ
GVGAQASPTVERLIQQAAKKAA
>12047251_1_392_+
GIPSVVYTMHGSAIIRDEALRAGALGFVSKSAAGGELVTAVLEAAAGRTYEAGVEYLPGG
EELTDLERRVLHEIPSGATSKEIALRVGLAGGTVDNVISSIIAKLDLKGKKRSALASWAV
EHGLGPSES
>11957911_1_589_+
TGKGTTIGTVTDIDGKYSLELPKDVTTLVFSYIGYTNLEKSITSLKIDAAMTAEGKALEE
VVVTAGAIKREKRSLNFQVNTIKSEDLAQGSTDVFSAIQSKTPGVRVTSASGAPGSTKRI
VLGGETSFLGGNNALIVIDGVPVNNEVNNGRLNTSANYIDFGNRGNDYNPDDVESITVLR
GPAAVAQYGSRGTNG
>11998317_1_792_+
QATEGVTDDTIKLGTSMPQSGPYAVFGGILNGLKAYYDYQNSQGGIDGRKIELIAYDDEY
KPDRTSDNVKKLVEEDKVFALVSVLGTQNNLAVRDYLDENCVPNLGVATGSPQWGEAVQY
PWLQGGIPSYALEMKRLVDYLEEVEPDAKIALLRQNDDFGDAYENSLELLTKDNDMELVA
TETYDAQASTDTKAQVDKLAQSDATVFVNGASGSQCPNTLKFVPDNWDVLTYVGITCNSK
LALSLAGGKEEGIISTQATLDPS
>12033367_1_925_+
DLTLSIRENQADKLGLYAFDDIDDMALMASPGLSHHQQREMLEHCELRKDRFAILDGPIV
SDGAMDIPASQKGFGAIYVPWLKILKPSWFVGNQDHIKVTGPNRRKLIKTERNELFVPPS
GHVAGIFARVDSDRGVHKAPANELVMGITGLTQNINRIEQGQYNDRGINAIRSFKDRGVR
VWGARTLATASDPSWKYINVRRLFIMIEQSIMLGSQWAVFEPNDHTLWKKLTRDVRSYLM
RVWRSGALFGATAEEAFYVKCDEETNPRYLIDAGQVNVQIGICPVKPAEFVIFSIGQWDG
GGLIEEV
>12033635_1_846_-
IDPKAKGAAGVLKLYELIEKGNKLRISGTKKVEARIADIKPDDLFTLIYTSGTTGAPKGV
MLMHSNMMHQVIDVVPTLEISSKDRVLSILPVWHIFERVFMYAAISTGASTYFTNVRDMR
EDFGKAKPTFMGSAPRLWESIYLGIFNRVNDPKQTPPARKAIFNTAYFFSKHFHASIRFL
QGNEVDYEGRNAIVSLFTGIKSIFVAILTFLPYLLFDAIALSKIRLATGGQLRATCSGGG
ALQKHVDAFFNDIGIKVIEGYGMTETSPVISARSFKHLVMG
>11993600_1_757_-
KCQEYANGKNCFVAGVNPKKAGESLLGIPIYATVKEAAKQTGATVSVIYVPPPGAAAAIW
EAVEAELDLAICITEGIPVRDMLEVRNMMKKREAAGGKKTLLLGPNCPGLITPDEVKIGI
MPGHIHKKGRIGVVSRSGTLTYEAVGQLTEIGLGQSTAVGTGGDPINGLKHIDIMRMFND
DPDTDAVIMIGEIGGPDEADAAYWCKENMKKPIVGFIAGVTAPAGKRMGHAGALISGGAD
TANAKLAIMEE
>11996699_1_779_+
ETLGFQTEVSKLLHLMIHSLYSNPEIFLRELISNASDAADKLRFEALTHPEWLSEDPELK
IWIDVDKEAKTITLRDNGIGMNRQEVIDNLGTIARSGTSEFVKNLTGDQKKDAQLIGQFG
VGFYSSFVVAQKVEVFTRRAGAAASEGVKWESEGEGAFSVEAIDKAERGTTIVLHLRPTQ
EEFADAFRLKNIIHKYAEHIAIPVCMKAQNWDDEGKEQQGDYEAVNKAAALWTRARNEIT
DEEYQGFYKHIAHDYDNP
>11936806_1_529_+
DLSTNMLANLGLSSIFTQAEGVAYISSSANRVKAVLDLAEALSNYAGPNAAVLAAKAAYN
NTLDLAYNYSTTAGNTAMLALNDSVLTTFTLTTAVDTMTGTEGMDNFVARTQNNVNTLND
ADTLTGGAGTDTLYADLTSNGVAITPKLNSIETVIIRAQTTSTDPATDNNMLAATV
>11939334_1_536_+
GKLAALIPVFSFDKLQKAIAEKSFEGEYDGINVVKYEAALYGEVKKPGLGPLHTEFDGKG
NAYTSFFVSSEVVKWNIKDLKVLDRVPTYYSVGHLCVPGGDSKKPFGKYLIAYNKITKDR
YLPTGPELSQSAQLYDISGDKMQLILDFPTIGEPHYAQAAPADLIRNNGQVKLFKID
>11984522_1_702_+
RNTDLAPDAPATMDDLLKAAKAAKAKDSKVSVLLDQAVGKTGNAYYAYPWLSAYGGGIFA
LKDNGDYDADKVIVNSAESLKGAEQLAMMGKDKVLSTNVGDDNAEGIFTGGKAPFFITGP
WSIPNIKKAGINYAISNLPSLPGGDAMQPFLGVQVFYVSAKANNATLAQEFVTNYVPTKD
FQLALFEAGGRPPALTEAYDEVAAANPEVKAWYEAGKDAKPMPNIPAMNSVWG
>12045193_1107_2081_+
PSWRTDVTEEINLIEEVARLEGYNTFPNVTVTSPFIGALTPAQADTRLLRRTLEGRGLTE
VSPLPFLSADALRRCNLDDVGAPGVLNPLVADQSVLRPSLLPGLVDTLAANARTRSVGLS
IYEIGRVFPGREIVADPFAADTVLAGERTDLAVALGGAAAPQAVQLLGVLLDTLGFAAPE
LDQAPDALPGGLHPTRSAIVSLAGVPVGDVGEVDPGVLGASEVHERVAWVRLDLGVLLAL
PHPPAQAQPVSHFPAAVMDLAFVVDAEVPAAVLRRALAVAGGDLLERLSLFDEFRGGRSA
NPRSRWPFRWCCGRRITPSAMTR
>11935556_1_526_+
HLKATMMKVSDPIMFGHAVRAFFPGLFAEYGDVLAEAGFNPNNGLASLDAAINNLPVDAR
TSVESALAAGYAAGPELAMVNSDKGITNLHVPSDVIIDASMPAMIRTSGQMWGPDGESAD
TLAVIPDHSYAGVYAEAIDFCRANGALDPTTMGSVPNVGLMAQKAEEYGSHDKTF
>11991942_1_383_-
LLTEIDHVAIAVRDLDAAIAYYAEAFGAEVTHREIVESDGVEEALVKVAESYIQLTAATR
PDSPIAKSIEKRGEGLHHIGYRVDNCAEALASMVAAGATAIDKEPRPGSRGTTVAFVHPK
GSFGTL
>11970002_241_634_+
ADLLANNFKHRRNFAKVKPAVEIQNLIEIQKESYEAFLQSQVPLEERKSIGLQGVFKSVF
PIQDFAQKASLQFVSFDLEQPKYDVDECRERGMTFSAPLKVTVRLVVWEVDPETETRTVS
NIKEQEVYFG
>11964588_1_613_-
TAFADKGYEVPTTWADLLALSEKMAAEGGDVKPWCAGIESGDATGWPATDWVEDVMLRTA
GAETYDKWVNHEIPFNDPAVATALAEVGKILKNDKFVNGGFGDVKTIASTSFQDAGQPIL
DGTCYMHRQASFYAANWPEGTEVGPEGEVWAFYLPSVDSSTKPVLGGGEFTAAFADRPEV
KAFQTYLSSVEWADERAKTCGSG
>12048023_2398_2934_-
DTVRLLERLVTEFGVRAVTTTPFAYRVAINDARYYPLYAKCVELDLPIFVTAGVPGPRVP
MADQKVELIDEVCWFFPELKFVMRHGAEPWEALAVKLMIKWPNLYYSTSAFAPKYYPQAI
IDYANSRGGDKIIYAGYFPAGLTYERIFSELPNVGFNDDVWPRFLRTNAERILGLNA
>12009103_1_371_-
SFSNQDLRKAGLKVTLPRIKILELLENSTVHHLSAEDVYKALLEQGEDVGLATVYRVLTQ
FESAGIVERHHFEGGHSVFEISQGEHHDHIVCIMCNKVLEFNDEIIEAQQHKVAESLGFT
LT
>12009223_1_764_-
VTGAGQGIGRGHALELAKHGAKVLVNDLGSSVHGEGTGRAADDTVALIVERGGEAAANYA
NVADYAAAGEMVAQAVDTFGQLDILVNNAGIVRDSAIWNMDEADFDSVIAVHLKGAWAPS
KHAAVHWRERNKANGAPVGGRIINTTSGAGLVGNFGQTNYATAKAGIAGMTQTLSLELAK
MGVTVNCVGPAAATRITATMPGAPAVIEANDVDEGEWNPMDPSVSSPLVVWLASDEAAHV
NGQVIRAVAENII
>12016087_1_980_-
TAGANIETLNMTINDSLLKTSDMASLRVQGLTTLNINGGTAGLNFSIVEALDAGITKIDA
STAASNLTLSVTASTKAMNIALGTGDDTLVTGDTLSPIAPAADTINGGDGKDHITAIFTT
AGTRQPTMTKVETATLTFNANATLNLGDTNDLATINVLTSTNRIALEDMDSTVRTINVTG
NQAGQTVHEFIYEDQYLGQVGTTSLTLNWTQDKANDNFAGTNNGAGEIEFGALETLVFNH
SGRFDTFFSDLVGDGNDAIFQFDDTIRSLTINNNGTGDMYMLGGSNNEAIAGTRRMETVS
LNAIGGDLAISGDIDSIRDLINLTL
>11953127_1_318_+
QATVLEAADSWMKIIDERLSEAVDAGVLDKANKAQRASKFAATLNGASLFNNLPEGTVKD
LDGFTRSLMVDLLSAWGGDAKRLTRSAAKAAAAADKSKLAAPALA
>11937726_1_531_+
GNGTNFLDLLSEEEYFEVLESLPKENQLLDDKDPNKFIAKMGAESVFDLLNKLNLDDLSF
ELRHQASTESSQQRKSEALKRLRVVEAFREGLNSKNNRPEWMIIQYLPVIPPELRPLVPL
DGGRFASSDLNDLYRRVIIRNNRLKRLLDIKAPEVILRNEKRMLQEAVDSLFDNSR
>12003978_1_839_-
YKMAQYINTNIASLNAQRNLNTSQNSLTTALQRLSSGLRINSAKDDAAGLAIAARFTSQI
NGVNQAARNANDAISLAQTAEGDLGQVTVNLQRIRELSVQAANASNSASDRAALNNEASQ
LIAEIDRVAGTSAFNGVKLLDGTFTAQTFQVGANAGETIAITSISSARSNSLGVGSGSSY
STTLNALTATTSTALTTGGLVINGINVGASSSDGVSSSEATSSAIAKAAAINAVQGSTNV
TATVDATSLAVTATAVGADTVGAAINGVLLGTAGAVALS
>11971992_1_348_-
LNLAAALPTALGAASGAEKLPLIPHIPELIFGFVMLGVVYAVVAKKVVPSIERAYAERRA
AIEGGMQQAEEAQAKAAAALASYEAQLSEARAEASAIRERAREEGAVIITELRAQ
>12000013_308_589_+
TNHVPTNMPPKGDIIAKHARDASDTGSPEVQIALLTARITHLTEHLRSHKRDHHTRRGLL
QMVGRRRRLLNYLKNTDIERYRALIAELGLRR
>11956343_1_541_+
AGAEPDVRDVGMGAKGYHALALNGSGKDQKVIQEITKYVHDKGQGTGPKDEVGSVLYTRG
AMIQMLGVEAVRRAQERYGKGKVMTGEQVRWGFENLNLDQKKIDAMGFGGVMRPVSTSCA
DHMGSSWARIQTWDGAKWNIAPEWYQADEQILKPMVKAAGDKYLADKKMKRREPADCQS
>11999539_1_802_+
FDGDQMAVHVPLSLEAQMECRTLMLASNNVLSPANGEPIIVPSQDIVLGLYYATRERINA
KGEGMVFANLAEITRAMHSGDVDVHAKISVRIKEYEKDGDNGWKESLTRYDTTVGRALLS
EILPKGLPFSVLDRPLKKKEISKLINAAFRRCGLKETVVFADKLMQNGYRLATRAGISIC
SDDMLVPAQKSEIIATAEKEVKEIESQYTNGLVTNGERYNKVVDIWGRTGDQVAKVMMDQ
LGHEEVIDRHGKKVKQESFNSIYMMA
>12007501_1_873_+
DVVGTMAAAQPENLRKMVEGFAAGYNRYLRDAKAAGKAHAACRTEAWVKPITVQDIWRRM
YAANLAGGYSNFVAPIANAGAPLAQAAPAGKSVQLASAVFDPSRTEAPQLQVGGTVGIGS
NMYGFGTAATGADSGVMFGNPHWYWKGPDRFYQSHLTIPGELNVSGASFLGMPVLLIGFN
DNVAWSHTVSTARRFGFFQLSLTPGDPTSYQRDGKAVKMVANPITVQVRDAAGVVASVTR
TLYKSEFGPMVNMALLNPALAWNQTTAFAIRDINGDNYRTFRNWMRWNQA
>11949995_1_565_-
MRPTALKLTAGFLLFCGLSSTVKAQVDPINVVTTAVPFLRISPDARAGGMGDMGVATSPD
HSAGLWNVGKVAFNERSGIVATYTPWLKDLVNDVYLASLTGVYKFDENQALHAAVRYFSL
GNITFTDNLGNDFGSFRPREFGIDVGYSRRLNAKNGIGVTLKFISSNLAGGTTVGSTTYK
TGNAVAA
>12016037_1_979_+
AFGGSFVSAEKYTSTTRVLIRGREATFLTTTGVDLSDQPGVIDASMAKSLAETQSGIVTS
REVATIVVDKLDLDMPKESGGFFSSMVSGLGKAYKCTKSFVSHGFCKDPEPREGAIQAVQ
EGVSANQLGSTAGEASGQPAGFVMEVVGTGEDPEEARAVANATADALVSVSDQRFTEESS
RNADNLAEQAQKAATEVTAANQAVTDFRLKNNMSAAERQEVAEASVASDSKTDVKDVAVE
LAGARSELAQLEQSIEAASQRQTSSQVIETGRSQNRIEDDSPNPVYNDLVAAREQLKGRI
ADLEAKSAKLAELPTGATDAQLSQDQ
>12008187_279_880_-
AKKEAAVPEISQDSGNEHQFAPRLRETYREQVVPALMKEFSYGNLMQVPRLERIVLNVGM
GEAIQNVKLLESASNELGIITGQKPVTTRAKKAIAGFKLRQGMPIGAKVTLRSRRMWEFL
DRLISLALPRIRDFRGISPKAFDGRGNYTLGLKEQLIFPEIEYDSVASIHGMDITIVTTA
RTNDEGKALLKHLGMPFRA
>11997531_1_786_+
ALDEGDDTRQQFAIGPLEPGFGHTLGNSLRRTLLSSIPGAAVTSVRFDDALHEFDTIRGV
AEDVTDIILNLKDVVVSSESDAPVVVRLDVAGPTTVTAGNIRTTDEVVVLNGELPLATIN
EDGQLAMELTIERGRGYSPADSTKGNTTIGAIPIDAIFSPVRRVSFIVEPTRVEQSTNFD
RLVLDVETDGSLSPRDALASAGATLTGLVQLVAELTDEPEGLELGDLAPAAGVSPDLELP
IEDLELSERPRNCLKRAQVNT
>12015385_1_969_+
MKKSLIALAALGAFAGAASAQSSVTMFGIVDVNVMSVDNNDRTYSMGTDGMASSRLGFRG
VEDLGGGMKASFWLEMGLAADTGGNAGIWGNSTASNANRLYFNRRSTVSLSNAWGELRLG
RDYTPTFWNWTQFDPFGTQGVGSSTNIALGSDLQAVLAGSTFGTLVRANNMASYVLPAGT
SGQGLYGQASIAAGEGANGLKYWGGRIGYAAGPFDIAASYGKTDELLTGVNTDVDLTAWN
IAGSWNFGFMKLAGFYGQMEADGRVAGISGTAGRDNWYIGASAPFGQWNLKGSYGGTSGN
DLLDNVDATQWAIGVDYNLSKR
>12037051_1187_1543_-
TGDNLTGEGEGDDESIKVNLAGLPADVDKVAFPVSIYDAEARSQSFGQVRNAFIRVVNDA
NGTELARYDLTEDASTETAMVFGELYRNGAEWKFRAVGQGYATGLAGIARDYGVNIG
>12023981_1_1113_-
GRCGRPHRIGAPGPQQTALGDLGDRGAQAEPRRCRHQGHHSAIDGASGAEIMTTLYDLSP
EGAEIEPPQPHEPEHIPNEWELIGYAMSSRFKRIINMPALIGRTVGNLSNVVSTRMSDET
ETHGALPLTAPPTPFNSAITPHRRVGFARVPLSGAKEIKEAFGVKVNDVVLAIMSGTLRK
YLSDRGDLPDESLVACIPVSVRTEEEQGSANNRVSAMFAHLATQESDPAERLRLIADSTK
GAKEEHNALGARLMTDWGEYAAPRTFQLAARLYSQMNMANMHRPIHNLVISNVPGPPFPL
YFAGAKLIAAYPMGPIMEGAGMNVTVLSYEDNIDVGFMVDRELTPDVWDLAGAVEDAYDE
LLAAARSIAP
>12023217_260_979_-
VAPFFGYSRQDRKATGREPITAKLVANLFAAAGAKRLVSIDLHSGQIQGFFDGPVDHLTA
MPVLVNWMKANLPPNVVVVSPDSGRVRVAERYGNHLNTDIAMVHKRRVKVEGAGADGEQS
IVEAKGVVGQVKGRPCVIIDDMIDTAGTICAAAEQLKVEGATEVYAAATHGVLSGPAVDR
LKNAPIEKLVITNTLPIPPEKNFDKLVVLSVAEIIADALDAVFEDTSVSEIFAGQNHS
>12033775_1_1390_+
PAYTPIANNLVVTVMFVAARPLVQRVSEGSGSLNALLLVLGIGTTLGVVAQALPLIPPMR
DGVVRLRWNLAPTHPVVKRLIRLSGWTMGYVVANQVSLYVVTNLANSGPEGTVATYQYAF
AFFQLPHGLIAVSLMTAVLPRLATSFVDGDLTSYRANFREGLNVLFTVVLAAAAGYVVVA
QLLIQVVFQRGAFSASGTDETARTLIAFAVGLPAFSTYLYAIRAFHARQNTRTPFWINVG
ENGLNIVLAVLLTTRTASGLAVAFSGAYLIAAVISVLVLNFQVRDLLDRSLFTMMGKATV
AAVATVAGALIPTLPPLSALDWAPAQLILRVVLGRSRSSWRSPCCASRAWTATCRCFGAR
SGRSYRVPSSGCWRGPPLQPLEPRVSRTNRMAPPEPGSMLVVVFKSIKRFWKYLTTKLNM
SFDANADPKVQLEQAIAESQQQHKMLVEQAATVVANQKQTEMR
>12040219_1204_1737_-
SSKSSKKASSKESASTEAPAEQPAPTTAEPTPVVSVVSRVTRAGAPDLTEEPPFDDEFIE
VQRQALVSERATYLRQSEVLQAEADSLTENREQGDTQFDEESGEGDGVAVERERDLALSQ
QALAAVEQIEAALERIEAGTYGICRVSGMRIPRARLEAIPWATERVEHKVGGFGRR
>12023591_1_791_+
QLSLLALVCLTSVGASAQKTTVQSIEEYRALLADGNPAELFEAKGEGLWKQKRGPKNATL
EKCDLGKGPGVVKGVFVELPRYFADTNRVQDLESRLVSCMETLQGFNSAEIIKTAFGKGE
QNNITALATWIAAESKGMKFNLPQSHEKEKVFYEVGKRLFFQRAGAHDFACATCHGKDDL
RIRLQDLPNLTKNPGDGIGFAAWPAYRVSNGQMWSMQLRLNDCYRQQRFPYPGFISDATV
AIASYLGVNAKGAVSVAPAIKR
>12011263_697_916_+
KVFYDKDCDLSLIKGKTVAIIGYGSQGHAHAQNLNDSGVKVVVGLRKGGASWDKVGKAGL
NVMEVNDAVKAA
>11924181_1_500_-
RFRYATDGGVHYAGPFIDDVDLTVDGASVFADDVEGGDNGWTAAGFTRMSGSTSVTASRY
YLAENRVYNGYDATLKEGPYNFGWGTTQPNRVEHFPYQNGLLVWYVDNSYEDNNTSQHPG
GGWALPVDARPAPIVFPGGAMIAPRRAAFDATFGPEWTNPITLHRN
>12017153_1_503_-
STAQRSTVSRVLDAAPVESFDAYVAAGGGAGLAAAAGMDPTEVIAVIKAAGLRGRGGAGF
PTGVKWQTVLGNESFTAPTSVVVNAAEGEPGTFKDRTLLRTNPYRVLEGALIAAYAVSSP
RVVVAMKGSFEHELKRVRSAIDEFQANKVATDVNITVVEGPDSYLF
>12030213_1_576_-
SSPPSATPPPAADGPATPPGATGGVATAGAPAAHSLGATKAYGSGDTEVLALNDVTVAFP
SGRFTAIMGPSGSGKSTLMHCMAGLDTLTAGQVFIGDTDLSTLSDKQRTLLRREHVGFVF
QAFNLIPTLTASENITLPLDLGGIKPDQGWLDTVVNTVGLSDRLSHRPSELSGGQQQRVA
VARAMATRPQI
>11932285_1_518_-
PYPVLHNDQLRKLRELDDTEPHGFRSRVLYTHFSVADGGTGLAAALERLRAEVSTAVDDG
VNVVILSDRFSTADRAPIPMLLATSAVHHHLVRTKQRTRVGLIVESGECREVHHFATLIG
YGAAAVNPYTAFDTIENLVAEGRLGALGFDEAVDNYIKAAGGGILKVMSKMG
>11927383_26_507_-
PEEIKIGIMPGHIHRKGRIGVVSRSGTLTYEAVAQLTEIGLGQSSAVGIGGDPINGLKHI
DVMKAFNDDPDTDAVIMIGEIGGPDEAEAAMWCKANMKKPIVGFIAGVTAPAGKRMGHAG
ALISGGADTADAKLAIMEECGFTITRNPSEMAKLLKALL
>11995899_34_773_+
SHDNDVAVLGVGMHPWGKWGRNFVSYGVHAALAALEDAGIPWTDVGFVSGADTMRNGYPG
YVAGATFAQALGWTGVPVTSSYGACASGAMAIEAARARILSGRCDVALVVGADTTPKGFL
APQGGERTDDPDWLRFRLLGATNPTYFGMYARRRIDLYGATVDDFTAVKVKNAQHGLNNP
YARYRKAFSAEDVAASPVVADPLHLLHICATSDGGAAMVLTSAEYARKRGLDNPVRVAAV
STTTP
>12028595_251_646_+
SMSDPIADLLTRIRNAQMVAKTSVCVPSSKVKVAIAQVLKDEGYIDGFKVNTVDGKAELE
IALKYYAGRPVIERIERVSRPGLRVYRGSDAIPQVQNGLGVAIVTTPKGVMTDRKARATG
VGGEVLCYVA
>12008465_1_884_+
TYGLALNLERDSVGSVILGEYEHISEGDTVKCTGRILEVPVGPELRGRVVNALGQPIDGK
GPVNAKMTDVIEKVAPGVIARKSVDQPMQTGLKSIDSMVPIGRGQRELIIGDRQTGKTAV
AIDAIINQKGQNMTCIYVAIGQKASSIKNVVRSLEQAGAMEYTIVVAATASESAAMQYVS
AYSGCTMGEYFRDRGEDALIVYDDLSKQAVAYRQVSLLLRRPPGREAYPGDVFYLHSRLL
ERAARVNEKYVEDFTKGAVKGKTGSLTALPIIETQAGDVSAFVPTNVISITDGQ
>12023017_1_1004_+
LDDIKEMGFRWAFKGGLSFSLNDLIVPSDKYDMIDESQQEVDEVEMNYENGLITNNERYN
QVIDIWSRLSSRIKTKLIKGFEHDRQGFNPVYMMFHSGARGSEQQVLQLAGLRGLMAKPR
KAGSTGPEIVENPILASFREGLSVLEYFISTHGARKGLADTALKTADAGYLTRRLVDVAQ
DAIISEEDCGTLRGIEVSALKDNEDVIEPLYDRILGRVVLHDLYDPLSGELLLSAGDDID
EDMARHIDQETTIETVEIRSVLTCEAKQGVCVNCYGRNLANNRMAQIGDAVGIIAAQSIG
EPGTQLTLRTFHTGGAASTVANESKLLAKFDGE
>11956567_259_585_-
TGAGDGDDEQIIVDLSRVPANIKSLVFTVNSFTGQTFSQVENAYCRLVNGGNDQEIARYN
LSCQGEHSAQIMAKIYKHNGEWKMHAIGENGTGRTFEQLMPQIRSYL
>11988866_1_728_-
ASSEIEAVEYIYRQLRGAEPPDEETARSIIDKLFFSDKRYNLGEVGRYKINRKLGLSTDL
TTLVLTKEDIILIVKYLVSLINQKAELDDIDHLSNRRVRTVGEQLFAQFGVGLARMARTI
RERMNVRDNEVFTPVDLINARTLSSVINSFFGTSQLSQFLDQTNPLSEITHKRRISALGP
GGLSRERAGFEVRDVHYSHYGRLCTIETPEGPNIGLISTLCVHAKINDMGFIETPYRKVK
E
>11927365_1_507_+
VWWEGLTKTAPAHLIDWTGQDWTPDCGRKAAHPNSRFTVAAGQCPSIDADWENPSGVPIS
AFIFGGRRGDTMPLVVEAVDWQDGVYKAATMGSETTAAAVGKQGVVRRDPFAMLPFCGYH
VGDYFAHWLALGDKLQASGAKLPQIFNVNWFRTDENGKFIWPGFGQNM
>12047467_1_221_-
KPVSVSVIGGGSWGTTVGHLAAHNAKTLLWARAPETVVEINESNVNRRYLEGYDLHPDLT
ATADLEEAVRCA
>11990604_1_500_+
RDARINMIYEGTNTIQSLDLLGRKVLGNNGATLKKFGKLIGALVAEEGVNEKMAEFITPI
AILGEQMTKFTTELGFKGFQNPDEVGAAAVDYLRVAGHLVHGYFWARMAQVALRQIAAGN
TDPFYVAKLQTARFYFAKLFPETATLMRTARTGCKVLMDTEAALA
>12047057_1_450_-
KYNMKLNLLLIFFLTSFTMMAQTVIKGKVTDGKEAVIGANVSIKGTTEGTVTDIDGKFEL
TTNQPVPLTLSITMVGMATSELQIDGSKDDVNVTLSEETSLLNDVVVSASRVEEKILESP
VTIEKMDAKMIKNAAAADYYDDLGKLKGV
>11926481_1_505_+
AAEPALYDPELLPNFLRGVSNVNVPDMYDPGPGASTYYYPNGQSARFLWIHDQTAGITRL
NHYAGMVAPYELTDAREQALISDGTLPPAARTIPLIIEDKAFVPKDVSLQDGRWNTSAWG
AEGDLWFSHVYESLQDPAQENGVNAVGRWYYGPLFWPIFPAMYDLPT
>12000873_39_813_-
DGDVWWEDMTKTAPAHLTDWKGNSWTPESGVPSSHPNSRFCTPAKQCPMMADEYDQPNGV
PIDAILFGGRRQTTVPLVYESRDWTHGVFIGATLSSETTAAAAGAVGVVRRDPMAMLPFI
GYNAADYVGHWLEMGKQHDESKLPKIYQVNWFRRDENGKWLWPGFGDNARVLKWIIERLD
GTAEAVETPVGFVPKPEDLDLTGLDMTTEEVAKALAVDNAEWVKETELIGEWLAKFGDKL
PTPIRDEYETLKQRVNG
>11958297_10_591_-
SNNRVTQVKTQENDGYVALQVTFGSRKASRVTKPAAGHLAKAGVEAGEIIQEFRVSADSA
AKYAAGATVPVADVFAVGQKVDVQGTTIGKGFAGTIKRHHMKSQRASHGNSRSHNVPGSI
GMAQDPGRVFPGKRMTGHLGDDLVTTQNLDIFRIDEARQLLLIKGAIPGSAGGFVTVRPA
VKAKPETAKGAN
>11981940_34_462_-
AKKVVNQIKLLILAGKATPSPPIGPALGSAGVNIPMFVKEFNARTAAQAGENISIPTIVT
VYSDRSFTFELKTPPVSVLLRKAAGADKGSGEPNKKKIGRVTGATVLEIAKLKLPDLNTT
NIEAAVRTVEGTARSMGVDIV
>11952755_1_573_-
DSVHRLFYDTIKGGDFRAREANVHRLAEISRNIIDQCVAQGVPFAREYGGHLSNRSFGGS
QVSRTFYAKGQTGQQLLLGAYSALSRQIGLGTVKMYNRTEMLDVVIVNGHAKGIVVRDMV
TGKISSHSADAVVLATGGYGNVFFLSTNAMGCNVTATYRAHKKGALFANPCYTQIHPTCI
PVSGDYQSKL
>11926467_108_505_-
PASSLKLSSNHYLGGRATALPRRSLETKMQNQKIRIRLKAFDYRLIDQSAQEIVETAKRT
GAVVRGPVPLPTRIQRFDVLRSPHVNKSSRDQFEIRTHLRLMDIIDPTDKTVDALMKLDL
PAGVDVEIKLQ
>11961293_69_601_-
LRHAQQMPAVIYGAAKPAQSITLPFKDVVKALESESFYSHILTLTIDGQAQQVVLKALQR
HPVKNQPLHADFLRVDAEHKITMRVPLHFINLDSCVGVKAEGGSISITASDVEIACFPKD
LPEFLTVDMLALHVGTTLHISDIKLPEGVEVPQLTQGHDYDQPIANVYKHEVKEGK
>11966268_2_619_-
GTQATFISKKFGIPQISTGDMLRAQVKAGSALGLEAKKHMDAGGLVPDAVIIGMVKDRLT
QDDCKNGYLFDGFPRTIPQADAMKDAGVAIDYVLEIDVPDSDIVERMAGRRAHLASGRTY
HVKFNPPKVEGKDDVTGEDLVQRDDDKEETVKKRLDIYHSQTKPLVEFYSKWAATGDAKA
PKVRKVAGVGSVDGITQSVFDALK
>11956197_1_584_+
STDEAATNAPDPDQPWTLIIGGDRPAGGAGTYDVINPATEAVVGRAPEATTDQAADAAAA
AAEAFESWSRTTPELRYELLNRAAELIDSHAAELVPLVQAETGATMRVTKSMQVPQAAAR
FRRYAEGAKESPVTPLRPQSVPSTALAPGGVISAIANRAPVGVVTAISSYNFPVVNMAGK
VAPALAMGNTVIMK
>11943420_1_546_-
TGKTAIALDTIINQKEFFDRGEPVYCIYVACGQKASTVANVSRTLELNGAMAYTVIVNAS
ASEPAPMQFFAPFTGCAIGEFFRDTGRPALIIYDDLSKQAVAYREVSLLLRRPPGREAYP
GDVFYLHSRLLERAAKVTANNDIAKQMNDLPPSLKNMVKGGGSLTALPIIETQAGDVSAY
I
>11967056_1_622_+
VLAITGAAKVNLMGHSHGGHSIRYVAAIMPTKVASVTAIGSPVKGSPVADLISKADSVIA
YGALNALAGMIELFNGAGSFNQSARNSIGSFSTVGAATFNAKFPQGVPATACGQGAASVN
GVKYYSWSGTKRLTNVLDPTDVLFGATGLFISGANDGLVSQCSSHLGVVLRDDYSMNHLD
EVNLMFGLRDIFSTDPKSVYRGHANR
>11991952_78_734_+
GIAGAVLLATAGLAQAQTAGSWLLRGGVTHISPDVSSGNLTAPSFTGTKVDVKADTQLSG
GITYMVTNHWAVDVPLALPFKHDTVGAGAIAGVGKIGEVKALPITVFAQYRFLEADAKIR
PYVGLGLTYAKFFKERGTAALTGLTGGTPANPTLLSAESKFGLTPQIGVNIALNDRWFVD
LAYYKTFVKTRNTLSTGQHIDVKLNPNTLTVGVGYRF
>12006678_278_865_-
EVPGVIACRHPRLPTIERNSTMSNKPVTVAVATYANKALAEQDFDALHGVKHEGQIDHLA
VAVVRKDADGKLSIDRHNTSAKHAAWGTGVLGGALAVISAPLGIVFLGPLAATSAVWAGV
GGFAGHFWNNIPKDEVRKMGDLLESGDAGLVIVAVNPQGVDIAGLLTNAASVVSSTGIGD
ADGALDQAFETAEA
>12022113_507_824_-
SIEMDDSQGAPRRGPRGANGADKKGGSSVRKRGFTRRKVCRFCADKTLVIDYKDPQLLKY
FVTDRGKIVPRRISGNCAKHQRKVALSVRRSRMIALLPYTVTGA
>12002630_1_828_-
GEPQFIAKPVIDLLFPPGTPSRVPIVAVTGTNGKTTTSRMIAHIMKGLGRKVGMTSTDGI
VIDERLVFKADASGPKSARMVLQNPRVDFAVMEVARGGILREGLGYDRNNVAVVTNVAPD
HLGLRGIDTLEQLADVKAVVVEAVPRDGVAVLNADDPLVRKMRRRCSGEIIWFTIAAPGS
KVRELVDDHCRRGGRAIVLEPTDKGDMIVIRHGRRSMQLAWTHLLPATFGGTAMFNVANA
MAAAGAAFATGAGLHEIRQGLRTFTTSYYLSPGRM
>11991552_1_744_+
GGDTAGLGSEGAETTGLTFVANEDLGGGFAAKATLNLATGARAASMGKDHSLALTTPVGG
LVLGTARGADYLSGGIAGLGAYFTGWDGTADRLFTTRTSRDYAAFIVPVGAVTFSLSQHE
GAGEVAFGSGMTGTTAAINGGSSAPVTTVSATYSAGPLVANGQYAVYKNSGATNNAKDTT
RLAASYDVGMVKLGGGMVITNHTAPTAGNSPKTSDYLVAAKVPMGASSFGLTYASRTYSD
MTQGYSA
>11969404_207_602_-
SMSDPIADLLTRIRNAQMVSKPTVTVPSSKVKAAIVQVLKDEGYIDSFQVKTEGGKAELQ
ITLKYYAGRPVIERIERVSRPGLRVYKGRDDIPQVQNGLGVAIVTTPQGVMTDRKARTTG
VGGEVLCYVA
>12049253_1_630_+
INLDFADVKSVMSGAGSALMGIGSARGDERAIQAAEAAISSPLLEASIDGAHGVLLSVQG
GSDLGLFEINEAARLVQEAAHPDANIIFGAVIDDALGDEVRVTVIAAGFDGGTPQKRSDE
RALGTIVGRAQVTGTPAPAGSRASAAVAATSAGSGAASASDEATAAGAPSEGAAPAAAAE
GAPRVEPARPPKQVVFDDADDLDVPEWLK
>12024675_1_693_+
DWIEDLVLRTAGPEGYDKWVKGELKFTDPAVKEAFEYFQKLAFTEGNVLGGTKAIVSTNF
QTGGNALFRTPPGCYLFKQATFIAGAGGFPDDVLSALDTKVGVGAFPAKEAGNNPVLVGG
DLAAAFNNDKNTLALRNFIASKDNGVEVGKAGYFSPHKTFDVALYPSKTLQTIAKDVLYS
SSAARFDGSDLMPAKVGAGTFWTEPVKWLNGQEDLDTMLANIDKSYPAAS
>12046791_616_2774_+
ESEDLVLVRDSARGLLQDAWPASRAVAAAKDAAALKDMWRKAALQGWTALAPSQDEMGLA
ASIVLMQELGRAACPLPLADAVLANAVLAQAQGEAAAQLLASVQSGEAIVAWAADPHGGR
VTDGATLMXTVSFVEHGAIATHFLVATGKGEIAIVPREAAGLAIDATPGLNVPPLSQLRF
TRVDTFQRVTTSFDVGTLTPLMRLLLAARATGSAGYGLELLTDYAKVRSQFGHKIGSYQA
IQHKLANCFTSVEICRLALVAAGRASQHERAYSAAVAAANAGQLLRDVVRELHHGFGGIS
FWDEHELPRHFRRIHGDLTRLGGVQQARRDVAALLLERGAVPDMALTPAADAFRAEVREW
LAHNWDHAYPPETYALPVNHRKARQDFSRKVGAKGWLGVNWPKAYGGQGRTAFEHLAFEE
EMAYAEAPVTFHHTSANMIGPTLVIHGSDAQKAFFLPGIAXGDISIALGYSEPDHGSDLA
GIRTSAKRTEDGGWVVNGQKIFTSTAGFSQYVWLAARTDPANQRHGGISVFLVPLDTPGI
TIQPMSGLNGHRANVVFFDDVKLPADALVGPENGGWKLITDALAFERVTLGAIGARARGY
FDKLLAHVKADASLRSDPLVLDRIGGLGAEIEASRLLAVRTAQVVEQGEVPLWQAAMLKV
YASELMERLSETAFDLLGPGATLAEGAQGALCDSVFEYGVRDALLYTIGGGTNEIQRTL
>12028769_1_1216_+
DIDANLAMIDELGGPKTYNHYPNGWAMAFNTPFKMWKRYEFEGGTADPCIVSWPAGMEAR
GELRTQYHHAIDLVPTVLDALGVTAPSSIKGTTQSHFDGVSMRYSFDDESAAGERTTQFY
SMLGSRGIWHDGWKAVTTHPTISGWGNFNDDEWELYHTDVDRSEVNNLADEHPDKLRELI
GIWFAEAGANQAFPLDDRSALEILTTPRPQLTPPRDRYVYFPDCAEVPESQAVSIRNRSF
AMAALVDIPGPGAEGVLCAQGSRFGGHSLYVKDNRLHYVNSFVGMFEQKIASTVDLPTGT
NLILSAAFEKTGEDPPGVAAGTLSLFHGDEKVXEGDIKLQPGNYMIAGEGLCVGRDSGHP
VTDDYAGSSPWKFTGGTIHRVAVDVSGEPYLDLEREAEARFTHQ
>11950333_8_566_-
VEGVGLQLDERGAIVVDADCRTNLPGVWAVGDVVRGPMLAHKAEEEGVAVAERIAGQHGH
VNFNTIPWVIYTSPEIAWVGRTEQQLKADGVSYKAGTFPFLANGRARALGDTTGMVKFLA
DAATDEILGVHIVGPMASELISEAVVAMEFRASAEDIARICHAHPSLSEATKEAALAVDK
RTLNF
>12025151_364_903_+
QGLVKGLKLTLRTAMETMFPDGPLKPPSPAKGAATVQYPREKESPAPRARGVIALHEENC
TACMLCARECPDWCIYIEGHKTLAPPRRPGGKPRSVNDLDRFDIDYSLCMYCGICVEVCP
FEALFWTPEYEYSEVRIADLLHDKERLGEWFETVPDFESYEAGAQMKQKKVPRKESSE
>11927331_1_507_+
IDLAAPCAHIWFLKSLPSRLGLVLDMTLRDIERVLYFEAYVVTDPGMTPLKKFSIMSEDD
YDAKFKEYGDEFQAKMGAEGIKDLLQSIDIEGSIEKLRNDLTGSELKIKKNAKRLKVLEA
FKKSGIKPEWMVLEVLPVLPPDLRPLVPLDGGRFATSDLNDLYRRVIN
>12003974_273_839_-
SNASCTTNCLAPIAKVLNDNFGIVEGLMTTVHATTATQKTVDGPSAKDWRGGRSALLNII
PSSTGAAKAVGVVIPELKGKLTGMAFRVPTADVSVVDLTARLDKGTSYEEIKQVMKAAAE
GELKGILGYTEDAVVSQDFIGDKRTSIFDADAGIMLSPNFVKVVSWYDNETGYSNKVVDL
IGHLSTL
>11952453_1_572_+
PIDEADPSNPRSLAAEFANPDNVRDASLLPHFLRGDSAVNVPDMYDPGPGAMTYYFPNGQ
TARFQWYHDHSFGATRLNVYAGMFAAYPIVDQTVNDMAAAGVLPAVGGPRYLPLLLQDRT
FVPDDIALQDARWNTTAWGAPGDLWFPHVYETVQDPAQENNWNAVGRWHYGPWFWPVFPS
LYALPTSEYS
>11936708_1_529_-
RKMPVTILLKAIGLNPESILANFFVNDHFRLMDSGAQMEFVAERLRGEVARFDITDKSGK
VVVAKDKRVTARHTRELEQSGTTHISVPEDLLVGRVIARSIVDADTGEIIAKANEELTEA
LLKKLRSAGIQDLQCIYTNELDQGAYMSQTLRIDETVDEFAARVAIYRMMRPGEP
>11966744_1_548_+
KGMDFEIRDVDLYNKSEDILLMNPYGQVPILVERDLILYESNIINEYIDERFPHPQLMPG
DPVDRARVRLFLLNFEKELFVHVSILEDRANKGNEKVLEKARSHIRDRLTQLAPVFLKNK
YMLGENFSMLDVAIAPLLWRLGHYGIDLSKNAAPLLKYAERIFARPAYIEALTPSEKVMR
K
>12004748_1_245_+
SRIMMHQPLGGIQGQAADIAIQAEQMIYVKKMLAERIAFHTGQTAEQINTDSDRDRWFTA
DEAKDYGIIDNVIIGKGELA
>11946009_1_553_-
IGIGRIQRGKVKTNTNVVIVDKDGKKRNGRILQIMGYHGLQRIEVTEAGAGDIVCVTGME
GLNISDTLCDPQNVEALPALTVDEPTVSMTFQVNNSPFAGKEGKFVTSRVIKDRLDRELI
HNVALRVEATDSADRFKVSGRGELHLSILIENMRREGFELGVSRPEVILKEIDGETNEPF
EAV
>11989208_1_730_+
SSVEAKSNGSIGFNATMRYVTNSKGELVVISRSGEIIIHDEHGRERERHKVPYGAILTIK
ADQTIKAGAILANWDPLTRPIITEYAGKAHFENVEEGLTVAKQLDEVTGLSTLVVIDPKR
RGSAKVVRPQVKLIDASGNEVKIPGTDHSVTIGFPIGSLVQVRDGQDVGPGEVLARIPVE
GQKTRDITGGLPRVAELFEARSPKDKGVLAEMTGTISFGKETKGKIRLQITDPEGKVWEE
LV
>11968568_139_628_+
SKKPVRVAVTGAAGQIGYAILFRIASGEMLGKDQPVVLSLLEVPVEKAQQALQGVMMELQ
DCAFPLLVGMEAHSDPMTAFKDVDYALLIGSRPRGPGMERAELLAVNAEIFTAQGKALNA
VASRNVKVLVVGNPANTNAYIAMKSAPDLPRKNFTAMLRLDH
>12011477_631_918_-
GLYECILCACCSTSCPSFWWNPEKFLGPSALIQAYRFLVDTRDTQTEQRLANLDDPFSVF
RCRGIMNCVSVCPKGLNPTKAIGHIRNMLIEQAT
>11966872_86_622_-
SPPAFPNTQTDVSSDWQLGGGVTYMITDNWSVDVPLALPFKHTLTGAGAIGGVGTIGTVK
AIPATVFGQYRFGEAKAAFRPYLGAGLTYAYFYDENATNTLNALSGGTPANPTTFSIEAK
FALSVQAGATYAFNERWFVDGVVGYTWLKNTTTLSTGQTQRMTLNPVSVAVAVGYRF
>11929327_276_511_-
TGVIAGGPVRAVLECAGIHDVLSKSLGSDNAINIVHATVAALKGLELPEQVAARRGLPLD
AVAPAAMLRAQAAKAGA
>11933850_45_522_-
NGKNPNNNEDDGMYSSVMLEANSNFFQGGALRAKQRSAAYAEQAAKAEVQSVYLDVLDQI
RLIREQIDNKQKQMEVLALRKNTTARTKELYQEQYKLGTRTVVDLLNSEQAIHSAAQEIE
TARYDIYAGLIQYIHVTGRSRDLYQLNNTKIQGVEIQP
>11980186_1_535_+
IAYVTEDRKTLGLNLLDDIKRTTVSAELSKITRGLVVDETAEYAAAEQFRTELRTKAPSV
DEGVAKLSGGNQQKVVLAKWLFTDPELLILDEPTRGIDVGAKYEIYGIIQRLAAEGKGVI
VVSSELPELLGLSDRIYTICEGAITGCLDKEHATQESLMRLMTTTTSRGAEATPTAS
>11978238_1_378_+
LGGGIRLALAQYRELAAFAQFASDLDEATRKQLERGKMATELMKQPQYATLSVSEMALTL
FTINNGYYDDVEVKRALAFESALKSYIRSQYGAILEKIEKSKELDAETEKQLSAAIQEFK
QSGTY
>11974364_1_652_-
AGAKTILITSTGDAIIPTVKKVQAKGVQVIALDSPFDGADALFATDNYKAGVLIGQYAKA
ALGGKPAKIAMLDLFPGHPVGAQRHNGFMSGFGLKANDAKSNELSSTPETVCAGDTDGNQ
AKGQTAMENCLQKNPDINVVYTINEPAAAGAFNALKKAGKEKGVIIVSVDGGCQGIKDTA
EGKISATSQQYPLKMASMGVAAGVEYAKTGKKVSGY
>11941610_392_541_+
EHTLPALPYAIDALAPAYSKETLEFHHGKHHNAYVVNLNNLQKGTEFE
>11940228_252_538_-
LKQIAINAGLEGGVVAEKVRHLESGHGLNAATGEYVDLIAAGIIDPAKVTRSALQNAASI
AALFLTTEAVIADKPEKASAMPAGGGDDMGGMGF
>12038167_1_1607_-
SDTRNQFILSFLDYFVDPPRYSIEECIERGLTYSVPLKARLKLECTDLEHEDFQTLVQDV
YLGTVPYMTPSGSFVINGAERVIVSQLHRSPGVFFGQSFHSNGTKLYSSRIIPFKGSWME
FATDINNVMYAYIDRKKKLPLTTLLRAIGYEKDKDILEIFDLAEEVKVSKTGLKKYLGRV
LAARVLNTWYEDFVDEDTGEVVXIERNEIILDREIILEKEHIDQIVDAGVKSILVHKENS
AEYSIIHNTLQKDPTNSEKEAVEYVYRQLRNAEPPDEETARGIIDKLFFSEVRYSLGEVG
RYRLNKKLNLNISVDIQVLTKDDIIAIVKHLIQLINSKTEVDDIDHLSNRRVKTVGEQLA
GQFGVGLARMARTIKERMNVRDNEVFGPLDLINAKTLSSVINSFFGTNQLSQFMDQTNPL
SEVTHKRRLSALGPGGLSRERAGFEVRDVHYTHYGRICPIETPEGPNIGLISSLSCFSKV
NHLGFMETPYRKVENGKVDFSLEPIYLSAEEEEGKIIAQANAEFSEDGTFISDRV
>11931193_1_515_-
HDDANRALMGANMQRQAVPLVLSEAPLVGTGMEYRAALDSGDVVRAEKAGVVSEVSADLV
TVAGDDGSHRTYRVQKFARSNQGTSYNQRVVVAEGDRVEEGGLLADGPATDRGEMALGKN
LLVAFMPWEGHNYEDAIILSQRLVQDDVLSSIHIEEHEVDARDTKLGPEEI
>12026653_1_967_-
VHGGLRYLQQGDISLVYEALHERRRLLANAPHLVDIQPFLLPLFAKGGLIPKKLARSMGA
AMWAYDATGGWRIGRFHQRIDTAEAVAHMPTLPADKLGGAYIYYDAAADDARLVLTVIRT
AVLDHGATAANRVRALGIHKTPGHIIDGVEVEADGEHFTIATTAVVNAAGVFADDVRALD
EAVHPNSIRPAKGIHVTVPWDRIRNDIGVILPVKGDRRSIFVMPWGDHTYIGTTDTTYDG
PTDNPRCTADDVAYLLDAVNGWTGAGLTPADVTGTWAGLRPLVVEADQAAGRTADLSRHH
RVLRSPSGMVTVTGGKLTTYR
>12032475_450_1339_-
CEVTDVFAETGFNAFKAPSIKAICVPGGAELTRRRLDELTDSARRWGAKGLVWMRVKAEG
LDSPVAKFLSDTEMVELTERTGAAEGDLLLLVADEWRQTTHVLGLLRLELGRPXIAEGGV
QVRWVVDFPLFEEIDDATGKPTSAHNPFTMCHEEDLGLLQAAAAGELDNPRDLLNVRSQS
YDLVINGWELGSGGVRIHRSEVQQTVFSLLGISDEQAERNFGFLLEALRYGAPPHAGFAY
GIDRLVAILAGEDNIREVIAFPKTQSGADPLTGSPGPIEAAQLDELGLRLLPPTT
>12044537_551_937_-
RRTVTHIDLQRVVAAQKITVDVPLYLVGTAKDVVAEGGMVERHLSYIKVKVRADSIPERI
EADISGLSIGKSLQVKDLDLGDSIKVLTEGRKAVASADLTRAAVVAQNVTEGDDEAGDAE
GADETSA
>11939172_1_535_+
LTLKQVDFVTLPGDEIEVKLAFDESPPQMQSYQIEKPARLVFDLPNTKNSLPSRYLNLGN
GNARSLTVVDNQERTRVVVNLGELSGYATRVEGNTLILKIGKQELVAATTQVVTQPVINS
SAPISPVSTTKVVKSTKTSAQQINDLDFHRGTQGDGQVLIELSQSSIPVDVQQQGNK
>12012633_1_932_-
SFAQVSITGNLTYGYQSTTIGGVNGAATAISGDTSGFGAETANVLFTAKEDLGGGFSATA
SLKLKTGANTGTTGGAISAGGAGADDHTLTLITPAGAVTMGTMANPDYLSGGIAGVGAYY
NDWATQLTAGANPTPKLFTQRQFRDFVAYAVPVGPVMLTVAQYDAITDGGFGSGTTGGSS
TSGASFQNSGSNSPFSVISATYNAGPLVANGQYAVYRNAVTNTANPQAKDTTRLSASYDL
GMAKLGGGVVITNSTPSSFAPVGSANPKVTDYLLAAKIPMGASSFGLSFASRNVADVTPG
TSTTGTGYSL
>11927929_1_508_-
GSFDMVVAGRQLDGSDGEPGDIAVMMVEAGGTEGAWELYEEGAPKVDEEALAAGLEASKA
HIAAMIDLQRQLVEVHHETHGTPEPIAWVPQVDYTPEVADAVAAAAGDRISETAAIADKA
ERTAAEAALRDDLVAQVAGAADEADRGSVEKQAKAAFRAATKEAVRSR
>12023889_1_521_+
PKNTAAKELLAKTYDQMGYMAEAATWRNSYLTAAHELRNGPPTKGVSKATLMQMLLQIPM
ERFLEAMAAGLNGPEAEGKDLKVNLVLTDIKESYVLWIENSVLHFKRAEPAADANATLTL
TKTIFVKMIAGTAGVKDTLLSDDLKIGGSKIDLVRFFGLIEKAPGTFAIVTR
>12046203_2225_2599_-
PNGKVSLRMVGDTKADSAGKGSGSRSSGERGDSPKADAPPRGRSSATTSSATGSDASTAD
DARDSEDTGSENTGTERPQRAPEFAPVLEAKLTETYGDLGPEPAPRNAGGGRRGGSRGGR
RGR
>11932237_32_406_+
PTINQLVRKGREQVVYKSKARALDACPQKRGVCTRVYTTTPKKPNSALRKVAKVRLTNSI
EVIAYIPGEGHNLQEHSIVLLRGGRVKDLPGVRYTIVRGALDTAGVNNRLKSRSKYGTKR
PKK
>12038117_183_632_+
KLILRADLADLGKRGDLVEVADGYARNYLIPKHLAMPSTPGASAQADSMRRARDQRDAAA
REQAEEMATKLVTAAITITAKAGASGKLFGSVTNADVADAIAEQTGYEVDRKVIHLEDQH
LRSLGSHTVTLQPHSDVSFPVNVEVVSA
>12002558_1_827_-
DALVGQQIIVATGSNARTLPGTPFDEENILSNDGALAMTSVPKKLGLIGSGVIGLEMGSV
WRRLGSEVTILEGLPDFLGAVDQQIAKEAQKAFVKQGLKIELGVKVGEIKVGKKGVNVAW
TNAKGEAQALDVDKLIVSIGRVPNTIGLNAEAVGLQLDERGAIVVDAECKTNLPGVWAVG
DVVRGPMLAHKAEEEGVAVAERIAGQHGHVNFNTIPWVIYTSPEIAWVGRTEQQLKADGV
AYRAGTFPFLANGRARALGDTTGMVKMLADATTD
>11933306_1_520_-
ASASFETPTPGSSTPSGTFGQGVVRRDTSVGLMGEFGTVSFTNTRSGNLLTKGMVAPANL
QDIIYDSNVVTRAAVDAVTYLTKPMNGLQALVQWIDTAADGNTTPAVNVLVLGGTYAQGP
LAAGLQYKMHYFTDAAQNAAAPLGGIARKNRLEAFATYDLGMAKVGVGYDGP
>12028885_1_1029_+
IGLASPESILQNSRGEVLKPETINYRSHKPERDGLFCERIFGPVKDYECACGKYKRIRYK
GIVCDRCGVEVTEKKVRRERIGHISLVVPVAHIWYFKSLPNKIGYLLGMPSKKLDTIVYY
EKYVVIQVGNAKGLNGESLSELDLISEEDYLDILEALPSDNQYLDDSDPNKFIAKMGAEA
LDDLLKRIDLDTLSYDLRHKANNESSKQRRTEALKRLSVVEAFRDANKNKLNRPEWMIMK
VIPVIPPELRPLVPLDGGRFATSDLNDLYRRVIIRNARLKRLIDIKAPEVILRNEKRMLQ
EAVDSLFDNTRKASAVKSESNRPLKSLSDSLKGNKVVFVKIY
>12011379_1_841_+
GKKTHPDDELAPDWRDGGYPYRHLMRRTTYEAQKYQLQVELLKLQAWVKETGQRVVILFE
GRDAAGKGGAIKRFMEHLNPRGARVVALEKPSDVERGQWYFQRYVQHLPTAGEITLFDRS
WYNRAGVERVMGFCSDAEYAEFMRQTPEFERHLVRSGVYVIKYWFSVSRSEQRRRFKERE
VHPLKQWKLSPVDLASLDKWEDYTRAKEAMFFDTDTADAPWTVIKSDCKKRARLNAMRYV
LHKLPYANKSVDTIGKLDPLIVGRAHVVYERGEKPGAIL
>12029651_286_1020_+
LGSSLVPAMAAAGHEVVATDINLTDRHPWGPAGPELGYLDVRDRHAIRDAFDAVRPDFVT
HLAAETSLEFSDADPAHAYLTNATATKLIAQQCGRREIPIVYISTAGVFDGTKTGPYTEF
DAPNPINTYGDSKWRGEQEVRQFAPCHYIVRAGWMVGGGAAKDHKFVSRIVDQLREGRTT
LHAVGDKLGTPTYTADFAACLLNLIDSEVYGLYHMACEGEGTRYDVAAEILSVLGREIST
SSR
>11998261_1_791_+
GLTSGCLSSSNTENANSDGAAATGAGKSTISVMYGLGPDSEPGFKADVDKFAKANGITIE
FIKAASWDTEIRTKVQGGNAPDVGLFPQPGLMCDLAKQGKLIPYDAATVATNKETLVPGI
IEAGTCADGKVYGLPTGVSVKSLLWTNAPAFAAAGYTAPKTLDELLTLTDKIKADGTAPW
CIAAESGGATGWPITDWLEDLVLRFAGPENYDKWVSGELKNDSPEIKPAWEYFEKIAFTD
GNVRGGTKSIVATNFQTGGNALF
>12044579_98_937_-
AEASSTDRPLDEQVRLEIVDQVAWITIDRPEKGNALSPPCRDRIRDLINELNGSYAARAI
VLTAAGDKLFCPGADLSHRVPSERPEGVPERAVGDARRMMLDGQYTLFPAILDSELPIIA
AVNGTAAGMGAHLAFACDLVIAAEGTKFIEVFSRRGLVVDALGAYLLPRTIGLHKAKELV
LFADDLPVAEAERLGLVNKVVPRDELAATAGEWAGRLASGPTKALGLSKWLLNQSFDVDR
ATMMSNEAIAVELNTHSEDFAEGMASFRERRDPVWRGY
>11993926_1_759_-
GSGSTAAAGGFPADSAIGIALPQKTSENWVLAENLFNEGLTAAGFKGDVQFANGGVSEQQ
NQIQAMITKGAKVIVVGAIDGAQLGTQLKAAKDSGATVIAYDRLLTNTADVDYYIAYDNF
KVGQLQGQALLDGLAMKKPAGPYNIELFAGSPDDNNAKVFFDGAMEVLKPKIDDGTLKVV
SGQTTFEQAVTQGWKAENAQKRMDTLLAGSYTGSTALDGVLSPNDTLARAIITSVKAAGK
PIPVVTGQDSEV
>11972624_1_645_+
AWQARSDWEIYKGFAKKFSELCVGHLGVEHEMVLTPIMHDTPGELAQPFDVKDWKKGEVD
LIPGKTAPQMAVVERDYPNTFKRFTSLGPLMNKLGNGGKGIGWNTQTEVKQLGELNGIVC
AEGVSCGMPNIVTDIDACEVILQLAPETNGHVAVKAWEALGKQTGLDHTHLAIHREDEKI
RFRDIQAQPRKIISSPTWSGIESETVSYNAGYTN
>12033249_1_1369_+
GSAGVIFTIDPESGFPHHVLIDAAWGLGEAVVSGVVDSDRYRVFKPFLDDAGLVPIVERS
VGRKLLKIVNSEEGSSGVADGPTVTVETTEEERRALVLTDADLLALARWAVVIENHYDRP
MDIEWAKDGVSGELFIVQARPETVQARRSGATLTSYEVSDHGPLLLEGLSVGSGAATGQV
CRLDSPDEGDRFPTGAILVADATDPDWVPVMQRAAAVVTNRGGRTSHAAIVSRELGVPAV
VGTVTATAALAEGRQITVSCAGGDVGRVFDGTAAITTRELALDDIPDTNTNVMVNLANPG
AALNWWRLPTAGIGLARMEFIIGEHIAAHPMXVAHPDRIDDPEIRQAIVELTRHASSPAE
YFVDRLASGIASLAATWADRPVIVRMSDFKTNEYAGLLGGRQFEPTEANPMLGWRGASRY
DHPGYRDGFALECQAVARVRNEIGFTNVIVMIPFC
>12001934_1_822_+
LGPRVVPILVDEARTFGMEGLFRQVGIYNPAGQNYTPVDKDQVMYYREDKAGQILQEGIN
EAGGMSSWIAAATSYSTNNRIMVPFYVYYSMFGFQRIGDLAWAAGDMQARGFLLGGTSGR
TTLNGEGLQHEDGHSHIMAGTIPNCISYDPTFAHEVGVILHHGLKRMVEKQDNVYYYITL
LNENYAMPGLAAGTEEQIIKGMYLCKPADKAAKADGLTVQLLGSGTILRESIEAQALLAK
DWGISANVWSCPSFNELTRDGQDAERYNLLHPT
>11991528_1_744_+
GLAGSSAAATLAELGYKVKAFCYQDSPRRAHSIAAQGGINAAKNYKNDGDSVYRLFYDTI
KGGDFRAREANVYRLAEVSVNIIDQCVAQGVPFAREYGGLLDNRSFGGAQVSRTFYARGQ
TGQQLLIGAYQALERQIGLGNVQMYSRHEMLDVVTIDGKARGIIARDLVTGKLERHFGHA
VLLCTGGYGNVFFLSTNAMGCNVTAAWKAYKRGAYFGNPCYTQIHPTCIPVSGEYQSKLT
LMSESLR
>11959751_1_596_+
AALLSRCYDDPAFRAGGSFCRLVSPRAAGTNALTVTNGFINLATDVVRGLDFTGRYTTDV
GLGRLRVNMSATEYKEQSNKLFADDPLVDTNGTIGQPRWSGAVDVNYTVKGWNYYYGLEY
VGKTSSYEYLEEDAATSIYKFDTPSYFLQSASIQYKDTVGKWSATFGIRNLADVKPPVIS
SGFYNRVGNAPLYSGYD
>11972260_1_643_+
VWVPNYKTTIGHGSLDLMVNINNLNFHTASSKFLVYAFVGVGGFMFNTKMDALNGETPYD
YAAILGAFGSQNTSEKERIDAIHAVLDGEYETQAEVAAPAARAEGEVRGTWIRNPSISGG
FGFSYRIGTNMEIGLEHRASHYFDDLADGQRWELDGDYTDHFDMFQYTNLTFGINLGKSE
SVDPLWELNPLTYLYDKVASIDPENLLKDSDNDG
>11980754_1_682_+
ERITNHDVKAVEYFLKDKAAQNPELAAVTEFIHFACTSEDINNLSHGLMLNAGRDIAIEQ
MTAVYEAIRQLAHRYADLPMLSRTHGQTASPTTLGKEMANVAYRLARQIKQLKDVEILGK
INGAVGNYNAHLSAYPTIDWAANAQAFIEELGLSFNPYTTQIEPHDYIAELFDAIKRFNT
ILIDFNRDVWGYISLGFFKQRLKDGEVGSSTMPHKVNPIDFENSEG
>12036207_1_1085_+
LAIAMNRLGGRSNTGEGGEDLDRLLDPERRSAIKQVASGRFGVTSAYLTHANDIQIKMAQ
GAKPGEGGQLPGHKVYPWVAKTRHSTPGVGLISPPPHHDIYSIEDLAQLIHDLKNANPDA
RIHVKLVSEIGVGTVAAGVSKAHADVVLISGHDGGTGASPLTSLKHAGGPWELGLAETQQ
TLILNGLRDRIVVQVDGQLKTGRDVVVAALLGAEEFGFATAPLVVSGCVMMRVCHLDTCP
VGIATQNPELRQRFSGKPEFVETFFEYIAEEVREHLAALGFRSIAEAVGQSSSLDVRAAV
THWKASGLDLAPILAEAVPSNGATRYQSVSQDTGWQKPLTTSSSSWPAQPSTRGPRPWEP
>12016759_1_990_+
HTFDEGIHMTVRVGINGFGRIGRNFFRAAKASGADIDFVAVNDLGSLDIMAGLLQRDSVH
GRYPGTVSVTDDGLDVDGDVLKVLSTRNPAELPWGDLGVDVVIESTGFFATREAAAAHLE
GGAPRVIVSAPASGADATFVVGVNDDTYDPAKHTVVSNASCTTNCFVPMVKVLDDAFGVE
HGLMTTTHAYTGDQSVVDGPHSDPRRARAAAVNIIPTSTGAARATGLVLSAMEGKLDGTS
LRVPIPTGSVTDFVAVVGREVTVDEVNAAFEAAATDGRMSKVLDYSTEPLVSSDIVGTAA
SCTFDSGLTMTQGSLVKVLGWYDNEWGYS
>12002856_1_830_-
ARQILDSRGNPTVEVEVGLIDGSVGRAAVPSGASTGAFEAVERRDGGEAYGGKGVLGAVG
AVNDEITDAVLGLDALDQRDLDQTMCDLDGTDNLERLGANAVLGVSLAAAKAAAASLDLP
LYRYVGGVSACVLPMPMLNVINGGEHADNNVDLQEFMLVPVGAASFSEALRWGTECYHSL
KSVVAKRGLSTAIGDEGGFAPNLGSNEEALALLTEAIEAAGRTPGDEVALALDTASTEFY
ADGKYQLAGEGRSLDAGEFVAYLSDLCDRYPIVSI
>11945999_1_553_+
GYVGEDVETILSSLLQSAEWNVERARLGIIYIDEIDKIARKSGDNPSITRDVSGEGVQQA
LLKIIEGTTANVPPHGGRKHPNQEFVQLDTRNILFICGGAFTELEKVVGQRIGIKGQLGF
SQGHGDSALQREKARAILLRQTIPDDLMRFGLIPEFVGRLPVTVSLEPLDEKALIAVLTQ
PKN
>11985542_407_708_-
SSFSEEVTGSDLPVLVDFWAEWCGPCKTIAPVLEELAQEHGDKLRIAKVDVDSEQALALR
FGIQGIPTMIVFSNGEPELRITGAMGKPQLEAKLGSYLE
>11962414_1_605_-
VDLGGCLALDMGLGKTPTVLAHLAAPGSEGPSLVIAPPAVVGNWAAEARRFTPGLSVVVH
HGANRAQGAAFKRAVRNNDVILTTYGTAVRDVGLLEDHNWDKVVLDEAQAIKNPANETSQ
QLRRLTARSRIALTGTPIENGLGDLWAILDFCNPGLVGSRPEFIAGLSGEAEAALRALNG
LLVFRRTKSEPEVAKELPDRI
>12039187_1336_1666_-
LMPDGQPQTQLMWVHADDDHVIINTETGRQKFANITVDPRVTVTVFDATNPYRYVEARGR
VAETVTGDEARAGIDELAQKFTGADYANPIGTERVILRIAVDKVHKNGV
>11939304_1_520_+
FRNGEFIQVTDADLKGKWSVLIFMPAAFTFNCPTEVEDAAENYEEFKKAGAEVYIVTTDT
HFSHKVWHETSPAVGKAQFPLVGDPTHQLTRAFDVHIEEAGLALRGTFIINPEGVIKTAE
IHDNAIARDVSETLRKLKAAQFVASHPGEVCPAKWKEGEATLAPSIDLVGKI
>11936674_1_529_+
YQDQIAIAIAEDFGHRSHHETKFAEVLTSLENIKYYSKNLRTWMQPDKRHVNPTHLPAKA
WVQYQPLGVVGIITPWNYPLLLAISPLICALAAGNRAMLKMSSFTPRTGETLKRALAEAF
SEDQVAVITGGGIVSDAFSRLPFNQMTFTGSTNVGRTVMAAAAENLTPVLLELGG
>12033583_1_1382_+
AYAWTKLAKGVWGTDNVDAQLGDGLPAELALGLPAATIDDVCEPGGTVLYLGPDPREELP
VLYLRLRQAVTTDRVTLINAAAVPGSLDGLARVSLGVPMGELGRAVAALLGVGSEPSGSV
NPQLLSEAAKLIEGEGPLRVVLGRRSLSEGYGPVADAVAAIREARPDATFLTALRRSNVR
GALELGMAPGLLPGRMTLDAGRDYFSGYWHTVPATAGLDAAGIVEAAADGRISTLILLGA
DPISDLVADVDAVAALERATVISLATHHSDSTLVSDVVLPVSAHGEVGGTTVNMEGRVTA
LGRRVTTPGSTRADWVIAAELSERLGTDLGLTXIEAIDSEIEHAVPTFAGADLGKLEDPG
RQDGVVVPILDDVAWTEAGLPDRLSFEPGDPTQVPAISSYSLRLVLVRRLYDSGTMLDSM
PSSRPLTVAPEARLNPADFSPLGVDEGANLTLRTPSGAIT
>11972598_1_645_-
VSPRITYGCSTATAITDPTANDKREAFRLDGEYTWGNHQIRAGLDTEKYTVVDGTVYPGD
TRYQIFTLNNGSRLANGYVNTTGAPIQYVAARTFKNGGSFLTKNSAWYVEDNFQVTKDVL
INAGIRNEQFTNNNADGIPFIDIKNTWAPRFGASWDVSGKGDLKVYGNLGRYFIPVYANT
NVRLAGSESDYREFYVYNGVGALPKQIPLMGAML
>11973746_1_649_+
SGNGPAALGAATLLNDGNSRWGMRVVEDLGSGMKLTAQFEQNLNYENGAADVASGRYAYM
ALDTGVGRFKAGRTLTPSFFGVATWELTGAANFTAVGNQFGWAGAGSRNNSEFSYSAKFG
GVSGTLGYVTEMDLGGTAGTTSKVDANLIYSGGPLTAALSYNKLSSAGDGNYALGGSYDF
GAFKVAASFQDAAGQSEGFSLGATMPMGPWKFTVDV
>11991036_1_741_-
LQIPLFYLGDCLMKKSLIALAALGAFAGAASAQSSVTLYGVLDVGVSKQTNLDLTAYGVS
GSSFHTPTRIGIRGTEDLGNGMSAIFDLQTGGIGMGDGKSGNTGGGISFGREAYAGLKGG
FGTVKAGLDASVATYGFGGLNLQGISTSDAAGAVGIEPVLWYGSSRRPAFVSYTSPNMSG
LDVMVGYTLKGTMEDVLTPSYDKASTQARINYAAGPLSVAVVAETARSATSETAYGVGAK
YNLGMA
>11933148_166_520_-
EETKATIDIEDNGFVRIYGETKAATQAALVKVQAITAEVEIGAVYDGLVSKVVDFGAFVT
IMPGTDGLVHISQITTQRVENVSDYLKEGQTIKVRVMDVDQRGRIKLSMKDVAPTQG
>12044429_1_820_-
SQDLSAKIRSVALVGHGAAGKTTLAESLLAATGAITTRGSVEKGNTVCDFDPVEKDLGHS
LQSALVSVDWAGTQIHVVDTPGYPDFAGQAIGALAAVDTALVVINAQTGIELSTERMFNL
AGERGLCRMIVINKIDADNVDLPALVADIRERFGKQCLLLDLPVHHGEEVVELLGHDDGE
SDFESVSAAHRALIDQIIEEDDSLMARYLEDGADPSLDELHAPFEKALRAGHLIPILFVS
SRTGAGVPQLLDALAKLAPNPAEGNPPPFYRG
>11951429_1_569_-
IDHFQDIHAGEGEEAGGGAQGEDAIWSHRWYAFSDGIGSTGPANFKGGGVQIGNSGIWVG
DYTTEPENGGLGVFTHEFGHDLGLADYYDTAGGDNSTAFWTLMSSGSWLNTGGDSIGTKP
GYMGPHEKMLLGWLDYALVKYGQNRNVRVGPADQDGYQMPQALAVTLPKKPKVVSYNKPY
SGSYEWWGG
>12045649_1_1078_+
YQLVENPHVRVLYNRRGVSDYALYDEEGILERTGVKPSDYVFYAALRGDPSDNLPGVPGV
GEKTAAKLVNKYGTIDELFAHAAEQTPKLAQSLEANEDQVRMNAQMMALIRDVDLAEEVT
SLRVGSIDADEVAELFGFLEFSSLQARFSEAFGAYLSAPLAAGDARVLEAEVTVPGTAVE
AAKALEAAIASGVDGPVGVAADWLGDPGRSPLAGLAVVTDAAAGEVAWFPDPATGVLTGC
DDQVVALLGGDVPLVAHDAKPLLRSLLGLEVEVSGLALDTKLAAYLLDPADARYDLAELL
ARYAGAEMAGAEPTPSDQLDLGDGPSDQPHQVTPGGHWRWRRWPGRCARRLRSAGSQR
>12038903_1_1041_+
QLGPIKLRNRIVKAATFEGVMPRGAVSDELIAFHRRVAAGGAALSTVAYCAVSMGGRVNP
HSLVMKPELTADLERLTNAVHEEGAAVSAQLGHGGLVANARANRTPTLAPSTRLSAPGMG
IVKGATEAQLDEVVADFATAARVAQNAGFDVLEIHLGHNYLPSSFLSPNLNKRKDRYGGS
LKNRLRFPRRIIDAVRGAVDDRVAVVAKLNMADGVEKGLWLEESLQFASMLEADGQLDAI
QLTGGSSLLNGMYFFRGDVPMEEFIATQSKVVGWGMRVMGHKIFPEMPFEEAFFLPFARQ
FREALTMPLMLLGGINRRDTIEGALDEGFELVAWPGRCFANQTCPT
>11994194_1_733_+
HLGASTTEAQDKAGDVIADMVLLALAGDFVPFAVNVEAAEVPTTVRPFLGLADELGRIFA
GLVGANAPHVEIELCGQIAEHDTRLLALSAQKGFFGAITGQPVSYVNAPQIAEQQGIEVR
AISCTEAVDYLSRITISGGGRSVSGALVGLKQMPKVVGVDDHTVDISVGAHMLVIHNSDV
PGRIGFVGGVLGEAKVNIEDMNVGKDPSGEGSLMVVTTTQATPAKVVEVLRTGDGIESVQ
SIG
>12030217_1_949_-
AAILAACSSSDNTITPEYAATIRTTSYGVPHVLADNFKGAGFGYGYAFAQQNFCLYAEEL
VTLRGERAQYFGATGGYLGQLGTTSGNVDSDFYYKLLFNKAQADRIKSNSSQAARDIVTG
FAAGYNRYLSDTGAANLPAECRSADWVKPMTEDEAYLRLTQAAVAGSSLNFINSIGNAQP
PATAVASLKSNRREKLPSARQLAASPMVAALQNLQDHTIGSNGFGLGREVTQSGKGIVMG
NPHFPWWGALRLHQIHITVPNEKYDVMGATLLGVPLPLIGFNSTLGWTHTFSTDNRFTLR
YLALDPSNPTRYIKD
>12017801_1_1005_+
NPTPEIMPEEIKAVRQDAIIATGRSDYPNQVNNALCFPYIFRGALDVGATTINEEMKIAS
VHAIARMAHIERNEVAYGEATSFGAEYIIPKALDSRLIMEIAPAVAKAAMDSGVATRPIE
DFKAYRQKLSEFVYNSAFIMKPVFAQAQTAPNKRIVFCEGEDERVLRAVQIVVDEGLAFP
LLVGRTEDINKQIQKLGLRIRAGQDFGLIDQDNLAHYEKYYTYYHEIMCRRGIGLELAMR
EVRRRTTLIGALLVHFGEADGMICGTFGHFHLHLDYVEQVIGLSKNAKNFYAMNVLMGED
RNMFIADTYVNPEPTTAQIAEMTLLAAEEIRRLV
>12006532_150_864_+
LDTLGMFDAAFGLPDQMAAAVELASSVDGLPDASAVTSILVLGMGGSGISGDIMALVASE
HGRVPVEVSRHYELPAHVGPHTLVMAVSFSGDTEETVVAAEAAVAAGAPVVAVTTGGALG
DLVSAAGGGVCGLPKGIPLPRAALGAVGLTPVVLATRLGLLNDTAAAVDAAIEAVAGRLG
ANAGASGDTDNEARTLARHIERTQPIIYGGGRTGELAAYRWKGQVNENAKAPAYWGS
>11993270_1_310_-
KVQFKAVAFAAAALALGHAAWAGEAEAKKWIDSEFQPSTLSKDQQAAEMKWFIEAAKKLE
AKGVKEISVVSETLTTHEYESKTLAKAFEEITGIKVKHDLIQ
>12010095_1_902_-
KIKVLNTTKKELLKDFKSASDFDQSALFKKLYEEEYGTFGGAPFATLIGDFEFGRHPEDM
YLVEEISHVCAAAHAPFLSAASPELLGFDDFTELSGPRDLAKIFDTVEYAKWKSFRASED
SRYVGLAMPHVLGRLPYGPDTAPVEAFNFVEATTGTDHNKYLWMNAAYALGTKVTDAFAK
YGWCAAIRGVEGGGLVEGLPTHTFATDDGEVALKCPTEIAITDRREKELADLGLIPLVHC
KGTDYAAFFSTQSAQKAKEYNTDAANANARLSSQLQYIFAVSRIAHYLKSMMRDKIGSF
>12033989_1_622_+
GGGAFYGPKISVQARDAIGRTWQMSTIQVDFQLPQRFELEYVGSDGERHRPIMIHRALFG
SVERFFGVLVEHYAGAFPTWLAPVQVAILPVADSHDDYAHALAARLKAAGYRSEVVEAND
TLGKRIRNAKGQKLPYVLVVGDDDIAHDTVGVNPRGGSVERDVGVAEFIGRLSAEVESKG
VPEAPGVAHQVIDHASSTAASPPDPL
>12028165_438_839_+
LLTEIDHVAIAVRDLDAAVAYYAEAFGAEVAHREIVESDGVEEALVKVADSYIQLTAATR
PDSPIAKSIEKRGEGLHHIGYRVDNCAEALASMVAAGATPIDKEPRPGSRGTTVAFIHPK
GSFGTLIELVQE
>12025353_1_992_-
PIGTVDDVTAALAGARRAQRMWAETSTKERAAILADYADLVLDHREELCDLIQLENGKSR
AWAFEEVADTTITARYYAKKGPRLLAETKRASAFPGLITTIERRVPKGVVGIISPWNYPL
SLAVGDAIAALMAGNGVVIKPDSQTPYTALRAVELLEQAGLPKGLMRVVTGQGRVVGTAI
IEGADYVMFTGSSETGAKIAQQSAARLVDFSAELGGKNAMVITDDIDIERAARLATIACF
ANSGQLCISIERIYVLQEVAARFMDAFAEATAALRLGAEVGYGPEMGPLASQDQLDKMRE
HVTDAVAKGARVLSGGNARPDLAPWFHEP
>11959061_1_593_+
DVVNRGVAVYKNKVYLATLDAHVVALDSATGKVVWDKKIGDYTYAETFTLMPMALRGKII
IGTAGAEYGVRGWIAAIDADTGAPVWKTYTIPGPGEPGNETWPGESWKYGGGSAWITGSY
DKETNTLFWPVGNPGPDFDRHVRVGDNLFTNSNLVMDPDTGKIKSYFQYTPNDPYDYDGV
NEMILVDLGGKKMWLHG
>12002282_500_825_+
KNFKLIALLSITIVFAMSACKPKNLGNAVSADAAAKTYVAPGKYDGFYNFVSGGFSGQMS
VYGLPSGRLLRVIPVFSVDPEKGWGFSEETKPMLNTSHGFVPWDDLH
>12038367_480_1115_+
NFELNEDQAALAESLSRLLADRYGFEKRRALTASGAAHDEKTWAGLAELGLTALPVPEAL
GGFGGGARDLLPAMQAFGRSLSMEPFLASAVLAGTALRLGADEAMQTRLLPGMASGEIVS
AWAHDEPAGRHAPLWVETRAERKDGGWKLDGIKSNVPAGGLARYFVVSARIAVHRLTRTG
ARCSSWTPRTQASRCASSAWSMTQQQASWC
>12018235_159_1012_+
MMKTTHRPAAIALLAVAALLASCGKNPGVGGAAGDAMPATVQANEQVARELRLDEPQGFE
DARRGFIARPEGKILAVDGSTVLIDFDAFKFVDGKAPATVNPSLWRHAMLNAQAGLFKVT
DGIWQVRGFDIANMTLIEGKTGFIVVDTLTARESAAAALAFARKHLGNKPVSAIVFTHSH
ADHFGGALGVATAKEVAERKIPVVAPEGFMAEATSENILVGTAMARRSMYQFGKNLVPSA
KGIVDTGLGKNVAYGAIGILAPTQLITQPTQELMLDGVRLSST
>11963490_1_609_+
MTERTPLISGNWKMHHNHFEAIQVTQKLHYRLGEHDYSKVGVSIHPPFTDIRSVQTVIGA
DRMKILLGAQNCHAEEKGAFTGEVSAPMLAKLEVSLVIVGHSERRQLFGETDEVVNAKVK
AVLAAGMTPILCCGETLEEREAGEAETKVATQVRAGLDGVAADAVASMVIAYEPIWAIGT
GRTATSEDAQAMCATVRSVVGE
>11944957_1_551_-
SGQMSAYGLPSGRLLRVIPVFSVDPEKGWGYSEETKPMLNTSHGFVPWDDLHHTEMSQTN
GEIDGRWVFGNANNTPRVARIDLKTFRTAEIIEIPNSAGNHSSPFITENTEYVVAGTRFS
VPSDNANGDVAINTYKQNFKGYLSFISVGKENGKMDIAFQIECPGVNFDLSHAGKGKSHG
WF
>12027709_443_988_-
HLRGHFAPARHAVNYWRAQAKEGNQRQARIINTSSGAGLMGSIAQAAYSAAKAGIATLTL
VQAAELGRYGITSNALAPSARTRMTEEAFPEMMARPEGDEFDAMDPANVSPLVAWLGSDL
SGDVTGRVFEAEGGKIGIAEGWRHGPSEDKGARWEAAELSDVVGRLIDAAETPTPVYGAG
>11967864_1_496_-
APVVSMKELLEAGVHFGHQTRRWNPKMKRFIHGERGGIYIIDLKQTLNRVETAYLFVRDT
VANGGTILFIGTKKQAQDSVQSYAEKCGMPYVNQRWLGGMLTNFETIHKRVGKMKEYQRM
RDSGEFEAMPKKEALLLGRELAKLERYLLGVRDLERAPDAILVL
>11937212_1_507_-
PRKVWLIGVGGSGARTLRYAKATLERRLESLNYRGHFPSGWSLLNLDLPPATETDEALSS
DLVHRREYFGIAPQGKPYRDYDASLMQARGNREFATWRPDVSSVWQAPWLGAGQFRAVGR
TVLVDEMTSVRQAFDNSVESLTSTDSNKQFTDLCQLMGGGGDEEDPLV
>12033555_1_222_+
RAILGAVQSRFETTIGFLRTAAENQSAARGRIMDADFAAETSNLSRAQILQQAGTAMIAQ
ANQLPQGVLALLR
>12037397_1_1010_+
TNDHNPAALNIGEIKSALTRRSFLRNVAVTGIAAASAAGMPDMLRAQGASTLTWAKPLEA
TMLDPHISILGSSWEMLHLVYDSLIDVDDTLNPTPAIAESWEQESPTSYLFTIRSGVKFS
NGADVTVADVVGSLKRVQDPATASWWLRPMGQIEDVAAVGDTQVRITLKVPHAPLLAALA
ATMCSILPMSLIENGELDVTKDMLGSGPYRIVSHEQDDNWVLERNPHYYQDGLPKIDRIV
VKIVPSDNTRIAQLRDGSVDIASFEASPDAALLLRGIPNVEVSVQEVTNYYILGLNAVWD
QSPFQDVKLRQAVALTLDRDLIASIALGGGGQRPR
>11967868_19_625_+
SSRLEIEITSLPGDDRFTWRVVGAKQPKGEGPRTLLPEGTKVGDQFKAEADFGLDGIDLT
NITPARRQRKEATTLELISNEPSQLVTTKLAEKGRGGGRRDDRDGGRGRGRGREGDRDRG
RGRGRDNRGEGGGRDDGRGRGDRPHRPAPPEVPTRPKAKRLRAGKTHRNEVLASLPDEQR
PVADQLIAGGLPAVRAAIKEQ
>11982986_1_694_+
EQVDTAEQVDADVDASTDEDAASEGSASDEAGVEPGPEVLDEDALLEEGAAPEPEISPFN
KPGKWYVLHTQSGYENKVKKNLEARALSMNMEERIYEVVIPVEDVSEIRQGKKVVVQKKM
FPGYLLVRTRLNDDAWYVVRNTPGVTGFVGAGNKPSALPRKEVEKFLQVKKDDEDAPKRT
RPRMEYEINETVRVKQGPFADFSGEIVEINADQLKLKVLVNIFGRETPVE
>11950027_17_565_-
CVVLQVKRASGKDGYEAIQLGFLEQKAHRINKPETGHFKKAETTPKKHVQELRVADASKY
TVGQVLTAGEVFQAGARLDVTGVSKGKGFQGVMKKHNFKGFISSHGTHEFFRHGGSIGTR
LTPGHVAKGRKMPGQMGNAQVTAQNLRLAKVDAEANLLYIRGAIPGATNGYLTVRATLKK
W
>11932339_178_518_-
SRDTMLAEATTTHDTMLAEATTARDTMLTEARERAVEMVTEATDKRTTILTDLESQRDSL
TARIEELRGFEGDYRSGLRSHLESQLATLEATGISGKLVDVDLEPAALVEGS
>11928315_65_509_-
ELYRVAREIDGNVELRTTLADLSLPADRRTKVVTDVLGGNVSPSTLAALSAVVAAGRADE
LGAIANQLAERTAGDAGLALATVRTAFALSDDQQHRLVQALEAAAGRPISPRFIVDPEVV
GGVHAEIGDQVIDGSVRSRLAQLRELF
>11977136_1_664_+
NTQNIVIGGKKIRFEIAAEDDAADPKQGAAVAQKLCDAKVAGVVGHLNSGTTIPASKVYN
DCGIPHVTGAATNPNLTKPGYKTTYRIIANDNALGAGLAFYAADALKLKRIAVIDDRTAY
GQGVADVFKKTAQSKGIQIVDEQFTTDKATDFMAILTAIKSKNPDGIFFGGMDPQAGPML
RQMEQLGLGNVKYFGGDGICTAEVVKLAAGAKTVENVVCA
>11978932_1_673_-
LIEIWTKATNEVSKEMEANFPKDNPIYRMVNSGARGNWFQLRQIAGMRGLMANPKGEIIP
RPIRTNFREGLSVLEFFISTHGARKGLADTALRTADSGYLTRRLVDVSQDVIIREDDCGT
ERGLVTPIATQTESGERVVHDEVETSVYARTLAEDVVVDGKVLAPAGIDLGDVVIAALLD
AGVDQVKVRSVLTCESKVGTCALCYGRSLATGKLVDIGEAVGI
>12006934_1_868_+
GQEEALLLRAKEPFRDGNIQRNPGDQWMICGPCDYIPPVEVEVVEKRVSIPLDENEGIYV
RDNQTGKVTSISGRTYMLKAHEELFNKDLSPEVEGLLRANNLDDSKKKARDKTRVVDFRV
PHNSAVQIYDFTKKKSRVVFGPALVMLDPDEQFTVLSLSGDKPKRPNVIKTLALSLGPDF
MTDIVEVETADHARLRLQLSYNWQFELNGLSAEEKDKIFQVRDFVGDTCKAIGGRVRGAV
ATSNFDDFHKNSARVIRAAVFGLDERGKINDEFHFSSNHLSITNIDIQ
>11997037_1_782_+
LASLKVMNDDTRLSVTEDYAEEIDELHDLEEADGVEIDVKVGKTWQQGYPYDKKLPRDEY
ERTKRKLQIEMLKLQLHAKETGAKVLVICEGRDAAGKGGAIKRFMEHLNPRGARVVALEK
PTEIEQTQWYFQRYVQHLPSGGEIVFMDRSWYNRAGVERVMGYCTPTQYLEFMREVPDLE
RMLVNSGITLVKLWFSVSREEQAARFASRQNDPVRQWKLSPTDLASRDKWDAYTEAKEAM
FFYTDTGDAPWTVIKSNDKK
>12009719_464_897_+
SFDEGYQDDDAYDTRPLASGEHRQYTASDYLDDAPADDLSVDFAEEPLDTAGYTMPRTEQ
LLRRVVDLIEAAPGLPMSASVRINKDEILELLDDGVARLPDELRAARWLLKERDEFLAKT
RRDGEEIISDAKARVAHMVQRTE
>11983588_1_697_+
WQAIEVNMSRDNEPKTDGVGSLPREEDLPDPLELLNRYPDIKAEAMKDPAFKALVDGQST
EHRLTLTKVVSLDSQIRDDLNEELGGWRILSEQDTRRGETTAAADSVLASDRSTSLTGFT
GTADYFVEDVFYLGGKPADEPILPGDEQSLISQGWTRFLSIFEVKHPELYSVVTLRQAKN
FEVDPAKPPPPTQPRTDVDAISVVQLRNLGDKRFVPFLFTIVTFVLFVSFA
>11981960_1_688_-
GLGSLFIWFYYMFVNGGDVNGPQMEVALEVLTGFSLGAESIALFARVGGGIYTKAADVGA
DLVGKVEAGIPEDDPRNPATIADNVGDNVGDVAGMGADLFGSYVATVLATMVLGREVLSD
DAMGGMAPMVFPMMVAGFGLLASIVGTWFVRIKEGGSVQGALNLGNWLSIAITAVGAYFI
AKWILPEQMTMIKTGEIITLNGVYAAIITGLVVGALISYFTEFYTSMG
>12029749_1_817_-
SADLENSTSTDGAANHVADADIQPAPGRDTAAGRLDGKVALITGAATGLGRVGAERFAAE
GASVVVADVADPTSTVAAIEAAGGRAIGVYCDVTDADAVHAAVAAAEEHFGKLDVMYNNA
GISMADDDGPTNTPREVWERTLQVNVIGVAECCSAGIPALQRAGGGSIVNVASFVAHLGA
ATPQIAYTASKGAVLSMTREIATVYARENIRANALCPGPVLTPLLAKYMADDAARQRRLV
QIPMGRFGQPEEIVSGALFLASDESSFMTGQ
>11991040_1_741_-
QASMAVQSRGRTTNVQGRDATVALMGGFGRVTIGAVESGNGIIGLASAGAPTRGLDNGVT
SAAAGNVDWLAYHTNSMGGFTATVQYVDSISAAGTGGSENTSPLQDAILVGAAYANGPIA
ASADYTSYGQNGAALVATTTDNRIRMSGSYDLGVAKLGLGYARQKDVLGVATKDLMLGVS
APFGPVTVGLVYATRKVGAAAANKGLDLGVDYALSKRTAVRAMYQTIDVNTPIDGSTFRV
RLMHTF
>11940764_80_394_-
AANQKIRIRLKAYDHEVIDQSAKKIVETAVRTQAKIRGPIPLPTEKHRFTVIRSPHKYKD
SREHFEMRIHKRLIDIVEPTQKTVDSLQRLDLPAGVDIEIKIQ
>11955987_320_583_-
EAVTRSEAEKGSVLTVALRYGADNQSAIQTLRRVSRPGQRKYVGSDAIPKVRSGLGVSIL
STSRGVLTDRQARKLGVGGELLCEVW
>11995935_1_774_+
TGAAQMDGAILVVAATDGPMPQTREHILLAKQVGVPKIVVFMNKVDLVDDEEMLDLVEME
VRELLDAQGFDGAHASVIKGSALKALEGDPKYRQSILDLMAAVDADIPEPVRLVDQPFIM
PVEDVFSITGRGTVATGRIEKGVVKVGDTVEIIGMMKDDEKPISSTCTGVEMFRKLLDRG
EAGDNAGILLRGVEKDQIRRGMVICAPGSVKPHKKFKGEIYVLSKEEGGRHTPFFNGYRP
QFYFRTTDVTGDVKLPA
>11995621_1_251_+
IGGSAEEEAAAFIKANVTKPVVSYIAGVTAPAGKRMGHAGAIISGGKGTAAEKFAALEAA
GVKTVANPAELGKAIAEVTGWK
>12011005_568_913_+
SANESVQYFQPSAEFVKQATISGMDAYKALCDEASKDYTGYWARLAREHVSWKKPFTQVL
DESNAPFFKWFADGTLNASYNCLDRNIEAGLGDKLAIVSETDDGQVRKVTYKEL
>11927043_1_506_+
HSNKLFKPTRDFNADDFIFSIERQWVKDDPYFKVTSSNHSYFDDMDMPKLLKSVDKIDEY
TVKMVLNAPEAPFLANMAMPHGGVQSKEYAIAMLKAGTPEKLDQEPIGTGPFTLVQYQKD
ALIRYKAFPQYWAGKAKIDDLIFAITPDASVRWAKLQKGECHVMPYPN
>11935200_1_508_-
ADKVTTAAEATSHIVSGMTIGIGGWGARRKPLALIAELVARDDLTDLTVVAYGGPEVGIL
CRAGKVAKVISGFVTMDTIALEPHYRAARQTGSIEAAEWDEGMILLGLNAAGWNLPFLPT
RAGLGSDVPRVMPDLKMVTSPYPGRSGGEPEELLAVPALHLDYALIHA
>12025423_487_975_-
PSFDISSEVDHQEVTNAMDQAAREVSTRFDFRDTGSAAELGEGTITIRSMSEDRLRAVRQ
VVEEKLVRRKVSLKALDWGKIEPASGGSVRQVATLVAGINSDKARDVNKFIKGLGLKGVQ
TQTQGEQVRVMAKKRDQLQAVITELKGHDFGIPIDTGNFRD
>12048683_1_937_-
ALTPEDVLNKTFTQTQFRRGYDEREVDDFLDDIVAEMRRMTKESDDLRGELNAAREGSGL
APVAARQEPDTSATDLEELRSKNATLAARVSELEGTRSDLTARLGEYEGKSGDTETRNAE
LQGQLAQLEHRGAELEARAADAAQRADELESANAALQERATELEARVAELEGQLEESRAE
LAAVQAGREQDAVARQDAAGAESDEKIAELRARAEQAEQEAQARIAEATARAEAAEREAE
QRSAAAAQRGEADSAVGAVALAGAGGGASAAGVIALAQRLHDEHVAAGEARHEELVTEGQ
RRHDELVSTGQ
>11967564_153_590_+
LHVVKIGVLGQQKEEKAIKSGISVHFSCIKFVFNITATYIYPRIHILFNINKLKMNKGDL
IEAIAKGSDLTKADAGRALDATIEAITKTLKKGDKVTLPGFGTFSTSKRAARTGRNPATG
ETIKIKAKKTAKFKAGSALAEAVK
>12044607_123_698_-
KKTVARLALTLGRYKVVNRPPAEPVMLLIAAPHTSNWDFILMLCMAWASDLSPRWLGKRE
MFDGLLGPLFRRLGGVSVDRNNPGSLVDDLVAEARSTSSLALVIPVEGTRERGEYWKSGF
YRIALDAEMPIVPSYLDGPTRTGGFGPTVIPSGDVSADMDRFRDFYADKRGVKPENKTTP
RLREEDSAIA
>12017291_1_126_+
FAHYSAINSNGYRSLDENAKVEYETQQGAKGPQAANITVIG
>12030741_1_1025_+
EKNMSFKRESKINPNFTTITIKLASPDVILERSFGEVKKPETINYRTYKPEMEGLFCERI
FGPTKDFECYCGKYKRIRYKGIVCDRCGVEVTEKKVRRERMGHIKLVVPVVHIWYFKSLP
NKIGYLLGLSSKKLESIVYYERFVVVNPGILTEGIAVNGDTKTHEYLDLITEEEYLDILD
ALPKDNQHLPDEDPNKFIAKMGGEAIQALLSRLELTKMAANLRHKASTETSQQRKSEALK
RLSVVEAFREANERIENKPEWMVVQYLPVVPPELRPLVPLDGGRFASSDLNDLYRRVIIR
NNRLKRLIEIKAPEVILRNEKRMLQESVDSLFIILENQMQ
>12022395_93_404_+
ADPMRIRAQAAGDKATVRVLMSHEMESGQRKDAAGKVVPAWHIQEVEAKLNGKSVMTAEW
GAAVSKNPFLQFNVKGAKAGDKIAVTWKDNKGDTRTDEATVS
>11935278_58_525_-
AEDLDNLKIAKRENIEIGSAVRFEAAEGNVLDAYLHIQDGRGVNGVLVEVTGTDDADLVH
EVALHIAFAKPTAMSRDEVSDELAAKARLSFEDLTRKEGKPEQAVPKIVEGRMGAWYAER
VLPEQGMFGEKQTVDDRLGDASVVRFAQAIIGES
>11926887_1_206_+
RAIMDAVGYRNVLSKSLGSSNPYNVVRATFAALEQLESPEQFAVRTNQDLDKVLSNYNVG
ARVWRSA
>11957539_1_588_+
TKNIPILTTLKSWKYGLNSPFKAEVYFINTKLYTGLTWGTKNPIMLRDPEFRQVQVRAFG
TYTIRVADPVKLVKEVSGTSSSFDIENVEDQLRSLLVSEFTDALAEMNIPVLDVARNYKE
LGAKIQGFVNEEFGKLGLEITKFIIENISLPANLQKFLDDDTGAAMIRDVNKVNQIKMGD
AMLNASQNEGSGGMM
>12011723_119_658_-
ARLQEYYKNTVMAELKGKFAYGSVMEVPRITKITLNMGVGEAVADKKVLEHAVSDMVKIA
GQKPVVTKARKAIAGFKIRENYPIGCMVTLRGDRMYEFLDRLVTVAMPRIRDFRGVSGKG
FDGRGNYNVGVKEQIIFPEIEYDKIDALRGMNISITTTAKTDAEAKALLAAFKFPFKN
>11934742_86_511_-
DAYLERLGALSMFAECSTKELRDVARIVDELNVEEGRVLMSQGDAGQEAFVIEEGTADVV
RNGELLATVGPGQYVGELALIDAGPRSATVTATSPMRLLVIGTREFSTLLDEVPGLARRV
LVSTTRRLRAANEGAHQPIH
>12027323_53_997_-
GFRGVEDLGGGMKASFWLEASVVNDNGAFGTTSTNNQPSSSTGGGGLTFSRRSTVSLQGN
WGELRLGRDYVPTFWNHTVFDPFGTVGAGSYTNVSLAGMAAIAGTAGPVTGVRASNSVGY
LMPTIGGFYGQVMYAMGENASNGAVNTAAESNNGDVAAIRAGWSNGPINVAIAYAATKFY
SPLVGGQTDYKNANIGGSYNFGVATVMANWNEEKGAGVTNETWLLGASMPFGASEFKASV
AGGKISNAANNNIGDTIQFSLGYVYNMSKRTALYATYSGNSNDGNTYNYNNGRAASTPGG
STYGLDFGVRHSF
>11974456_463_652_+
STTPVKVAVTGAAGQIGYSLLFRLASGALLGPDTPIELRLLEITPALKTLEGVVMELDDC
AF
>12014233_1_596_+
ASKFKESIDVAVNLGVDPKKSDQVVRGATTLPAGTGKTVRVAVFAQGANAEAAKAAGADI
VGFDDLAESIQGGNMAFDVVIATPDAMRVVGKLGTILGPRGLMPNPKVGTVTADVATAVK
NAKAGQIRYRVDKGGIIHAGIGQIGFTADAIKQNIEALVSDLKKAKPATSKGVYLQKITL
SSTMGPGLQIDLATITA
>11935394_1_398_+
FMGTAMFYPANYGYIPNTLSEDGDPLDVLVVTPYPVAPGSVIRCRPVGKLNMEDESGIDA
KLIAVPHDKLTPIYKNVKEYTDLPELLIKQIRHFFETYKALEPGKWVKVTGWEGADVAKA
EVLKSIEAAKK
>11968840_1_629_-
LPTQERIRTDLRDKEVTLTVGFREVREKHVPVLDDEFARDTGDAETLEALRAKYSDQVRE
EDQNEAERDARKRLVEALLERNQFEVAPSLVAREVAAQVDLFKRQLQQQGMSLNQTGMTE
QQVAGQMRPQAQFNVKAFLLLDAIGKAEGIQVDEAEVDKELQNLAEERGQNVDRLRATME
KNNQLLLLRAQIREEKILDFLMGKAEVTE
>12041247_1034_1723_+
WQGKLTSRVPITVKASWEPLGSGILGSAGPSYVWDIGGIFYVDAIANKKKGRQLNAAPDV
VARFSSNFSNWHFGTGPAPAGKYDFASVVAHELGHGVGFLGAGRVSGSLGTVRIAGKNIS
YDRFTKLGSSAASPLLWKMPDNSTQLGSALRSNNVYFDSTAVRSANGGKAAKLYTPGSWA
QGSSYSHFDEATYGKGNPNSLMTPMIGGGETIRTPGALGMAVLKSIGW
>11935164_230_525_+
EHSMSERIEDLNRRREESLHAGSERLVERQRSGGKMLARERLEYLLDEGSFNELDQLARS
RSNSLAEGSRPYGDGVITGWGTVDGRKVFVFSQDFTV
>11978180_1_669_-
EAALPIMEKMDAGTASEEEIATWQFLDDVAFSTIRNLLGLEELQLAVSGAAPISAELLSW
FRAIGVNLCEVYGMSESTGPMTFTVENPKAGTVGPAIPGSEVALAEDGEVIFRGSNVFVG
YLNQPEKTAETIIDGWLHSGDIGTLDDDGYLTIVDRKKELIVTAGGKNISPANLEAELKM
IDIVGQAAAIGDQRKFVSALLVLDPEVAPIWAQRNGIEFESL
>11927391_202_504_+
TLTKAELADLLFEKVGLNKREAKDMVEAFFEEIRNALERGDGVKLSGFGNFQLRDKPMRP
GRNPKTGEEIPITARRVVTFHASQKLKGEVELSYNGTQS
>12010417_1_575_+
NPVAKKLRRHKMARLLQQYREKVAPSLMEKFGYTSPMQVPRLTKITLNMGVSEAVSDKKV
MDNAVADLTKIAGQKPVVTLAKKPIAGFKIREGQAIGCMVTLRGEHMWEFLDRFITVALP
RVRDFRGISGRSFDGRGNYNIGVKEQIIFPEIEYDKVDALRGLNISITTTAKTDDECKAL
LSAFRFPFKN
>11949537_55_563_+
QNSLLKPKAINVEQLGPNRAKVALEPFERGYGHTLGNALRRVLLSSMSGYAATEVTIAGV
LHEYSSIDGVQEDVVNILLNLKGVVFKLHNRDEVTLSLRKEGDGIVTASDIQTPHDVEII
NPEHVIAHLSHGGKLDMQIKVEKGRGYVPGTMRRHGDEPTKSIGRIVL
>11941902_75_542_-
RDDRNFVLNDERYQGANILVAGPNFGTGSSREHAVWALQQYGFDAVISPRFGPIFVNNAT
KVGLVPVTVSFELGERLLRALEDDPSLMLEIDVETATVEVQSLGVEERFVLEPSAQHRLV
NGLDDIALTLSHADAISAFEARRPAWMPSLATAG
>12046325_1_1142_+
QPENNVQRIVLEALGVTLSRNARARSLQLPAWNEALGLPRPWDQQWSLRIQQVLAQETDL
LEYDDLFEGSHVMEALTKNLVDEAQAELDEVLDLGGAFEAIDELKGRLVRSHTERMRRIE
AGDLPVVGVNCFTGTAESPLGGNESIMKVDPAVAAETIADVKAWREARNQSHVDAALGEL
ERVARSDENIMASTIALAEAGGTTGEWAGVLREVFGEYRAPTGVGSAAGTGPGNDGLAAV
ARRVRALPGGPVRLLVGKPGLDGHSNGAEQIAVAARDAGMEVIYAGIRLTPEQIAAAARD
EDVEVVGLSILSGSHLELVPEVVRLLEEDGVEVXVVVGGIIPPEDEANLLSAGVTAVYTP
KDYELATIMGDIATLAIARR
>11934594_1_524_+
TPATACLASTQALAPAGAGTAQIAGNAFYVDIAGKSVAFTPVIDGPLALAGGTNLTTMNH
LALQRVAGAASVAGAPVLPEVVALAEPFGRANTTQMSLRYFIDGAVNSGNDTRITVWSTG
NHSGTHTVNIYDNAQNRQSVSFPLAETELSWFDPEVIAGRPAAFVDGFIEWNP
>11983502_1_685_+
FRLPPTVNFEVIRENTEGTYAGEGGFLRKNTPNEIATQGSVNTRHGVERCIRYSFEQAAN
SERHHLTLVHKKNVLTFAGDLWQRAFDEVAVEYPQVETAYQHVDAACIHFVERPEIYDVV
VTDNLFGDILTDLGGAVAGGVAYAASANLNPDRTGPSMFEPVHGTAPDIAGKNIANPIAA
VISAGLMAGFLGETEVAEAIEIATADPRRYVGSTSEIGDALVAAVTR
>12006016_1_708_+
YELVLRCIKDENEGPRHYYDISVIGYGPGVGSALGGALNGRDMVSIVDVADNPVRVEERE
SVSSSGSAGDVGTVPRRHKFPVWVDSVADQRTPMCEALNRTGGMLATWVQQHPDSFPPIV
INISDGAATDGDPRVWSRRIQSLATRDGNVLLFNLNVSALSANPLFFPGQPGVLENDYAR
LLFEMSSHLPPYMASLASGMGMSIESGAKGFVYNADMSAVVRFLQIGTATSQAIR
>12010361_152_529_-
PTINQLVSNPRVAVLTKSKVPALENCPQKRGVCTRVYTTTPKKPNSALRKVCKVRLTNGF
EVISYIGGEGHNLQEHSVVLIRGGRVKDLPGVRYHTVRGSLDTQGVKDRKQSRSKYGSKR
PKSA
>12041701_1_1016_+
AAPVMPQPPAIVPQEVVDAAARALRSDGSSVLFLGGRTLDERGQRAALRIAAATGAKVFG
EVFPRVQRRGAGVPVVERLTYLAEFAQMQLGDATSMVLVDVPEPASFFAYPGKPSSLVPE
GCAVSTLATGTDDAVAALEALADALGAPDDVPVAEAGRPERPTGELTIESVASAIGALLP
ENAIVIDEAQTSGIFNQGATAGAPPHDWLTLTGGAIGIGVPLALGASIAAPDRPVLNLQA
DGSAMYTLQGWWSQAREGTNVTTVIYNNSSYAILRMELARVGADEPGPQALGMLDLARPD
LDFVQLAQGMGVAAERAQTAEEFTEALERALATMVPT
>12039257_1_441_-
KIHVVRHGEAGDDIADSYGGAADFRLTDNGREGAHAAARALAGLSVEAVFSSPLSRATET
AEIIAKELGGLPLTIVPELRERNSYGVLSGVPKDRAKELFGYILDELKEKPGYSREPLLG
AEDFDRFVERVRAGFQLVTDESEAKN
>11972592_44_645_-
KVLNDKGQEVKTGELGIIHVKGPQVMKGYYKNPEATAKTIVNGWLNTGDLGFKSFNGTLS
VRGRVKDTIVLLGGENVEPVPIENLLLEHAHINQVMVVGQDQKALSCLIWPDVEKLKEAG
WNINYGDDLNKNEKLRSHYMTAIKDIISGQNGFKSFERISDFRFLPKAMEVGDELTNLFK
MKRNVISDKYAKLIKSMYE
>11934984_1_524_-
GFHWATRSGTTVAISDVVTPPRKVEILEGYEVKAEKVQTQYERGLITDDERRQELIEIWT
QATNEIAKEMEANIPVTNTIFRMVSSGARGNWMQLRQIAGMRGLVSNPKGDIIPRPIRAN
FREGLSVLEFFISTHGSRKGLADTALRTADSGYLTRRLVDVSQDVIIREDDCGT
>11976374_1_661_-
FGGVKRIALASALCCAGLAQAQTGDGVTLYGLVDVGVTSVSGLKGGTVTQLASGIMEGSR
WGLKGTEDMGGGYKAIFTMESRVEADTGANSNRPISGSQLSDRFSQAPLMGLPTALQPAV
TGVGALLANEFGVNVGTYGGRGFDRQLYLGLITPVGAVLAGRMYTPAFETNAMYDIMETQ
SGLAAGQIVAFPAVLEIRKSNSIAYRIVKDGISGALMYS
>12029831_1_1023_+
CSDSYRNKQNYFAAPEEGILSNNDHNKLNLGDQSDFWGKTSRFALIASALGYMGAPGIAS
ANDDIQQEAPSAQAQSEPESDRNLIIVTATKREQSIVETPIAVTVVDAEMLVRTGVSDIT
NLERAAASYQMNSSESTTGGLTLRLRGIGTTGNNIGIESSVGAFVDGFYIPRPGAVLGEL
NDVQQVEVLRGPQGTLFGRNTSAGALVIKTNKPNLDDTEAFFDVSAGNYDLFKVRGGFNV
PVSEGKVALRVSGSHAVRDGYVIGPDGYDSSSIDRSSVRGQLLFDLEDAGVLRLFAGYSR
GDDQCCSAVWLNHSPFIQANSAPFSAFGGTAGATLLVAEP
>11940652_1_539_-
YPLDEINLDFEVVGPSPANPERVSVLLAASRTENIELRVDSLIIAGLTAKVVDVEAYAME
RAFGLLVDSLPCGREGTVAIIDIGATMTTMNVVNDGKIIYTREQLFGGRQLTEEIQRRYG
LSFEEAGRLKKEGGLPDDYEPEVLRPFKEAVVQQVTRSLQFFFSSSQFNDVDHILLAG
>12018017_1_865_+
FMEEYLAIPVIRGRKIPQERFPGATNTLTCESMMRDGKALQMGTSHELGQNFAKAFDIGY
QGADGRRSLAWTTSWGVSTRMMGGLIMAHGDDAGLRVPPKVAGTQAVVMVVRDDDHDRVG
KAARYLAGDLVGRGIRAKVDDNVDTGFGRRATAWELKGVPVRIEMGPRDLDEGVAVIVRR
DSGEKTPVPTVEVAGRVAELLDEIQQALFDEALSFQQSRTADVATVADAIEAGATGFARL
PWSAVGDAGVDELGKHAITVRCLLSADGGVAESDDGDDLIAVVGRSY
>12033637_344_1384_+
LPPVADLDGIFKAYDVRGLVPDQLDEPLVERIGASYARFLIGGTEGEVAPSRVLVGRDMR
PSGPGFVAAFARGVTSQGLDVVDLGLCSTDEVYFASGSMDAPAAMFTASHNPAGYNGIKF
CRSGARPLGLDSGLDRVRDDARADLEPMGEPGLVTTADVLEQFVDHVRSFVDVDRLSPLS
VVADVANGMGGLVVPAAFEGLNPKLEVMYGELDGSFPTTXADPLQPENQADLRARVLEVG
ADVGLAFDGDADRVFLVDEQGQGLSGSTTTAIIAAAMLREHPGATIIHNLIVSKAVPEVI
AEGGGVAVRTRVGHSYIKAVMAEHDALFGGEHSAHYYFADNYRADS
>12045973_19_888_-
NEHIFTFAGSDGLPIHTYRWSGDGTPRAIVQVAHGMGEHAARYRRFAEALVDAGCVVYAN
DHRGHGRTAGGAERHGDLGEAGWAGLVADLGTLGRRAREEHPDIPLVLFGHSMGSFAVQQ
FLIEHSGDVDAAVLSGTSALDVIGAGIDPDAEVDLSAFNAPFEPASTEYEWLSRDRAEVD
AYVADEDCGFGLNATAARGMLEGTATTADPEAIARIRSDLPIHLMSGDADPLAGGGELIE
LVATRYREAGVTDVTVARYPEARHEILNETNRGEVTADLIAWLDTVLV
>11943464_1_130_-
SGKHPIIESIEKAQMKQNLPSFAPGDTVVVQVKVKEGERERL
>11974070_1_651_+
ADVMLKSEKGWMVMGRTYPRHPLWEETNESKPQWTRSGRIETYRIEPEAIEYGENFISHR
EGPECTPYLPNAIFSNNPFIRPDDYGIPITAQHHDDKHVRNIKLPWAEIKRHPNPLWEKG
YQFYCVTPKTRHRVHSQWSVNDWVQIYESNFGDPYRMDKRTPGVGEHQLHINPQAAKDRG
INDGDYVFVDGNPVDRPYRGWKPSDPFYKVSRLMIR
>11975028_1_655_+
DFESGVRGLALNLDEDTIGAVILGEVQTVEEGHAVRASGDILSISVGDGLLGRVVNALGD
PIDGKGPLTNVTSRRMEVQAPGIIGRQPVHEPLQTGIKSIDSLIPVGRGQRELIIGDRKT
GKTTVAIDTIINQRGLGVKCVYVAIGQKASTVAQTVAALEAAGAMEYTVVVVAPASDPAP
FKYLAPYAGCAMGQHWMDNGGHALAVYDDLSKQAEAYR
>12037823_2_1584_-
DVFGNFSKEVVKKFTLGAMLGFNYNRKSLTDIYGQTQNGLVIPGYYNLNNSKDKPVVQTQ
YSNEGLVGVFGQLTFGYNNILFGEFTARNDWSSTLPSGKRGFAYFSGGLSFVPTEFIKGD
AKEWINYLKLRVNAGTQGKGADPYRLNSVYAASQFLTDYFGNNLPNNFPVVGLDGSTVSG
YTVGNQIGNPDLKPXLTVAYDAGVDITFLKEYVHTEYTFYHKTHKDLIVQASLPASSGYT
TQILNIGKIRNVGHNLLTNVYAIKNIKNVNWSFRVQYAKNKGTVLKTNTSGDEITIGGLT
TVSVVAKEGYPFGTFKANDFQKDPNGNIIVGANGAPIASSTQNIFGSFQADYTVGFGSSF
SWKGLSFDIQFDIRKGGLFYSGTKNATDFNGTSLSSLVNNRNPYIIPNSVVDNGDGTFTP
NTTPITNLYNYVGNLPESQDLIDASYIKLREASISYSFDKKFFKKAPVSGITLSVIGNNL
KFWLPKQNVYADPETNSFGQAGNVQGIEFSSTPTTRTVSVDLKIKF
>12043503_1_428_-
GSGIAEVASRAGYEVILRSRKQESADATLAKMDSNLKRAVDKGRLSEEDHAAILGRVTAT
ADLSAVADCDLVIESVVEDLATKSALFTELDQVCGPDTILATNTSTLAVTELAVATGRPD
KVCGIHFFNPATAMKLVEIVT
>11968766_1_629_-
YLSLEDDLMRIFASDRVRNMMRSLGMQKGEAIEHRWVTRSIEGAQRKVEARNFDMRKNLL
KYDDVANEQRRVIYYQRDDVLASESLATLFEAMYEEVITTVVTEFIPPQSIEDQWNVAGL
EKALQTDFKMEMPVKAWLDEDSRLEEVGLRAKIAQAARDAYKQSRLNMGDEIANMIEKQV
MLQVLDRHWKEHLAAMDYLRQGIHLRGY
>11989536_153_732_+
SDATATSTATPGSSRLYFRQLLAGRDFAKNDPIARQMVNFVYAIGDRQTGEAVLVDPAYA
PGELVDVLEADDMMLTGALVTHYHPDHSGGDMMGHNIAGVRELLERVEVPLHIQGDEVEW
LRKVTEVSDDQLHTHTSGDVVMVGEVPITLIHTPGHTPGSQCFLVEGKLVAGDTLFLEGC
GRTDLPGGDPAA
>12019921_94_978_-
ADIEADLAHLAEDDDEFWVNQADSLAIFASPGRFETHRLPNHLTAMVEVSDRYHITPLLR
AVTFPHAAWILALSQGSVRLLEAGPSGNPEEVRVEDMPKDAMQSSGNKVVRAREAAYARK
VDSALRTVLTGSDLPLILAASQPMAALYRSVNTYPHLVEEREHGNPETSTDAELADAARA
ILDDVYADQVAELADRFGDLSGQGRTATDVSDLARLSTYGAVDTLLVDIDASVPGSIGDD
GAVTLADADDAVNYGVTDEIARRVLLAGGTVLAVRAEDIPEGGPVAGLLRFVI
>11989482_1_732_-
KKYCSIPFFMEHLVNDNGTFDNHGYLNMELLRFTTAGSVDDGKSTLIGRLLYDSKSIFVD
QMEAIEKSSKQRGEEYVNLALLTDGLKAEREQGITIDVAYRYFATPKRKFIIADTPGHIQ
YTRNMVTGASTANLAIILVDARHGVVEQTYRHSFIASLLQIPHIVICINKMDLVDYDKEK
YDEVVEQFRHFASKLDVQDVRFIPISALFGDNVVDRSKNMPWYEGPTLLYTLETVHIGSD
HNL
>12026717_1_845_-
QSNLLKPKTINVEQLSAYRAKVVLEPFERGYGHTLGNALRRVLLSSMPGFAPTEVTIAGV
LHEYSSIDGVHEDVVNILLNLKGVVFKLHNRDEVTLSLRKDTEGPVTAGDIQTPHDVEIV
NPGHVIANLAMGGKLDMQIKVEKGRGYVPGNMRRHGDESTKSIGRIVLDASFSPVKRVSY
TVESARVEQRTDLDKLIVDIETNGALSAEDAVRASAKILVEQLAVFAQLEGGDMDAIVSP
SSRGSSQFDPVLLRPVDELELTVRSANCLKAENIYYIGDL
>11999849_1_804_+
RLANAGYTPKEISAELKLPSTLEKNFANRDYYGTVSHNAKAVYQAYFGWYDGNPANLNPL
PPAEAGAAYVEAIGGADKVLGIAQQSYDKGQYRWTAELLNHLVFAQPDNQAARELLAKTY
DQLGYQAESGPWRDVYLTGAYELRNGPPTKVISLGEIARLLEETPLPLFFASMAASLNGP
RADGKQLLINFNFTDLKENHVLQVENAVLHHRIAAPVAGADATVNLTKPLFLKLVTGGAG
LKDTLFSDELSIEGSRLSLLEFFQLLD
>11939570_1_485_+
DANGIVNVSAKDRATSKEQSITITGQSSLSKDEIDQMMRDAESHAEEDKRRKEEAEIRNT
ADTLVYQTEKLVREHGEKLSDSDRKDVEDSLAAVKEALTGDDIEKMKQTTEALTAASQRF
GQQIYESAAQAGEAGGDAGEASGDDEEVVDAEIVEDEDDS
>11985328_1_707_+
HTLGNAIRRVLLSSMVGYAATEVTIAGVLHEYSSIDGVQEDVVNILLNLKGVVFKLHNRD
EVTLSLRKDGDGVVTARDIQTPHDVEIVNPDHVIAHLSHGGKLDMQIKVEKGRGYVPGNQ
RRFADETSKSIGRIVLDASFSPVKRVSYTVESARVEQRTDLDKLVVEIETNGAITAEDAV
RASAKILVEQLAVFAQLEGGDIPVFPGEGSQRSNATFDPILLRPVDELELTVRSA
>11951761_1_570_-
VDVNTGKFVGSGGNLEETVTKNNIEAAEEIVRQLRLRDIGGIIVIDFIDMVLESNRELVV
RRLLECLGRDRTKHQVAEVTSLGLVQMTRKRVGSGLLEVFSESCAHCDGRGVIVSSTPVE
RGSDVAPMPEPTNGTSRNSRRGRTADAGPPKRALETPPRQSVGPTAAQIAAAAHAAAVKS
VEVPVEQPD
>11990626_388_739_+
SAKILETKTMRVIIADDHELIRKAMAVIFQKIPNIKIVGEAGNGEELFSLLKETPCDLLC
LDVYMPSFNFFSAIPIYKKLNKKMKILVLTSMDDHFSIKKIIKEDIDAIVSKSEPA
>11956833_1_586_-
KAGVILANWDPLTRPIITEFAGKAHFENVEEGLTVAKQVDEVTGLSTMVVIDPKRRGATK
VVRPQVKLIDASGNEVKIPGTDHSVTIGFPVGSLIQVRDGMDVGPGEVLARIPIEGQKTR
DITGGLPRVAELFEARTPKDKGTLAEITGTISFGKETKGKIRLQITDPDGKVWEELVPKE
KNILVHEGQVVNKG
>11931335_1_516_-
GFNIHYDLITPPKDIDVYMVAPKGPGHLVRRVYTEGGGVPCLIAVYQDATGTARKRALAH
AAGVGGGRAGILETSFREETETDLFGEQVVLCGGLAALIQAGFETLTEAGYDPEIAYFEC
LHEVKLITDLIYEGGLARMRFSISDTAEYGDLTRGPRIIDAGTKARMKEVL
>11965904_103_618_-
EITELISDITEQTNVLALNAAIQAASAGEAGRGFSVVAEEVQRLAERSADATRQIAALVK
AIQTDTQDAIGAMERSTQGVVEGARLSDNAGTALTEIDRVSRQVADLIEQISSSASREAG
LANEVADNIQHIFAVTEQTGEGTRVTATQVRELSRMAEELRLSVSRFKIA
>12013707_1_946_+
SATMTFDELDAAIAKVAGATDAPFGVNLLPVQADLDKRLGLMEDRGVAVASFAGPPSAKV
VSRLNDAGIVTMVTVGARRHAEKMAGIGVQCIIAQGGEGGGHTGAVPTSLLVPDVADAVG
AGTTAGPNGDGVIVLGAGGYRDGRGLVTALAQGADGIAMGTRFLLTAESGVPDDIKAIYL
KTPVTGTVRTTAIDGAPQRVIATDVISALESGIAPVRVANALRNALRFRALTGTSLKDLV
QTGLAMRKSQDLTWAQLAMAANAPMLTKAAMVDGQAEVGILPTGQVVGVIDSLPTVAEVL
GDIVTEAEATLERL
>12000397_1_809_-
ENQVDLHANVKCRVRVKDGNDFKMKIIDTTVGRLLFNEVVPAECGYINEMLSKKNIKTVI
GEVLVSTNIPTTVKFLDDIKEIGFRQAFKGGLSFNIDDLIIPDVKQKLLIGAGDEVDEVW
SNFNMGLITNNERYNQIIDIWTRVDTRITETLMKEISTHKQGFNSVFMMLDSGARGSKQQ
IKQLGGIRGLMAKPRKSGSTGGEIIENPILSNFKDGLNVLEYFISTHGARKGLADTALKT
ADAGYLTRRLVDVAQDVVINGVDCGTLR
>12036131_1_1392_-
ELEGTDTIFGLPGGAILPVYDPILDSPIRHILVRHEQGAGHMAEGYAHATGRPGVAMVTS
GPAATNIVTPLCDAYMDSVPMVCITGQVGTKSLGTDAFQEADTVGITRSVTKHNELVTLA
ADIPLKVRQAFXLATTGRPGPVLLDIPKDIVDPNNPDAWFDWRWPTDEEVLASLPGYRPT
TTGHPRKIREAAEMILAAERPVLYIGGGILKARAAEALRELAELLRIPVVTTLMARGAFP
DDHELCLGMPGMHGNYTAVTAMQRSDLLIALGSRFDDRVTGKLDEFAPEAKVIHVDIDPA
ELGKVRNANVPIVGDAKEVIEALLVDLERLGGAEVATDISAWRSTVSGWQEKFPLSYEQS
EPGELLKPQFVLEQLRDLSPEDTIVVSGVGQHQMWTSQFWTFRHPYTWINSGGLGTMGFS
VPAAIGAKVGMPQRTVWSVDGDGCFQMTAQELVTAATERIPVK
>11958335_119_591_-
TDPSPATTFAHLDSTVVLSRDIASLGIYPAVDPLDSTSRQLDPQVVGEEHYKVARAVQMT
LQKYKELRDIIAILGMDELSPDDKLAVYRARKIQRFLSQPFHVAEVFTGSPGKYVPLKET
IKGFKMIVEGECDSIPEQAFYMVGGIEEALEKAKTL
>12043463_1_960_-
DLAIRQANEAKTIPGWTLELAAEDDQATPDVGKNAATKLAADKDVVGVVGTLNSSVAQSV
QPVLAAANIVQVSPANTNPSLTQGADFATAPKRTYPTYFRTCTTDSVQGPFAARYLFETA
GIKEVATVHDKKTYGQGLVEAFTAEFEKLGGKIVAAETINPDDDKYDAVISKIKPSNPKT
VYYGGEYPQAGPFSQQMKAAGLNVPLMGGDGIYSGEFIKLAGATAEGDLATSVGAPTDTL
ESAKDFIAAYEAAGFAEPYEAYGAYAFDAANAIIQALKVSLASADSAEAARQATVDAMAN
VSFDGVTGAVAFDEFGDTT
>11927445_219_507_+
TIERTLSIIKPDAVAKNVIGQIYARFEAAGLKIVAARMAHLSRGEAEAFYAVHKARPFFK
DLVEFMISGPVMIQALEGENAILKNRDLMGATDPK
>12042039_72_704_+
IDDHTTSPGPLEVPDPETAPGPTSVDLPRVEAAVRELLDAIGEDAERNGLLDTPARVARM
YAEVCGGLHEDPRRHLRTTFDADHDEMIMVRDIAFHSLCEHHLVPFFGRAHVAYIPNEEG
RITGLSKLARLTLGYARRPQVQERLTTQIAEGIEEVLAPRGVLVVVEAEHLCMAMRGVRS
PGATTVTSAVRGLFRTDVAARAEAMGLIG
>11958723_253_592_+
TRRTVTVRRFIAASPEEVFDLVADNSAWGRWAIGIESEREAEGEGHPDGVGAIRKVGRPP
VESREQITAFDPPRSLSYKLLTGLPLQDYEATVSVEPVAEGSLLTWAGSFVP
>12040663_1_1754_+
ASASAPTAVAGVEVRNRRGLTGSGYITPASSAALGKALSTTPAAKLFQGVNAIRTAAASV
PTPKWPMHTLTIRTLDPQGKPFSGLAFVLGIDDPTKTPGFATIEWGVGKISVAAGTYAVV
TSANSKDWSDVRIVVTPEFSIASPTTVTADARKATNPVRTTFDQTVSSATIITSLTKVVS
AHGNEVGVDYGFITDAATTLKATPTSGPLHGTQNLSQAVWADGARAGETYNVYGEVSGRI
PTTPIVFRSTAANRATYKSTFHVPADLSRSMLMTQVVGARGGWSFGTRLPARALTRHVGA
GAGLTNEAELTVVADWDNNTALGWAQMPSQSPNLXSTIPDVWLKAPAHGRFFTESLGWFG
KVCPSCVADGAIGLLQLPFGDTSAHHVTNADVINGVPQVGFALKADGRVIASSSSDFLNV
IANYPKGTKVISAEQTARRTAAPFKAKTTLKTEISTPLSAAIAKPRDLPCDVGAACQILP
FLSADYTSTANLDNALNVGPERIGVTVNQIGRSAAVGVSSVKGWVSYDGGSSWVAASAKG
SGATRTLGFTVPATARSVSLKLSATDLAGSSLTETVTNAFLVTK
>12042525_987_1555_-
SEELVTLICDDASERMERAVAHTRSDLASIRTGRASPALVEKLPVDYYGSIVPLQQLASF
SVPDARMLVVTPFDKGSMGAVERAIQESNLGLNPSNDGVNIRLAFPQLTEERRKEFVRLA
RQKAEDGKNSLRGTRRDARKEVESLEKAGDISEDELHRAIERIDKVAKAFEIQVDQAIDA
KTTXFMEV
>11974874_1_306_+
EARRKMAKVSLKNGTVHHTVMGRHGATTVMIQPAPEGTGIIAGGAMRAVFEVVGVTNVVA
KAHGSTNPYNIVRATIDGLSKVNTPSEIAAKRGLSVERVLG
>11963538_1_609_-
KNYKMQKVKGLDEPVPEEILREINRSVWTIGYTGQSPERLKAHMRNMNVFDVKTLKAKGG
KDKETGYDFTGDYFGLPWPCYGTAELKHPGSPNLYDTSKHVMDGGGNFRANFGVEREGVS
LLAEDGSCSLGADITTGYPEFDHILLKKLGWWNDLTDAEKAAAEGKNWKTDMSGGIQRVV
MKVHGCHPFGNAKARAVVWNFP
>12044977_1_293_+
AVAALLKITGDWQRFAGEPGVEGTLKVKAPKVSKRDLYEAAVAAAGKGGESDAPATTARR
AKKAEVATDAPADAAANESVAAAEANPEATAEVPEQ
>11932462_1_518_-
SGAFGDIKLGTLTTPTRALGSAVDVNAGWASIGSSAALTNRSGFDTRQTNTALYNSPSFS
GFNVAAAYISGENKTAEGNAAKLNTNAWDLGATYNNGPILAGLTYANARTRDVADTQVKN
TRIAGAYDFGVGSVRALWNSTKNQNNVGLNAKQNVWGLGGTFNAAPNGKVI
>11963240_1_608_-
FRLSTTCLYSDIVLPTATWYEKNDLNTSDMHPFIHPLSTAVDPAWQSKSDWEIYKGFAKK
FSEVCVGHLGVEREMVLSPLMHDSPAELAQPFGVQDWKKGEIDLIPGKTAPNMTVVERDY
PNVYKRFIALGPLMNKVGNGGKGIAWDTKTEVTQLGQLNGLTKAEGVTCGMPKIETDIDA
CEVVLQLAPETNGHVAVKAWQA
>11970556_1_636_+
TLQNYFRMYEKLGGMTGTAVTEAAEFMGTYGLQVVPIPTHKPLARADEGDLIFKGEAGKF
SAVADDIEERIATGQPVLVGTVSVEKSEVLSRELEKRGIAHEVLNAKQHTREAEVVAQAG
RLGGVTVATNMAGRGVDIILGGNPEGLAERDLAGKELDPDSEEGQAFLQERVDHWAAEVK
AEGDKVRELGGLYVLGTERHESRRIDNQLRG
>11961586_1_602_-
GALAIQMAIDDFGGKVLGMPIELLSADHQNKADIAASKAREWIDTEGLTMLFGGTNSGTA
LASAKVAAEKKRVYVNSGAGSSALTNAQCTPYTVHYAYDTVALARGTGSAIVDAGGKSWF
FLTADYAFGQALETDTAAAVKAKGGTVAGAVRHPLNASDFSSFLLQAQNSKAQILGLANA
GGDTINAIKAAKEFGIDKTM
>11987434_1_719_-
RMTVCNMSIEAGAKAGLIAPDQTTYDYVQGRPHAPTGEAWEQAIADWSQLATDEGAIFDK
EITLDAAEIRPHISWGTNPGQVVPLDGVVPDPASFDDPTEASAAERALEYMDLKAGQPMK
EVGVDVIFIGSCTNARIEDLRAAAAVVAGRRVAAGLRTFVVPGSHAVKAQAEAEGLDAVF
TDAGFDWREPGCSMCLGMNPDTLAPGERSASTSNRNFEGRQGRGGRTHLVSPEVAAATA
>11975594_1_657_-
DQTVRLINAGNTPREIADLVKLPKSLSESFGVRGYYGDLRHNVKAVYQFYLGAYDGNPAN
LDALPPQESAKRYLALIGGSDKAVAAAQTAYDTGEYRWAAELLNQAVFGDPKNTAAKELL
AKTYEQMGYMAEAATWRNSYLTAAQELRNGPPTKGVSKASLMQMLLQTPIERFLEAMAAG
LNGPDAEGKNLKINLVLTDLKESYVLWIENSVLHFKRG
>11942278_1_543_-
YIPGKAPFDLYNREKSAGVKLYVKRVFIMDDAEALLPTYLRFVKGVVDSADLPLNVSREL
LQESRDVKAIREGCTKRVLGMLEDLAKSDKVPAPSADGVTDVMTAEEKAEAEKNAGKFTK
FYNEFGAVLKEGLGEDYGNKDRIAKLLRFASSTSDTVAVSFADYKARMKDGQEAIYYITA
>12031655_1_1312_+
GMLLSEHIRLVAAFDHRHIFLDPTPDAASSYAERARLFALPSSSWADYDAALLSEGGGIF
PRSAKSIPVTDPMATALNLPTGTRAMTPTELIHALLLAPVDLLWNGGIGTYVKASTESHA
DVGDRANDAIRVDGRQLRVKVVGEGGNLGLSQRGRIEAALAGRRVNTDAIDNSAGVDTSD
HEVNIKILLSQAVREGDLTQKQRNTLLASMTEEVGAAVLRDNYEQNVLLGNARAQDVAML
AVHQRLIHELEERGSLDRALEFLPNDNVLAERLEAGVGLTSPEIAVLVAYSKLGLKEDLL
SSGLPDDPWFVTTLSSYFPTALRERFATELAQTXLRREIITTAVANSMVNWGGMTFAFRA
TEETGATPEQVARAFVIAREVFDLGSYVAELEALDNVVTTQVQTRLYLEVRRLLDRVVRW
FLSSRPTALDVAAEVK
>11960863_1_600_+
NVNFQSEFAKIVNNPKKEIKLKVKDEALFKKVRDYSIEKISTANRNSDKQARSKGISDAN
AETVAYFKEQNLSDLELKDVKNFLHEVEAEVVRDLIFKEGLRADGRKLEEVRDISCELNV
LPGAHGSAVFTRGQTQSLGVVTLGTVADNQRYETIEGQKEKNFMLHYNFPAFSVGEVKRS
GSPGRREIGHGNLAERALK
>11953703_229_573_+
NPTDVVDNGSLRDDIPEFFIGDTLKVHVKVIEGNKERIQVFQGYVIRREHGGAQETFTVR
KVSYGVGVERIWPVHCPTIDHIEVVSHGDVRRAKLYYLRDRIGKKAKIKEKRF
>11932097_1_518_-
RLPKNVYKSLKKTINEGKPLEPEVADVVANAMKDWALENGATHYSHWFHPLTGLTAEKHD
SFISPQGVGEVIMEFSGKELIKGEPDASSFPSGGIRVTFEARGYTAWDATSPAFIRDTTL
VIPTAFCSYTGEALDKKTPLLRSMDVLSEQALRVLRLFGNKTATRVTTTVG
>12007226_1_871_+
IKYGEEFMHSMEEGGWDLSKVDLELMKESKAAFVFGQMNEPPGARARVALSGLTLAEYYR
DGDGTGKGKDVLFFIDNIFRFTQAGSEVSALLGRMPSAVGYQPTLASEMGGMQERITSTK
NGSITSVQAVYVPADDLTDPAPATTFAHLDATTVLSRKIAALGIYPAVDPLDSTSRILTP
EIIGKEHYQCAQRVKEILQRYKALQDIIAILGMEELSEEDKLVVYRARKVQRFLSQPFHV
AEQFTGLKGELVDIKDTIKGFNMIIDGELDHLPESCFNLKGTIEQAIEE
>12001370_171_816_+
ADTPTPAYSLRLRVRMENRPGMLGRLAMAIGEVGANIAALDGFEVKTSHLVQNAVVYCRS
ESHQEQVLAAVNDIDGIIVLEWSDQVFDLHQGGKIELSSLSELRDNDDLSMAYTPGVARV
CMEISKNPARAHDLTIKANTVAIVSDGTAVLGLGDIGPEAAMPVMEGKALLFKHFAGVDA
FPICLDTKDPQEIIETVARLAPTFGGINLEDIAA
>11990496_1_659_+
TVTGFYAAGECACASVHGANRLGTNSLLDLLVFGKSSGDSVVEAIKAGPNTLKDLPTNFA
ESTLGRLNRLNTQTSGASVNETRLELQRTMQKHCGVFRFKDMLEEGVRKICEVEKSVRLT
EIGDKSATWNTARVEALELDNLIEVAKATMVSAEARKESRGAHVRDDAPDTAANPNGRDD
EKWLKHTLWHREGNKLTYKPVQLKPLSVETIALKTRAY
>12029055_1_1068_+
PDTAGLFLAPAERAEIMVDFSQYAGKTLLVYNDSGAPVPAGDPRNDLFTGVGDQTGSGGT
EDTKAGYGPNIRTFMQIKVKAQRTDGKAIVAFNPAPLEAAVTSAYFATQERPSVAQPAYA
AFDPSWASLTPAQSYASIYTGSLKEPVFKYVPGIPEAGFNRVQVSAAGSGYITAPAVTIA
PPLPAKNGDQAATAKSTLKIDTITVQTEGTGYTAAPLVRIVGGGGNGATATSTLSINNVT
INPLYRGSYTTVPTTVNFSAPPAGGTKPLGATIQSEEILPATTPKRYRITGVTIPTVVTA
TTGPGTGYTAAPLVSFSGGVGTAARATASGGVGLSRSPTRTHLTHQPLAVVAMWI
>11936824_1_308_+
AYNAATEHQRGSIIPVVITVYEDRTFTFITKTPPASELIKKAAGVPKGAGNPLKDKVGKL
SKDQLREIAETKMPDLNANDIDAAMKIIAGTARQMGIQTEL
>11947779_1_558_+
LVALAALAVVGAASAQSTVSITGKVGAAYQSVDSATGVASRGMNLTNADFKLAAMEDLGG
GLRAMASVSYETPVNGGVGAGTFSQGVVRRDTSLALMGQFGLLSFNNTRSSNWLTKAFVA
PAELQHGIYDLGAMGIVNRSPVDVLTFQTKAMSGVQGLVQWTDTGTDGTATPSVNVLTLG
GTYAQ
>11938536_1_534_+
GQPGTQLTMRTFHIGGAASAKVKEKEHKVSFQSVVKLVNGRLIQNQKGQTIFSRRGSIVV
QHLIQDLLLSELQNIRVVDGQNVLKGEVISTNMKGEMIHAEMPGRVEIANGRFRIIGEDI
VIPVKIGTILLVKENDIIKANSPVAEFDPFNDLVVSELEGTVAWVDLEVGKNVRRDE
>12009353_65_893_-
FIAGDGHGKYYAVSYCYMFNPGGTNTFSLAETDIDGNALGGRGEFVMSNEDWRFDQGLKR
VYTGLDIYLERPFDGKWEARLDYTFSKSRGNNEGQVKSEFGQSNISKTQDWDAAEIMRYS
YGYLANDRTHQVKMRGSYMLTDELLIGANIRFLSGAPISCLGFFNPDGTIDEGSQAADPI
GYGPSYHTCFGEVATPGSKRTPWTKTVDMGLTYTPSFFDKKLTLGLQVRNLLNANETLQV
DVTSEDDPYTVSNTYLLPLGRQTPRTVVFTASYDW
>12033813_1_1055_+
PGHADFGGEVERALTMVDGVLLLVDSSEGPLPQTRFVLRKALELDLPAVVVVNKVDRPDA
RVSEVVSEVEELFLDLEAEMHHLEFPIVYTNAKAGTASLDPTTQEANLEPLVRTLVDHLP
PPSHDPDAPLRAWVTNLDSNPFVGRLALCRVVSGTIKKNQPVAWCKADGTIVSARTGSVF
VTENHERVEVDSAGPGELVAVSGIENINLGETIADPDDPRPLPVITVDEPSLSMTIGINT
SPMAGKEGSKLTARLVKNRLDTELLGNVSLRVLPTEAPNAWEVQARGELQLAVLIEAMRR
EGFELTVGKPQVLIKEIDGVRQEPFERLTVDVPKSSPAPSPSCCPSAEGA
>12019007_571_1024_+
KVALNTNFGRIVLELDAVRAPKTVASFVEYVKSGHYSGVIFHRVIKDFMIQGGGFDKNMS
QKPTNAPVQNEADNGLKNDKGTIAMARTSDPHSASAQFFINTANNGFLNHTAKTNQGWGY
AVFGKVSEGMSVVEKINTVKTGTEAVMVMC
>11968748_1_629_+
RILAGEPRIDGRDTRTVRPIVIRSSVLPRTHGSALFTRGETQALVVATLGTGRDEQIIDA
LAGEFRDRFMLHYNFPPYATGECGRVGTPKRREIGHGRLAKRAMIAVLPNAEDFSYTMRV
VSEITESNGSSSMASVCGSSLALMDAGVPLKAHVAGIAMGLIKDGNRFAVLTDILGDEDH
LGDMDFKVAGTDTGITALQMDIKIQGITK
>12003082_1_831_+
PNPNVNKQNTGKALRKFIDPLPTHLGLSYMADGVTQKKVTVGVSTKWVNPKGVTTNDDYY
EIAVVEFTNRFHTDLRKETVQRGYVQLDQVAANDPTNTAKLPGSDALYLYYPNSSGKVAF
ASKAEAPADAEPVLIGGTDSNGKLTGFKVHARLLDQPRFMGPILIAKSTNPVSGVNNGDG
TKGSPIRVKFHNLLPTGRAELGPDVNGKAVVTNRRGDIFLPTDKYILGAGFGPDGVTEYT
QNRADIHLHGGDTPWISDGTPHQWITPIDEADPSNP
>11961858_1_603_+
QKMGANIAVDIDRRIVIQGVERLGGATHRVIEDRIEIASYAAAAVATGGDIEVIGAQQEH
LLTFLNALRRVGGNFEVHDRGIRFWAEGPLIAHHLETDVHPGFMTDWQQPFVVLLTQADG
PSVVHETVYENRFGYTSTLARMGANISLTSQCLGSRTCRFANRDFSHSAVITGPTPLQPT
DLVIPDLRAGFAYVLAALIA
>12023377_1_1039_+
GINAAKNYQNDGDSIYRLFYDTIKGGDYRAREANVHRLAEVSGNIIDQCVAQGVPFAREY
GGLLDNRSFGGTQVQRTFYAAGQTGQQLLLGAYSAMNRQIGKGRIQMYNRHEMLELVVVD
GKARGIIARNLITGEIEKHSAHAVVIASGGYGNVFFLSTNAMGSNVTAAWKIHKKGAYFA
NPCFTQIHPTCIPVHGTQQSKLTLMSESLRNDGRIWVPKKIEDSQAIREGKLKPTDIKEE
DRDYFLERRYPAFGNLVPRDVASRAAKERCDAGFGIENNDTKEGVYLDFSAAIERYGKEK
ALVTGIHNPSKEKIIELGEEVVKAKYGNLFQMLKKLPQIILIKLQ
>11945751_1_553_+
IIGIDLGTTNSCVAVMEGSDPTVIPNSEGKRTTPSIIGFVEDGERKVGDPAKRQAVTNPT
NTIYSIKRFMGNKYSESQNEISRVPYSVVKGDNDTPRVEINGRQFSPQELSAIILQKMKK
TAEDYLGQEVTRAVITVPAYFNDAQRQATKEAGEIAGLKVERIINEPTAAALAYGLDKSH
QDK
>11986266_1_713_+
VNGDGALGKADTKVILDGATLAITKNTELQRQIILTEKGGTVAVTEGEATLKGKLTLDSG
AYSADFTKAGAGVLNLTQNNTNGSFKGNTTIKEGTLGITNQDNLAEGKLFLEGGNLRTNE
SLTFNKEIIINTKGGIDTANNDVTVSSKIQGNGAFVKVGEGSLTLSADNSYAGGTQITGG
ALVVNNDKNLGLQATDITLNGGTLQLGVADAVSFKNNDPKSRLLKVGQEGGGLDVGA
>11938320_1_533_-
GLMLKAGRDIVLEQMNAVYQAIRQLAHNFADMPMLSRTHGQTASPTTLGKEMANVAYRLG
RQIKQIESVEILGKINGAVGNYNAHYSAYPNLDWQSIAQQFVEGLGLQFNPYTTQIEPHD
YIAELFDGIRRFNTILIDFNRDIWGYISLGYFKQRLKDGEVGSSTMPHKVNPIDFEN
>12044851_1924_2297_-
KKSELNKKEPGRGDMWALAWVGDRKTKYEPKFNELLADNGYTVESTAKYTLLVHTIAVEP
GYNVYVSRKNAEIDLEVSVVETANKSNVVAKISVMNAPGRHFGATILMQVFVFKNVMLLQ
ENT
>11982184_1_689_-
LESTQISDLGRAAKVVSSKDNTTIVDGSGSEDQIKGRVEQIRAEIERSTSDYDKEKLNER
LAKLAGGVAIIRVGAATEVELKEKKHRVEDALSATRAAVEEGIVPGGGVALINALPALDE
VTVPEGDIRTGLNILRQALLAPMRKISSNAGQNGDVIIQNVGREQEKHGDKNIGYNVLND
KYENMIKAGITDPAKVTRGALENAASIASMILTTEALITDIPEKEKTPP
>11972700_1_645_-
YALPTSEYSKHGEPNNVSTTPEAWMDTPIVNGTAYPTIEVEPEVYRMALLNGTNDRVLTF
NLFEAKTSATLADGTVVTNEVIDPNTAATATPQVIASEIDMVPAALPATADMCAAGQTRP
TLLRLAGSIAAATSTTPAVPAKDVFCWPETWPTDNRLGGVPDPAGVGPSVYQFASEGGWL
PKVVKIDPVPLAYLQDTGRINVLNPDTAGLFLAP
>12041419_1_657_+
ITGYASPNSGSAVYEHIGVGAIGEGYVLCYDGSSAAYDLGQSASGWAAPTTTSSNVTRNT
LDGRASLQQTFSLTPGGISSATSFLVSMTVTNRTGSPMTNVVLRRQVDFDIDTGGGAGWA
GFISNHSRTRGTVAAFHDPVEAPAGKESHGIMMMLQSPGGTWETRVTNAILDPSCDPTPA
PLAANFVSRGDFGDTMIFRLGTIPAFGSKTSVLRYMRY
>11925559_1_297_+
ITTDQKIDLDIPLVLTGRAVGTRVGGALTQMRRSLRVRISPFVAPATIEVDVTPLNVGDT
LRVSQIAAPEGGTILFDRDFGVAEVAGTRASAEATKGA
>11948961_415_562_+
PSVKVRENEPFEFALRRFKRTCEKAGVLAETRKREFYEKPTQERKRKA
>11947175_1_556_-
MTMPEGKIFALEEEAATVAGNVMPNPLTLRANLGDCIKVNLKNKMKASRASFFAPGLAFD
PKDSQGLNVGNNAGDQTVAPGESRTYTYYAHPANKETTSLVWDGGNIVVNPRNGLYGAIV
IGPKGSQYRDPVTGADVSQKNTWRADVIVDTTLSENAGKRNYRDVALFFQDEDNIIGTAF
MPYV
>11939628_104_478_+
AMIIKRGKSKSAARGRRHDRVRKNVAGTSARPRLVVTRSARHLFVQVVDDTVAKTLASAS
TMEADLRSFEGDKTAKAKKVGELVAARAKDAGIEAVVFDRGGNRYHGRVAAIADGAREGG
LSL
>11978806_394_672_+
LTPDDYKVADLSLAGFGRKEIELAEHEMPGLMAIRALFTDEAPLKGAQITGSLHMTIQTA
VLIETLTALGAEVRWASCNIFSTQDHAAAAI
>11953313_1_251_-
GKRGDLVEVADGYARNYLIPQHLAMPSTAGAAAQADAMRRGRDQRDAAAREEAEDMAKKL
VTAAITIPAKAGDSGKLFGSIT
>12047207_1_225_+
EEFITRGPSLLGVLEGTDDTWSMVRSMMGATNPAEAAPGTIRGDLATLFTENLIHGSDSA
ESAEREIGIFFPDL
>11996861_1_451_+
IQAASAGEAGRGFSVVAEEVQRLAERSADATRQIAALVKAIQTDTQDAVAAMERSTQGVV
AGAKLSDTAGTALTEIDKVSRNLTQLIEQISKSTSDEAASANIVANNMQHIFAVTEQTGE
GTRATAQQVRELSKMATDLRESVARFKIA
>11945451_1_552_-
KVTPKGETTLTPEEKLLRAIFGEKASDVKDTSLRVSQGSQGVVIDVQVFTREGIQRDKRA
QQIIDDELKRFRLDLNDQLRIVEADAFDRIEKLLTGRVANGGPQKLAKGTKIDKAYLAAV
ERFHWFDIRPAEDEVATQLESIKNSLEQTRHSFDLAFEEKRKKLTQGDELPAGVLKMVKV
YLA
>12041937_1237_1797_+
GDRGDAAPGADYVGGMKIAKIVELIGSPQDVFATRATRAFQEAKLVASRALEHEVDIVEA
GDRTVITTKRAMSTSGFPEAAKSFVGSKLTIHEVQDWGPAEPDGRRRADIKISIDGAPVA
LTGTVTVAPAGEGSVESLEGDLKASIPFLGGKIEKLAAPAIEAGFDIETMLLNEWLFGDD
QPHDG
>12026859_1_322_-
VMSFFRGDGDAVTDSVDRQINEMLGAGRHSFDLAMSALVAGPNIDAIGDDVHDTDRQVNE
IEETVRRELVVHSAVHGQSDMSLVMPSLLVVKRLERVGDQCKNIFG
>11970618_1_636_-
IGELQLDKSTGAVAADFTKSGAGVLNLTQDNAQSDFKGNTIIQEGVLGVNSINNLAEGKL
FLDGGNIRTNAQINDFNKEVIINNTGGIDTNTFNTTVSGVIQGVGAFVKSGEGTLTLLGD
KIYAGGTVVKGGVLAVTSHKNLGSVNTNITLDGGGLLIADHLDSNGQIDNLNFNIGTVAD
GRDIVVNSGNGSLDTNGHSSTISSDIKGVGV
>12035115_1_789_-
SAFTVSKTAGVDMTRALANVKVYKNGVAVGTASVTSDKIYVTGLNTKVARNDTVTFELRA
DVTYVGAGGSPDDMTVDILETTDVSATEDLTGYATATDLVGANADTITLSSLDIVWTKNS
TQSVTVAPGASNVALFDAKLVSSASFDVTSFTMTGIAGLAGTNNDAAEAVQFSSLTLTVN
GVDYDLLNTAQSSLGVYTFANTSDKFRMDAGSVVNVKLVGNFSNSATPGTYSYNVGLNVV
KNLSTGNTVGLSNKNITGDQVT
>11945791_75_553_+
EYKTPGVYIREVDSGPKPIESVATSNPGFIGLFPFSPPSDATAVTGSDGARELVGKVAPQ
LVDATGKVNPDSAEEAGSALVTAFRFKSRNVKDVKKLLELNGHKVTFGPGSKGRVKIQDT
KTQAAVEVAEVVVNAEGKVVTEDDQLVEELLNNINATF
>12014235_87_491_-
TVIKINAITVPADSGDTLAQRFAARAGAVDGQDGFEGFELLKPTDDRTTWLVITRWRDDE
SFNAWVSSPAFGSGHQSDAKPAGDQAGTGHPGGETGGHPGGRPGGTEGGAPPPVAMSAEL
WSYVPAGGSTGGA
>11940150_1_538_-
GDAAGFSKNGGADLMGRERYIGLKHYQWGTVRLGYIDSPLKNAEDSVDVFNDMVNLDMTT
FLTGQTRLVNSVNYVSPKFLDVFGANVTLQPGEKTRSSTDVGVHTNENHIADGISTAFSY
EDDNLYLSFAMDKDIVTSLPMQFTATVKAAGVAGVLAADGTYSESRDAMRFNARYKMN
>11978604_410_671_+
ATNTVTIIGNITRDPELRFTPSGQAVANFGVAVNRRWQNRQTNEWEEATSFFDIVAWAQL
GENVSESCPKGTRVIVTGRLDQRSWD
>12006348_1_862_+
LGTTNSCVAVMEGNEPVVIPNDEGARTTPSIVAFLDNGERKIGAPAKRQAITNPTRTIAS
IKRFMGNRFSESSNETEHSAYKVVKGDNDTVRVEIDGRFYTPQEISAMVLQKMKKTAEEF
LGQEVTEAVVTVPAYFNDSQRQATKEAGEIAGLNIKRIINEPTAAALAYGLDKKHKDSTI
AVYDLGGGTFDISILELGDGVFEVKSTNGDTHLGGDDFDKEIINWLADTFKQQEQIDIRK
DPMALQRLKEAAEKAKIELSAGNETEINLPYVTAVDGVPKHLVTKL
>12005536_1_387_+
AVAKNVIGQIYARFEAAGLKVIAARMAHLSRGEAEAFYAVHKARPFFKDLVDFMVSGPVM
IQVLEGENAILKNRDLMGATDPKKAAPGTIRADFADSIDANAVHGSDAAETAAVEIAFFF
AGMNVYSR
>12003252_47_833_+
AKTKVGVIGYGVVGKRVADGVVLQPDMELVGVADVAPTSLVAVSADRGFPLFAASETALP
GFKDAGLSIAGSLDDLIRESDVVVDCSPPGLPAKNLARCRELGTKFICEGGEDHDLTGFS
FSSFANYSDAAGKDAARVVSCNTTSECRVLSTLDREFSIQDAFLAITRRGADPVNTKSGP
INATIPTLPGFSHHAPDIVTVIPELKVSSLALIASTTLMHVHILRVEVGRSVTVNEVEEL
FAATPRIRLASGAAGDSSTAH
>11982220_110_690_+
PKAVGIDLGTTNSVVSVLEAGEPVVIPNSEGARTTPSVVAFTKDGEVLTGEVAKRQAITN
PDRTIRSVKRHMGTNWNIDIDGKAYNPQEISARVLMKLKRDAETYLGDTVTQAVITVPAY
FDDAQRTATKEAGQVAGLEVLRIINEPTAAALAYGLDKDGADQTILVFDLGGGTFDVSVL
EIGDGVFEVKAT
>12036567_656_1516_-
PAIAQAQQEATFMKVRKVGALVAAAALALSVSACGSDDTASDGGNKLKIGIKFDQPGLGL
KVGDAYTGLDVDVAKYVAKELGVADADLTFVQAPSAQRETLISSGQVDLIFATYSITDKR
KEQISFAGPYFVAGQDLLVRADESAIDGPDALDGKKLCSVKGSTSAEKVKXKGAGVNLVE
FGTYSECVAALLGKGVDALTTDDTILAGYASQEANKGKLKVVGAPFSEERYGVGLKKGDV
ALCEKVNTALKKMVDDGSWQKAVDNNLGPAGYKAPAGNPPATDACS
>11934016_1_395_+
SDLLAGTEEAPGEVELFQGRYYKAYRGMGSLGAMSGSTGSSDRYFQDASAGVEKLVPEGI
EGRVSYKGPMSGIVHQLMGGLRSSMGYTGSANIEEMRTKPKFVKITSAGMKESHVHDVTI
TKEAPNYRVG
>12016751_1_990_-
PFAKWFVGGKLNVAENCLDRHVEAGLGDRVAYHWEGEPGDTRTITYAQLLEHVSRLANVL
RGFGVQKGDRVVVYLPMIPELPMSLLACARIGAIHSVIFGGFSPDSIRDRVNDAEAKVII
TADAGFRRGKPSALKANVDAALKDCPTVEKVLVVNRCDTDVTMVEGRDVPYADAVAGVDA
HCEAEEMDAEDPLYILYTSGTTAKPKGVIHTTGGYLTQVAWTTREIFDLKPESDTYWCAA
DVGWVTGHSYIVFGPLANGVTGVMYEGTPDTPTEAHRTGDRASWPKDRFWDIIERYGVTQ
LYTAPTAIRTFMKWGAEEPGRHDLSTLRL
>11975568_1_531_+
EIRDVDLYNKPEDISVMNPYGQVPILVERDLILYESNIINEYIDERFPHPQLMPGDPVDR
ARVRLFLLNFEKELFTHVSTLESRSAKSNEKVLDKARSHIRDRLTQLAPVFLKNKFMLGD
GFSMLDVAIAPLLWRLDYYGIDLSKNAAPLLKYAERIFSRPAYIEALTPSEKVMRK
>11925743_1_503_+
PNYIEEGRPGNPAAEADGKKGKVVFSAPSFLGGKNQQQMAYSPQTGLFYVPANEWSMDIW
NEPVSYKKGAAYLGAGFTIKAIHDDYIGSLRAFDPTTGKMVWESKNYAPLWGGVLTTGGN
LVFHGTPEGYLRALDAKTGKELWKFQAGTGIVAPPVTWEMDGEQYI
>12038095_1_791_+
VNLEQLIVAPTIAYKMNSNHSVGISPLLVYQQFKAKGLHAFTQMSSDPSKVTNNGTDSSS
GLGVRIGYLGQLNDQFSIGASYSPKTKMSKFKKYAGLFADAGAFDIPENLTLGMSFKVTP
AVKVAADFQRINYSDVTSIGNPSTNRMPLGSKGAPGFGWSDVNVFKIGVEWQAMPALTLR
AGFNKSDSPIQGRDVSFNIVAPGVTTTHFTLGGTYALSKTSELTVAYMHAPKQTVTGQSF
MAGNESIRMSQNSLGIQFGWKF
>12025607_1_1017_+
EDNVGVVLMGASDNIKEGDTVRRTGNIASIKVGESMLGRVVNALGEPIDGKGPLEGDLYE
MPLERKAPGVIYRQPVNEPLQTGLKPIDAMIPIGRGQRELIIGDRQTGKTAIAIDTIINQ
REFFESGNPVYCIYVACGQKNSTVAQVAKTLTDHGAMDYTVIVAASASDPAPLQFYAPFA
GAAIGEFFRDTGRPALIIYDDLSKQAVAYREVSLLLRRPPGREAYPGDVFYLHSRLLERA
AKIINNDLIASQMNDLPDTIKHLVKGGGSLTALPIIETQAGDVSAYIPTNVISITDGQIF
LETNLFNSGVRPAINVGISVSRVGGNAQIKSMKKLPEH
>11925467_1_503_-
NTANFGGTDESYVDVVRLNSGTSGQASPTLKNTITLTAGQDLDTLIITGDADLEITNTLD
ENIRVVDASAHRDPVKANAPTESADTRADLILDLSNSSDGLLYADANAFWTDDANGDGYV
SGDPEDEVQGLVGLLSIKGSQGDDLITTGTTHNDKEVDLGTGNDTLV
>12034451_1030_1417_+
REEAPVSWHEDPNSRAPGFWNVVRHGDLTHVNRDTTLFSSQMEGSLMHDQPQPSGFDSRG
SLLIDTDPPLHTRYRRLINKGFTPRMVGLLEQYLQHRAEIIVDNVIEKGECDFVTELAME
LPLQAIAE
>11927447_1_507_-
VPHPQEQSLMSGRAVRTQALAAATNRPSSIPPGSSIETPSELFGRNVFSKTVMQSRLPKG
VYESLQATVDEGARLDPSVADVVASAMKDWAAEHGASYFAHVFYPLTGLSAEKHDSFLDT
DGAGLAISNFSGGSLVQGEPDASSFPSGGIRETFEARGYTAWDVTSPA
>11934818_115_480_-
DQVRQQLARRIRTLRKDAGLTQAELGARAEGIKTSEISRFELAHRTPSLETLARLAEGLG
VSLPQLVTFDENNRPGRPELARINRLLADQPDEVLRAALTVLETLIAVRRIPESPSADND
>11939676_1_536_-
AWKAHKKGAFFGNPCFTQIHPTCIPVSGDHQSKLTLMSESLRNDGRIWVPKKQGDTRKPN
EIPEEERDYYLERRYPAFGNLVPRDVASRAAKERCDAGFGVGASKMAVYLDYADAIQRYG
KIEVGKQGLDNVSKEKIIELGKAVVKEKYGNLLDMYSKITGENPYEVPMRIYPAVHY
>11934850_429_524_+
FERFTDRARRVVVLAQEEARGLNHNYIGTE
>12018607_1_554_+
VTSDDLTAPSLVGTKSSIGSSSRLSGGITYMVDDHFAIDLPLAIPFQHDISGDGAIRGAG
KIGDVKALPATLFAQWRFLDANATVRPYVGAGITYAAFYGARSTSTLTALTGGTPANPTT
LSVDSKWAASFQLGATFQMSGGWFIDANYVYTPLRTRTTLSTGQTLDATLNPSAVSLAVG
MKF
>11970044_1_634_-
NVNQPNFDGLNTYGDENRIFVPYPFLGGTATLESLVANLGPQLAGLLFSDDTVAASQYVR
DNITKLAPIDVRRDGFREEDLLDNQRASSLKGDIALHFRPGKDWEISTAYRVGSGNSVYQ
GSERYALRNFFQHYVKAEIQGKNLMVRSYMSQTNDGDSYNLTALGAFTNERLKQTSAAWA
PEYVGYYAAVNLALAKLTNQNPSFLSDEVR
>11980216_1_679_-
PGHLGDGQLMPDELLSIAGLDLGLTAEQRRTLSREEVASMFSAGIRFEAVLEMGFARQVA
YAPDLTDPRVTYLLHEMGEETRHQRIFSRIVAQIEPQAVHPLDGKVWLDRLDRWGTGWIT
RHTAMLYVLVLAGEEIPDRMQKLASEHPDTDPFLASVNRYHRQEEARHLSFARMMLPEMW
VEASKVERAVVRRVAPLVINDLFRFMVHPGVYAQVGLDPWATWKLV
>11926689_253_505_-
GKAGYFSPHKSFDVTLYPSKMLQKIASDVLYKSSAARFDGSDLMPAKVGAGTFWTEPIKW
ISGTQDLDVTLNNIDASWPKAAS
>11973006_1_278_-
ARLQEYYKQTVIAELKEKFSYGSVMEVPRITKITLNMGVGEAVADKKILDHAVGDLIKIA
GQKPVVTKARKAIAGFKIRENYPIGCMVTLR
>12003698_81_536_-
KTITRIAATCATAGLLAVGGASAASAAPSDSALGSSAVTCFGKANKPFIIGGVGTVSKQV
GVIYCNGGGAYIRGSVTIQQLVGGYWYNRGAATTKTKFVGGGNVQFPDLHPAQPGVWRTK
ATFSFAGGGPSRTFLSGSVRYVPARHGVTL
>12015787_1_806_+
LMTASAFVDQSAAFIVVSEARADELGIPQDKRVYLHGEAHAHDTWFVSDRERLDQSPAMR
LTSRAALAQAGKTIADVDVFDIYSCFPSVVQIACKELGISPDDKRGLTVTGGLPYFGGPG
NNYVTHAIAEMVQRVRAKPGAYGLVMANVGLVTKESVGLFSTERPNKPFMRADSDAIQRE
IDAQTKVRFTEAPQGDATIETYAVLHGKNGPESGVLLGRLAATGERFVANTPADAATLAK
LEQVEGIGLPGTVTQVDGRNVFTPRFG
>12005088_1_850_-
KGLADTALKTADAGYLTRRLVDVAQDVVINEDDCQTLRGISISALKDNEDIVEPLSERII
GRTSLHDVYDPLTDELIVNAGDLISERIANKIDETAIEEVEIRSVLTCESKKGVCIKCYG
TNLANNRVAQTGDVVGIIAAQSIGEPGTQLTLRTFHVGGVAGSVDTESKLVAKFDGKLEF
DGLRFVDTKNDEGKKVRIVIGRTGEVKIIEPKTGKLMITNNVPYGSILTAVDGQDLKKGD
VICSWDPFNAVIVSEFGGFVEYENIIEGITYREESDEQTGHR
>11995203_55_769_-
IHLTAADLGFPPVDRKYIALDLFAEHPFDGKWYGKATYTFSRNEGNFEGQLLSDIGQADV
STSQAFDFPEFSVNSQGPLPNQRKHQVKLFGYYQLTPEWGFGGNFLWASGRPRNCIGNAP
APVGSDAPFVPGDPVTNYSGYGSAYFFCQGQPSPRGSLGELDADMKLDLNFIYKPGFAKG
LSLKMDIFNVFNNQSVEAIEERMYARGSSTVQSTYSQVQSYTAPRSVKLTASYDYKF
>12047359_1250_2989_-
RGKLWMLQTRIGKRTPAAAFRVATQLVDEHLITLDEALDRVTGQQLSQLLFPHFDAKSAQ
ACLTRGLGASPGAAVGEVVFTNTQAIERQAAGAKCILVRRETSPEDLPGMIASVGVLTAR
GGKTSHAAVVARGMGMCAVVGAEELKVDAAAGEVVVGDTVLRAGDIIAIDGASGEIFLGD
VPVVDSPVLTYISEGLDAAYEGSKGDAETHDLINAVDRLLRYADGVRRLRVRANADTAED
ARRARDRGAQGIGLCRTEHQFLGERRLFIERVILAETEQEIADSLAALVPLQRQDFIELL
TAMDGLPTTIRLIDPPLHEFLPDLTELSVKVXVAQATGAEPDAHDVALLAAVQRTHESNP
MLGLRGVRLGLKVPGLFGLQIRAIAEATVQLIKEGKKPKPEIMVPLIGSVRELQIIRDEA
EGILAEVSQASGVALAIPIGCMIELPRAALTAARIAEEADFFSFGTNDLTQTTWGFSRDD
VESGFFAEYLDNGVLGVSPFETLDATGVGQLVKAGVEGGHSTKKSMHMGVCGEHGGDPES
IHFFHNAGLDYVSCSPFRVPIARLEAGRAAVALGTSDSR
>12036049_1_113_+
YTEGKGEKQPVADNKSADGRAQNRRVEIEVVGTRAK
>12044537_991_1197_-
SQQEETIPLAATVRTETGSGAAIRERLEGRIPGILYGADKDPVAISVERADLRTALSTEH
GENALRR
>11985510_1_708_+
SWADAEWFTSRSEVPKSITVSIFKVAGEINTDDLSPAPDAWSRPDIPLHALAMHKNARPG
VTPEEDGKRGPVKFLEDLRAKGNLVAYVGDVVGTGSSRKSATNSVLWFTGEDIPFVPNKR
FGGVCLGGKIAPIFYNTMEDSGALPIELDVSQMAMGDVVELRPYEGKAFKDGKEIASFEV
KSEVLFDEVRAGGRIPLIIGRGLTAKAREALGLKPSTLFRLPTNPVDTKKGFSLA
>12014575_1_958_-
DLWELTTDQYPDREALVVGEQRVSYRQIEERANALAHVLTDAGVGPGDHVACYLQNCAEY
VETMLAAFKIRAVPLNVNYRYVAAELSHLLRDGDAVAVVFHRRFSDSLAEVAPELDDLRI
SLVVDDIDPRADVPTTDPTTFGALDYDDAVGAASTDRDFPARSGDDVYLMYTGGTTGMPK
GVEWRMEDAFFACVGGGDPMRLVGPVSTAEELTERILDDAVVTMACAPLIHAAAQWTSMS
WWLCGGRMVLLPGSFDGAEVWRQVAAEGVNILILIGDAMARPLLDAWEAEGPFEVPSLYT
ISSGGAPLHPTNKTRLQE
>11957687_1_589_+
TASLNMMMWAEIEEDYDYLYAEVSTDSGATWKSVWSYTGVNPKWVPVSVNLNAYAGKNVH
LRFRYGTDGGLAEAGAFLDNIVVKKGSTTVLSDGAESGDNGWSLDGFKRTTGTERVDSTN
YYLAENRVYNGYDKTLRQGPYNFGWGNTKPDWVERFPFQNGMLVWYVDTYFADNNTYAHP
GEGFALPVDLHPELM
>11968750_1_119_+
NRVYTEGKGEAQPVADNKTGDGRAKNRRVEVEVVGTRK
>11987128_1_718_-
NMQRQAVPCLRPEKPVVGTGIERTVAVDSGTAVQALRGGKVDYADASRIVVRVNDNETVP
GEVGVDIYNLVKYTRSNQNTNINQRPLVRVGDTIAQGDVVADGASTDKGELALGQNMLIA
FMPWNGYNFEDSILISERVVAEDRFTSIHIEELTVVARDTKLGPEEITRDIASLGESQLS
RLDESGIVYIGAEVEAGDVLVGKVTPKGETQLTPEEKLLRAIFGEKASDVKDTSLRVQ
>12027107_1_1044_+
LAVAVPQRVGGADRFETAAKIAANLSCGDYAVIASGTSDSDALSANYLAGRLARWTGNDV
PVLLTGASVPEFTRTALRNLGVKNVYIVGGTAAVSKAVADEIDALNAFECGGSIPSSEQT
LGVVRIAGATRYETNRAVVGAGSAITTGSMALDPFLQTKWLQPAKKTAILATGTNFADAL
AAGPVTYREGFPLVLTDGTAASLTASAKAALVENDITQVLVLGGTAAIKAEVATELTGMG
IQVLRIEGADRYATATKLADFARLTSPSPLQVDGGLGWSYSTVLLASGTTFADALAAGPW
GGDRAWPIVLTTQAVLAGNTQTWLAANRVPLTSLSRWASALQSRRLQ
>12028065_1_869_-
NGRGYRAEALHGGLNQQERDKVMGRLRGGIADLLVATDVAARGLDVDHLTHVVNYDVPSA
PETYVHRIGRVGRAGREGVAITLSEPRERRQLDNIERLTGRRMEMAKVPSAAQRRSRQLE
QLAQTLRSTLENAGVETGLEGSELDTPELEAFAPVVEALEADYSERLVLLAALKLVQEVS
GVVADDQEIPDVAARGTKVKRDQGGRNQRGDGPRGRDRDSRGSGERGSGERSYRGSRADE
RGERGGPRGRDDRGRDDRGASRGKPDGDMARIFVGVGKNQGVRPGDLV
>12026025_1_273_-
SDSAKPDASTIIYTLTDEAPALATRSLLPVIAAFAGASGVDVETRDISLANRILAAFSDL
LPADQQRHDDLAELGELATRPEANIIKLPN
>12043161_674_1758_+
MNTSQVTPTGAPDEQAPDAQTPDEQESARRPHRIGVIGGDGIGPEVTAQALRVLEAAGLE
MELTHYDLGAARYLRDGTVLPDPVMEEWRRLDALLLGAVGDPAPGQADXAGLVERGILLR
MRFELDMYINYRPFRLPPAVNFEVIRENTEGAYAGEGGFLRRGTPYEVATQGSVNTRHGV
ERCIRYAFDQAVASERHHLTLVHKKNVLTFAGDLWQRTFDEVAVDYPQVDTAYQHVDAAC
IHFVERPESYDVIVTDNLFGDILTDLGGAVAGGVAYAASANLNPDRTGPSMFEPVHGTAP
DIAGTNQANPIAAVISAGLMARFLGDDAVADAIAGATSDPQRYSGSTSDIGDALVAAVSA
>12047455_1_674_+
RILTVEDDERIRTAVKLALEDEGWEVVEAATGEAAIDAFRSNPTDVVLIDIMLPGVDGFE
VCRAVRRQSDVPIIMVTARADTHDVVAGLEAGADDYLTKPFVPKELSARIRALLRRVRSG
DSLQHRMRFGDLEIVPDEGVVTLADETIHLTKTEFRLLVELASSPGRIFSREDLLEKVWG
HGYLADSRLVDVHVRRLRTKVEADPGNPRHVLTVRGLGYKLAA
>11977686_1_667_-
TKDAGRIAGLDVKRIINEPTAAALAFGMDKKEGDRKIAVYDLGGGTFDVSIIEIAEIDGE
HQFEVLSTNGDTFLGGEDFDLKLIDYLADEFKKEQGIDLHNDPLALQRLKESAEKAKIEL
SSAQQTEVNLPYVTADATGPKHLNIKITRAKLESLVEELVARTIEPCKVALADAGLKVSD
IGDVILVGGQSRMPMVMDKVKEFFGRDPRRDVNPDEAVAIG
>12029061_1_239_+
KAQGMSELQGQSVESKMLEVEQATRNVEAQARLSQIRSQLGLDTGDADAAALTEPAADDS
ATPGATPEEGTGAQPSAG
>12016617_1_472_+
FLKLDGIKGESTDKSHKDEIEILSFSWGCHSSTSIGQGGGGGVGKATFSDFTFQKKVDIS
SPKLALIAARGDHIRSAKISVRKAGGAAGQVDYQVYDLEKIYVTGVQISGGDGGVFYETL
TLSPTKFKWEYKQQGDDGSLTGNMAVTVDRAANTAQ
>11939342_1_348_+
GVHPNVLIHPRSSEGVIVSVSIKPLEDRIVIKSLEAEQTTASGLVIPDTAKEKPQEGEVL
AVGPGRWNEDGDERIPLDVKVGDRVIYSKYGGTEIKHGGEEYLILSARDVLAIVG
>12014481_1_956_+
IPWVNTVAVGRGSAKAWYADIGAVPNVSPDQTAACTTPFGKAMAAALPNVPFFDGARSAC
DWQTDADSAQKGAIGPSRMPSLQRDDYVGNMNDSYWLANATAPLTGFPPIFGPAGTVEQS
LRTRLGHTMALERLAGTDGYAGKKATSEIVRQMVLNSRVFSAERFKIQALDMVCTTPQIA
VTGAGNVDVTAACAALRAWDNAGNVASRGSHVWDEFWSRVTVPATQLYAVAFDAADPLNT
PRDLKPSASDALRQAFGAAVQKVQASGFAMDAPRGEILFATRGGVKIPLYGGCYGVGYFT
ITCSENPIDKGGYSMDGL
>12031705_1_1047_+
NTLLEVNASQRDKDFIMAVNWKKAEEYLKAGKGKKQKVKYAHNVWDEKTHTGVSTIKEEV
TVLDVAELKDICYLMPCPKSPHGCDVDPTGEYIVGSGKLAALLPVFSFDKLQAAIANKAF
DGDYEGIPVLKYEDVLYGEVKKPGLGPLHTEFDGKGFAYTSFFVSSEVVKWNIKDLTVVD
RVPTFYSVGHLCIPGGNTRKPFGKYLIAYNKITKDRFLPTGPELTQSAQLYDISGDKMQM
ILDFPTIGEPHYAQAAPADLIRNNGQLKIYSIGENQHPYVAKGEKESKVVREGNKVHVYM
TSVRSHFAPDNIEGVKVGDEVFFHVTNLEQDWEYRMDLQLRVLIMVSF
>12029763_1_1253_+
KRSVRKLYTEALIGRGDISQGEAEAALRDYQQQLERVFVETKAALLEADRSTHEPTLAGT
DAEGHEGLEPPSAQTSDRTTHSATLTAITPELLHRIGDAFVSPPEGFTVHPKLAQAMERR
AASVREGGIDWAMGELIAFGSLLVEGTPVRLAGQDSRRGTFVQRHAVLIDKHNATEWTPL
RYLSPNQAKLWAYDSALTEYAGMGFEYGYSVERPDALVLWEAQFGDFANGAQTIIDEFIS
SSEQKWGQRSSVVLLLPHGYEGQGPDHSSARIERYLAMCAEDNMTVAYPSTPASHFHLLR
RQAYARPRRPLIVFTXEVNAPFEGSGEYARGVHTGGFRPVLPDSAHLDGATVDRVLLASG
KVVYELEAERIKREDTRTAILRLEQLYPLPSRELVEALKAYPNAELVMVQDEPKNQG
>11971216_1_639_+
DIAMKFTRRQTLAAALGSLGAGVLPRAQAQTQPFPSQVIKFVIPTPAGGDHDTMMRIIGQ
KLTDAWGQPCIVESRSGASGAIAAATVSQAPADGYTVLIGYSALLSNTVLMPKPGYRLED
LQPVGMLALTPIAFGVRESLPASTLKQYVALAKTRPGKLSYGSYGPGSGGHFVGELFNMA
AGIDTVHVPYKGQPPALQDLIGGRIDAAVASL
>11929211_1_511_-
GARKGLADTALKTADAGYLTRRLVDVAQDVVINGEDCGTLRGLSISALKENEEIIESLAE
RVSGRTALLDVIHPLTGEILVKESETISEAMAQKIEESPIESVEIRSVLTCEMRRGVCAK
CYGRNLTNNRYAQYGDAVGIIAAQSIGEPGTQLTLRTFHTGGTAASVATE
>12041699_352_1268_-
AYGSPGSPEEIESYYTHIRRGRPPTDEALADLRGRYEALGGTSTLRRRTADQVSAITLSL
QHDQPGRWVTALGQKHAAPFVEDGVAHLLXVGATDIVGLVLAPHYSAASVGQYHDRARAT
CAEAGIGYAGIHSWWGIDAYRRFLADQVTEALAELPTATRVLITAHSLPLRVLEGDPYVD
ELTASATAIAEAAGLSADRWALGWQSAGRTPEPWAGPDILDELRTLADDDEVDGVLVVPQ
GFTADHLEVAYDLDIEASQLADSLGLAFARTSVVNDDVAVMADLAELIHEQTPERGVPSS
ALET
>11955031_1_580_-
MGNTVIMKPAPQDPLGVIRMAELLVEAGFPPGVVNCVVSEDVAPSEVLTTHDAVDMVSFT
GSTAVGQRIAEVAGSRMKRLLLELGGKGACVVLDDADLKAAIGGIGSVWGFHSGQICTSP
TRVIAQRGIYDQLVAGLTKTAAYMPVGDPLERGTVVGPVISAAHRERVEGYVEMGRSEGA
TIAAGGERPDME
>11943346_1_546_-
GLPSGRLLRVIPVFSVDPEKGYGYSEETKPMLNTSHGFVPWDDLHHTEMSQTNGEIDGKW
VFGNANNTPRIARIDLKTFKTAEIIELPNSGGNHSSPFITENTEYVVAGTRFSVPADYSN
GDVEINTYKENFKGHISFVKVGKEGELDLAFQIVTPGVNFDLSHAGKGKSHGWFFFSCYN
T
>12019003_360_1024_-
GDVSSHVTQTETIAISAQVRTEIGSGAAIRERQEGRIPGILYGLDKGNVPITVERADLRH
ALATEHGENAMLTLTVGDEVVPVIVKELQRHPVRRNVTHFDLQRVSATQQVTVVVPLYLV
GTAKAVIAEGGMVERKLSNIEVRVRADSIPERIEADISELTMGRSLQVQDLNLGDGIKVL
TDGRKAVASAHLTRAAVVATNAVEGEGAEGEGAEGEEASA
>12045231_1_556_-
TELSIRPEEIRDALDAYVQSYQPGAASREEVGRVTDAGDGIAHVEGLPSAMTNELLLFED
GTLGIALSLDVHEIGVVILGDFSKIEEGQSVKRTGEVLSVPVGDEYLGRVVNPLGQPIDG
LGEIGATQRRALELQAPTVVQRKSVHEPLQTGLKAVDAMTPIGRGQRQLIIGDRQTGKTT
VAVD
>11927767_1_410_-
GQKIHPTGFRLAVSRDWSSRWYANSKNFSGMLNEDVKVRDFLKKKLKHASVGRVLIERPA
KNARVTIFSARPGVVIGKKGEEIDNLRTALQKIMGVPVHVSIEEIRKPELDAQLIADSIT
QQLEKRIMFRRAMKR
>11985786_1_710_-
GDSKYQDTEDQVITDDLEEGGTLGEDNEFTVMSVLWDLYDTPEDGLDKVALGDKVVFDRL
VAGGEDDPGTLSDAYRLIGLGGAGDVNPVSCVFSGQNVAPRLADPKVTSVGKDDKIPTFT
WDAGNGGDFPNDSFVVELRDATGNKLIESSEPLDDTNYKPSAAQWLSALRKSDGTLRVAV
VGTQTAEPVTGPYRSCMTDIDVKPIADAGGPYSGTTAKAVSLDASVSVVPGGTIAS
>11934250_1_523_-
DSTDGLVRGTVVYDLGSNISMPTGVEIRGRLFNVVGKAIDGMRQVKSEKQAPIHRKPPLY
EELSTESEVLFTGIKVIDLIEPYAKGGKIGLFGGAGVGKTVLIQELINNIAKAYAGMSVF
AGVGERTREGNDLLREFIESDVIRYGTEFKHSMEAGGWDLSKVDYAEMEKSQAT
>12036117_684_950_-
QRNLHPELKLGNLVLTMYDGRTRLSEEVAAQVREHFGDKVCRNVIPRSVRLSEAPSYGMP
ITLFDTSSRAAVAYRELAKEVHERGAP
>12037911_227_1590_+
SRRLDIEITSLSDERFTWRVSGAKQPKGEAAASLLPEGTKIGDELKADADFTIDGIDVLA
IATPKRERKEPQRLELIAKDPTDLVTTKLAAKGGGGRRDRDERGGGRRRDRDGRGARREG
GRDGEGPRGRGRGDRPHRPAPPEVPTRPKAKRLRAGKTHRNAVLAALPDEQRPVADQLVA
GGLPAVRTAIKEQNETNKAEGRPEVKPGPLIGLAEQLQEQLRTAEWRDRAEAAVAQADEV
DLRDLRSVVVAGDTAXHDEETRALAGQLRDALNSRVETEQAAWAEEISALIQAGRVIRAL
RVSSRSPKAGAPLPGDLATRLATAVVDSVDENMTDDRWGALLDALAFSPVRALVELDHIP
EKPSEELLNTLRAVAARLPELARKFGVDPSTAPKNPPRRRRPGGDKPKKGPRDGGGRGDQ
PKGGRPTGDQAKGGQPKRDASKGAKPAPATGET
>12039461_615_869_-
TIHDATNRSQSFGQVDNAFIRVVNDDNSSEIARYDLSEDASTETAMIFGEIYRHGNEWKF
RAVGQGYTGGLGPLAQSFGISVG
>11997867_1_320_+
DVERANAESPFGGPIAHGYLTLSLVNDLLPKMLEVTGTSMGVNVGVNKVRFPSPVPVGSL
VRGTAEVMSVDEVGGGTQAVVRVSVTVDGAPKPSCVVDTVSRFFP
>12024933_1_987_-
STPETADTIWELVEARAQATPDAVMLIDEADTKLTCVQLRDAALSTAAGLAAMGIGENTP
VTWQLPTTIDAVVTSLALARLGALQNPILHIYRERELGVAIRRTRPELVIVPGEWMGTDF
EAMTAGVLDSLEGDDVDGAARPCVLSLADGRPTGDAATLAPFAPPDDPATAVRWIYYTSG
TTSEPKGVRHTDATLLAGGRGLAAAVDLGADDVGSMAFPYAHIAGPDYLIMCLHSGFPFV
LIGAFNPPAAVETYNRYGVTMIGGSTAFYQMFLAEQAKTPGTKFIPTLKLISGGGAPKPP
ELAARIRDEIGVPVCHGYGMTEVPMIAQ
>11999253_1_799_-
GGGIFTKAADVGADLVGKVEAGIPEDDPRNAATIADNVGDNVGDCAGMAADLFESYAVTL
VAALILGSISFGAYGLVFPLLVPAIGAVTALIGVFITKARPGENALRAINRGFYISAAIS
AVLSGIAAYRYLPATFAELGSTDEVVANLAGDPRRTALLAVLIGIALAGVILWLTGYFTG
TEYRPTNDVARTSLTGAATVVLSGIGVGLESAVYTAAIIGGAVYLAFLLGGGSAALALFL
VSLAGCGLLTTVGVIVAMDTFGPVS
>11944284_1_549_+
VLKYDEVMNEQRKVIYRRRDEVLDGLDLREEALEALAVALDSTIRTYCVSEFSEEWDLKG
LLSEIGTFWPTELTEATLDEAVSTDELYDLLMGEANAQYLAREETLGEETMRDIERQVML
RIIDGRWRDHLREMDYLEDGIGLRAMGQRDPLTEWQREGYGMFEQLIHTIAQEFVKYLMH
VN
>11949325_137_406_-
NKGELIDAMAADTGLTKTQAAACLDSMMTSIRKVLKKGDKVTLVGFGTYSVSKRAARTGR
NPQTGKAIKIAAKNVVRFKAGKELSAAV
>11972958_91_498_-
AVVVGYVATKEGRAALRRAAEECELRHTRLIVINSQRGGKDFDADEAAKFEAELETIQKK
LTDLGLQNEVRQLVRGNEPAEDLIAVAEEENAEFIVIGLRRRTPVGKLILGSNAQRILLD
ATCPVLAVKASRED
>12005422_169_540_+
RHQKSGRKFNRTSAHRGAMFSNMAASLFKNELIRTTLPKAKELRRVAEPLITLAKVDGVA
NRRLAFARLRDKEAVGTLFTILGPRYAQRPGGYLRILKCGFRAGDNAPMAYVELVDRPQA
TE
>12010937_1_448_+
VLTADKQKALIASGKQIPYQEASSSGATAIKFINAELRLEVTPSITPDGRVNMELFINKD
SAGEALANGSLTINTNRISTNVLVDDGQTVVLGGIFSNESLKGVTKTPLLGDIPFLGRLF
RQEVTRNDKQELLIFVTPRLLNDTIASK
>11939214_1_535_-
RDHLAAQGIEELSQHVDSLITIPNAKLLKVYGNKISLVEAFKKANNVLFEAVRGISDMIT
NPGMINLDFADVRNAMSDRGLAMMGTGVASGTDRAREATTKAINSPLLDDIRLEGATGLL
VSIAGNADLGLEEFDTVGEIVAPLAHQGVAIKVGMIVDENIGDDIRVTVVATGLSKT
>12008897_391_888_-
IVLDASFSPVSRVSYSVESARVEQRTDLDKLVIEIETNGAINAEDAVRSSAKILVEQLAV
FAQLEGSELAAFDAPSSARNAQQFDPLLLRPVDELELTVRSANCLKAENIYYIGDLIQRS
ENELLKTPNLGRKSLNEIKEVLASRGLTLGMKLESWPPAGLDKP
>11994422_1_763_-
LNIKPMKTKILFKFFAVALVTVVMISSCKPKNAATAVSGDAAAKSYVAPGQFDEYYNFVS
GGFSGQMSVYGLPSGRMLRVIPVFSVDPEKGWGYSEETKPMLNTSHGFVPWDDLHHVELS
QTNGEINGKWVFGNANNTPRLARIDLKTFKTAEILELPNSAGNHSSPFGTENSEYIVAGT
RFSVPPDDVNGDVPIDSYKKNFKGHISFVSVNQESGQMDIAFQLKTPGVNFDLARCGRAK
SHGWFFFSCYNTE
>11982622_1_692_+
GTLDLIVKLRTPGTSGAQHNFAIVTANDVVSTSSTLTATLPLVSSTIVTSAYTTTPVVFK
SITSTAKTVKAGEKDVIIGEFNVSTSAPNRDVVIKNVTFSNDGNLNISSLSNLAVYSKTT
GAKVSSSMVVDGRNVTFVMNDTVPYTRSSQNYQVKADILTIDKTPDTIRFTFDGRNENLI
AEEITSGYRTATTLGVALNDNLLYDITVEAGSLSLTDKGNTANVDVAAGQ
>12026695_1_1172_+
NQTAYWYVNTSQYRYDTFTADDLDMGTGVFAGKGVMDLLAQSVRLGWTPSYPTFNRSPLV
LADEAQEAGMAPADYVVEQLTSGALRFAVEDPEAPENQPRILSLWRSNLLGSSAKGNEYF
LKHLLGTDGAVRAEQAPVPKRPSGITWPDEIPEGKLDLLTTLDFRMTSSTLFSDVVLPAA
TWYEKHDLSTTDMHPFVHSFNPAIAPPWQSKTDWDAWKEIAKRFSELAVEHLGTRTDIVA
KPLWHDTPEALATVHGRVQDWRTGEVPAVPGKTLPVLAVTERDYTQVYDKMTTIGPLMER
VGMLTKGVPYDVTREIEILRHHNGIRRGGVGDGSXKMESDIHVADAILHLSGTTNGHLAT
HGFRAVEKRTGTLLHDLSAEHEGKQITFAD
>11965514_190_617_-
IASKGIYPAVDPLDSTSRILDPLIIGELHYNTAQRVKNILQRYNELLDIIAILGMEELSE
EDKLVVHRARRVQRFLSQPFHVAEQFTGIKGVLVPIEETIRGFNMIMDGEVDEYPEAAFN
LVGSIDDAIAKGKKLMAESNS
>11929343_1_310_-
PPKKKKISGFIKLQIQAGAATPAPPVGPALGQHGVNIMEFVKAYNAQTESQRGNVIPVEI
TVYEDRSFTFITKTPPAAELIKKAAGVAKGSGEPHKTKVAKL
>11971386_1_639_-
ARSFKHLVMGSVGKVAPKSELQIRDFNGAVLTHVKLDGSIEGKRGAKGIVHVRGPQVMKG
YYKNQEATDKALKDGWMDTGDLGMINFKDTLTLTGRAKDTVVLLGGENVEPVPIENKLTE
SAYINQVMVVGQDQKNLGAIIVPDFEKLKAWAKDNGISELDDKSLVANPKIQDLYKKEIK
ELNSAKSGFKSFEQVTPFFLITKPFEVGDEMT
>11963586_1_610_+
KDKKIHQTITQALSAFAASVKTTVQQYEGHAIYAGGDDVLAFVPLNTAQECAKALSVSFN
TALKAVANELNATPPTLSVGLGISHIMEPLGNIRELAKKAEKVAKGDAYDKPEQRNALGI
TLDVRSGSTTNLRMRWDDTNGLKAFSDWINAYSKKTIPSRIAYDTRNVHTRTLFALTGMP
ELGIPQAEFKRMLEHARTQGGEQ
>12027371_652_1011_-
LRVEDFVSLIFGVASMASQRIRIRLKAFDHRLIDQSAVEIVETAKRTGAQVCGPIPMPTR
IERFDVLTSPHVNKDARDQYEIRTHKRLVDIVQPTDKTVDALMKLDLAAGVDVQISLG
>12034181_1037_1366_+
AGSTTVTTDKTYDADVLKSDLPVLVDFWAPWCGPCRAVAPVLEEIARDYEGRLRVVKLNT
DENPTITRRYGITSIPTLHVYVGGEVVKSLVGAMAKPKLLREIEPFLT
>12045681_1917_2464_-
VLVTLIRQEETLVGYSYSTLERIGGTPAVLLGLAYVRRSEDRDDVLEAVMSANYHRALMA
FPDEDVLLGCRMVNPGAMAAFERLEDVHPRPEVEAGGEERQWGRRLAKRFGVGASRYVAK
TFSVEGDGAFPPCLDFEPLASATIDPQVAEMFADLTPLXGDSLITYGWAMEEELRSYTKP
D
>12037417_1_346_-
ELNDQRTWPLQHATRWSSWSSEPFSREAGNIMIDEKLKSVYHDIVSRSAAQEEFHQATRE
VLETLGPVVAKHPEYLHARIIQMLAEPERQIIFRVPWADDTGQVHINRGFRIEF
>11954845_1_580_+
KGKQGRFRQNLLGKRVDYSGRSVIVVGPELKLHECGLPKDMASELFKPFIIRKLIERGIV
KTVKSAKKLVDRKEPVIWDILENILKGHPVMLNRAPTLHRLSIQAFQPKLIEGKAIQLHP
LVTTAFNADFDGDQMAVHVPLSNAAVLEAQLLMLSSHNILNPQNGTPITLPSQDMVLGLY
YITKSKKSTATE
>11977684_1_667_+
IAGLEVKRIINEPTAAALAFGMDKNERGDRKIAVYDLGGGTFDISIIEIADVDGEKQFEV
LSTNGDTFLGGEDFDQRIIDYIIAEFKKEQGVDLGKDVLALQRLKEAAEKAKIELSSSAQ
TDINLPYITADASGPKHLSVKLSRSKLESLVEELIERTIAPCRTAIKDAGVSIADIHDVI
LVGGMSRMPKVQEKVKEVFGREPRKDVNPDEAVAVGAAIQGQ
>12006406_1_862_-
VVDLLKMKAILWDEASQGMKFDYAEIPADLQALAEEWREKMVEAAAEATEELMTKYLEEG
ALSEEEIKFGLRTRTIATEIHPMLCGTAFKNKGVQRMLDAVIDYLPSPVDIPDVTGTDED
EQPITRKADDGEKFSALAFKLMTDPFVGQLTFVRVYSGVLTKGDTVFNSIKGKKERIGRI
VQMMANDRVEVDEIRAGDIAACVGLKDVTTGETLSDVGSPIILERMVFPEPVITQAVEPK
TKVDQEKMGIALQRLAAEDPSFRVKTDEESGQTLIAGMGELHLEII
>12038341_1478_1618_-
YLLDGLDAARGEEVRVETIGDNKPAVLRGSDADDFLYLLMPVRVS
>11931613_1_516_+
IFNGDGYAEEWQVEAAARGLPNLRSTPEALAAYETKEAQDLFDRLDVLTPRELHSRFEAY
MAQYVMSIGVEARSTLELARTLIYPAVKRFQSNLATTETNLVALGLGGDTETLTRVTDLI
AQLIGATAPLGRAIEGLPGDAPIGEQGNYCRDEILPAMTAVRAATDSLEEI
>11978508_412_671_-
RTAYHARAWEVATRTVLEGGGSLSHHHGVGIGRAPFMDQALGGGFAVLQAIKSALDPTGL
LNPGGLGLGPVPRETDVAPTGDARG
>11979420_83_675_-
NSGLVPMVVEQSSRGERAFDIYSRLLKERVIFMVGEVEDHMANLIVAQLLFLESENPDKD
IHLYINSPGGSVTAGMAIYDTMQFIKPDVSTICVGQACSMGSFLLTAGAKGKRYCLPNSR
VMIHQPLGGFRGQASDIAIHAQEILKIRSRLNECLSLHTGQPIERIERDTDRDNFMGAED
ARLYGLIDAVLEKRIV
>11945389_184_552_-
SRVLNAEVLGEEHYTVAREVQRILQRYKDLQDIIAILGMDELSEDDKILVGRARKIEKFL
SQPFFVAEVFTGSPGKYVKLADTVRSFKDLISGKYDDLPEQAFYMVGSIDEVVEKAKKLK
A
>11961806_1_603_-
GTNVSGFTLDNRIGNPNLKPEITIEYEAGADITFLKEYLNVEYTFRHRTSKDLLVDVALP
ASSGYRVTAKNIGKIRNISHELLARVSVLRNIKNINWDINLAFSKLNNKVLKVSDETDEI
ALNTGGVQIVAKEGLPFGTIKATDYVRDPNGNIVVNNLGVPIESTDYTYFGSYIPKFTIG
LGSTLSWNGLSFGIQFDIKE
>11991936_1_746_+
RYGKFLYQLGDDVSTENYLRKPPANLTSYQEAERRVILANVLIHKKSYSEAVSLLRDLPA
QGTLASYGLYNLGIAYIQEGLFNAGLTSLNDMIRLAGSDDESLNLKDKAALAIAYRYLQD
ADYQQARESLLRVRLEGPYSNSALLTLAYSHYLNQEYEAALPATLELQGRNPADPAVQEA
FLLGARIYEDLGAKNQAVASYRIAELNLRDQLSQLERTAIRVDNDNWPAILAPMEVNTSE
SDPLNLK
>11969468_1_632_-
KARIGHFVEAQVLQSLGVDYIDESEVLTPADYANHIDKWQFTIPFVCGATNLGEALRRIT
EGAAMIRSKGEAGTGDVSNATTHMRQIRREIRRLQNLPEDELFVAAKELQAPYELVKEVA
QAGKLPVVLFTAGGIATPADAAMMMQLGAEGVFVGSGIFKSGNPAERAAAIVKATTFFDD
PDVIASVSRGLGEAMVGINVEEIPQPHRLA
>11971320_112_639_-
EELAATVEDNGGAYFVPAFSGLFAPYWKSDARGALVGLTRYVNRGHIARAVLEATAYQTR
EVLEAMEADSGVKLAELKVDGGMTMNETLMQFQADQLGVDVVRPVVAETTALGAAYAAGI
AVGYWEGEQDVIDNWAEAKRWTPNVDEAERDRLFRNWKKAVTRTFDWVDEDVKE
>11925677_1_503_-
GTFNDVVLATITRGFRSLLRARDESTDRVVRTLVPVSVRPRNDGEVAAGDGTMANKVSAM
FAELPVMLDDPGEALAAVSEQMADLKESKQAVAGEALTSMADFAPPMLLALGERVAARAA
QRNVNTVTTNVPGPQLPLYSLGRRMLEIFPFVPLAGQVRVGVAMFS
>11943734_1_547_+
PNVRIVGEAGNGEELFSLLKETQCDLLCLDVYMPSFNFFSAIPIYKKLNKKMKILVLTSM
DDHFSIKKIIKEDIDAIVSKSEPATVITDAINAVEAGKRFFSYVIQDIINSEYVQSLSPN
KLIDVLTPQEKKVMSFVARGFKNKEIARELNVQEFTIDFHKKNIKTKMNVSSNAEITKIA
IE
>11941390_1_541_+
RMAKLAAEALGRESDAVDLWTKVIDFRGEDSLALGEMATLHERAERWEDLAEVLERQVYA
VNDKNHKVAIYQTLGRVYGERLGKDRNSLDAWLNALELNVRDVDTLTALHRIYQQNESWL
ELNDILSKLINLGPRVLGADQTRDYYAQVGRIQAEYLMDTSAAIEAWRHVVELEPGSLEA
>11976158_1_660_-
TGQVVFFADEAEAWVAKGKDVILVRQETSPEDLRGMVVAKGILTARGGMTSHAAVVARGM
GKCCVSGAGSVRVDPKARTMTIEGVVYNEGDWISLDGSTGKVYEGKVPTKDAELSGDFGK
LMELADRYKRLAIRANADSPEDAKVARNFGAVGIGLCRTEHMFFEGDRIKSVREMILAQD
EAGRRSALAKLLPMQRGDFEGLFVEMAGLPVTIRLLDPP
>12042561_33_506_+
EVKLNATADHVFGLLTDPRWLEARSLAMGELSAKCSARKSGGVQITMKRRVHRDLNAIVA
KVINPDSEIEIVENWSGDASRRTATYTLSLIGKPITVTADIELEAAGKACTYRIKHLAKV
KVPLIGGVIEKFMIGETEKGCAEELTYLADFLKKNK
>11973316_170_648_+
PNHRSEVVATIEAIVAREILDSRGNPTVEVEVGLDDGTVARAAVPSGASTGAFEAAERRD
GDASRYGGKGVEQAVDAVMEEIAPRLYGYDAADQRLVDQEMLALDGTANKGELGANAILG
VSLAVAKAAAESAGLPLFRYVGGPNARLLPVPMMNILN
>11924459_102_500_+
LKHIIAATALVGATLTANTANAFCLFNCDYTKTKYPVVLAPGVLGFDKLVGFVDYWYGIP
SAMRDGGAKVYTTSASAFNSSEVRGEQLLTQVKNILAITGAQKVNLIGHSHGGFSIRYVA
TAIPTKVASLT
>12037267_1_1553_-
TQPAAAAATPPALASPTDQPAISPIRGASARVVTNMAASLEVPTATSVRSVPAKLLIDNR
VVINNHLARSRGGKVSFTHIIGYALVRALASLPEMNNSYTEVDGKPALSVPAHVNLGIAI
DLAKADGTRQLLVPSIKATEPMNFAQFWAAYEDVIRRARGNKLTVADFAGTTISLTNPGT
IGTVXSVPRLMKGQGTIIGVGALEYPAEWQGASNEILNRNAVSKILTLTSTYDHRIIQGA
QSGDLLRVIHGLLLGEDGFYDDIFASVRIPYEPVRWVQDITATHDDDINKVARVQELIHA
YRVRGHLMADTDPLEYRQRQHADLDVTNHRLTLWDLDRHFATGGFGGEPFLKLRKILGIL
RDSYCRTIGIEYMHITDPAPRQWIQEKVEIGYAKIGRDEQLRILRRLNAAEAFETFLQTK
FVGQKRFSLEGGESVIALLDRVLSRAAQDGLDEVCIGMPHRGRLNVLANIAGKSYGQIFR
EFEGKQDPRSVQGSGDVKYHLGTEGVFTAEDGATTKV
>11971904_1_642_+
VPVWSMSFGGEKQRGQESQPVIADGKMFVTASYSRIFALDVKTGKKLWKYEHRLPDGIMP
CCDVINRGAALYGNLVIFGTLDAQLIALDKDTGKVVWKEKLGDYAAGYSYTAAPIIVKGK
VITGVSGGEFGVIGRMDARDAMTGKMVWTRPTVEGHMGYAFDKDGNKTETGISGTLNASW
KGDLWQTGGAATWNGATYDAETNLIFAGTGNPA
>12005296_1_372_+
IDNAGNVSQENSYIVNVDGIKPTVDIKESIPYIVINNKVYAKKETIFTVTAADGQSGIKQ
ILVKTDGAPDFVPYVEALTFGTSGEHVIEAKAIDNVGNESDIKKVIFSNDIKAPSTVIKA
VSN
>12045583_518_2139_+
TDDAGTTDASQKDQSPKPQAKVVTVSDGVVAGTREDLSGVTLVEHLESAGFEVLEHRVIA
DGVERVSNTLSYMALNFVGIIATTGGTGFGHRDETPEGTRRILDKTAPGLTNAMAGASPL
NRLSRGVAGVRGRALILNLPGSTKGAIETIDAVIDVLPHGFPCWRAHTALTPPRDPSPMS
GPGDGATTSRDRELMQRAIAAGADARWVASPNPWVGAILVTADGELISGATRAPGQAHAE
VVAIQRAGDRAAGATMYVTLEPCAHHGRTPPCIDAIIAAGLARVVVGVLDPDPRTNGAGV
EALRRAGIEVNVGVVADKVEAQLAPYLHQRRTGRPFVVLKLASSLDGYTAAPDGSSKWIT
GPASRSDGHRLRAESDAIIVGAGTVRSDDPNLTVRDWQPPTGSHPEEYNPTRVVLGEAPE
GALVHPCLELSGDPDEVLAELANRGMIQVLIEGGAAVAGAFHRAGLVDRYMLYLAPALFG
GDDARSLFXRAGLWSIGDLWRGELVSVDRLGNDVRIELAPPPDQAGDDLATNAAIAEGA
>11924455_1_481_+
MSSLTLYIDGQTNMDQIRVLNAGDDISVQVVESPNVRADQGVYGTGRKLVREVYLFRGNE
KLAGFGGLGQRPNPATERGLETNSGTVVGGPVGGVFPGTVTGGVVTTTVGEFTGQAPCWN
CEPQPGWGYQTVAPETKVQNKSDYGTDGAKPNLQKGLSN
>11932073_1_229_+
SATPLFFPDGAGVLENDYARLLFEMSSHLPPYMASLAAGMGMSVDSGAKGFVYNADMSAV
VRFLQIGTATSQAIR
>11934318_1_336_+
MQETCNEVLAELGLENDPLFKLAKELEKIALEDEYFVSRKLYPNVDFYSGIVQRAIGVPV
NLFTGIFTLARTVGWIAQLNEMISDPEYKIGRPRQLFTGSVTRNVKPIGER
>11986234_1_712_-
CQLFSEPEAGSDLASIRTSALRDGDEWIINGQKVWTSAGHIADLGMLMARTDPTVPKHAG
ISYFALPMHQDGIDIRPLKEMTGRALFNEVFISDARVAHDALIGGEGKGWAVANTTLMFE
RSGLGAGGTGATSSAVPGTVHGHLDKRVGDFVRGDTSGSGAAMAGGGASAILKLATSSGA
AMSDPVLRDDIMKLHTLVELAKMTNKRAKAAKAIGLEIPGLANLSKLMMSDMMRAI
>11963990_1_611_+
MSGLLVKSTLVMRDNLLELTSRDLEHIPVMLGGAALTRAYVERDLRENHPGRLFYGKDAF
EGLHTMDRLMKIKAEGEQEDDKTWGIEPGGREIPGLSERMAARAGETTVEAPADLPARSP
DVATDNHVFMPPFLGTRVIKGIPIDEIATWINETTLYRNQWQFRPETGEDDVAFKDRLRS
RFREELAKAREDDLLVPTVAYGY
>12044457_2132_2232_+
FERFTDRARRVVVLAQEEARGLNHNYIGTEHI
>11939228_1_511_-
ARLSKKQKTQVGKIDSIKLYPVTEALGLVKEFATAKFDESIDVAVQLGIDAKKSDQVVRG
AVVLPNGTGKTKRVAVFAQGAKAEEAKAAGADIVGMDDLAAMIKAGNMPFDVVIAAPDAM
RVVGTLGQILGPRGLMPNPKVGTVTPDVAGAVRNAKAGQVQFRVDKAGI
>11953195_1_574_+
DVHATGHAKREELKLLQSLTHADWFVPVHGEFTHMTHHAKIAEQMGTPTDRILVCEDGDT
LVLDDDGLTRGDRVPAEYIYVDGKTVGEIGSSVLRDRQVLGEEGVVNIVVMVDLDRREIV
AGPELSTRGWVQEVESADLLAEGCKRAAKAINDSLSGGGNADQVAKAARKAVGSFVNQRT
RRRPMIVPVV
>12027499_1_79_-
FERFTDRARRVVVLAQEEARMLNHN
>11998779_1_796_-
GYVARDSGVCVVARRGGRIDYVDASRIVVRVDDSEIVVGEAGVDIYNLTKYTRSNQNTCI
NQQSLVGVGDMVGRGDILADGPSVDLGELALGQNMRVAFMPWNGYNFEDSILLSERVVQE
DRFTSIHIQELSCIARDTKLGPEEITADIPNVGEAALSKLDESGIVYIGAEVNAGDILVG
KVTPKGETQLSPEEKLLRAIFGEKASDVKDTSLRVPSGTKGTVIDVQVFTRDGIEKDARA
LAIEKEQLNAYRKDLKEEYRIFEE
>11977448_1_666_-
FLRASHLANNLGEANNPAWKTLQVDDVSGNIVAPNGTIGFRWGEQGEKVGRWNLELKDGG
NLSKVDPRLSLVDSRDDLLDVGFSYFGGVDAKDVLVRRVPVKKVTLADGSSCYVTTVYDL
TLANYGVDRGLGGGNVASTYDQDIPYTPAWQEKHTGVKAADVIMVAREFAENADKTHGKS
MVIVGAALNHWYHNDMIYRGIINMLMMCGCVGQSGGGWAHY
>11928185_1_509_-
DELFEARRPKDAATLAETSGRIEDKGEIVKEKRVFYIIPDNPDLERVKVAIPVIKQLRIQ
DGDYVKQGDQLDDGNFDPHDILRVRGTNALHAYLVKEVQEVYRLQGVHINDKHIEVVVRQ
MLRKVMITDSGDTSFVSQQQVDRFSFREENKRVDAEGGSPSQATPILL
>11952343_1_572_-
PWANGYADYLKLVNAQGGINGVKIIYEECETGYDTARGVECYERLKGKHGGATVFQPLST
GITFALTEKAPGDKIPLITAGYGRSESQDGTIFKWNFPLAGTYWLAADALVQQIGKKEGG
LDKLKGKKIALVYHDSPYGKEPIALLQERSKQLGFDLQLLPVTAPGVEQKATWLQVRQAK
PDYVLLWGW
>11995717_1_772_-
KSHSSGMIEAQADRVRRKAEREGLTRDEQPEEPAKAPPKKKAPAKKAPTKAPASQKPMRA
TGKAATESAKPMRATGKAMDSNPVPVAQAPQETQEPVPEPTAPFDSGGSQPGEGAPSTKP
RPKMPPPPPGSRRTISSRDRARAMHVEAQSVSAAATPDTTKPQQPRSADRPMRATGKVVT
PPAGHALDKQQIEAKQAEVDQTEAQAAEAQATEAKAVEAEAPTVDTAPTAPEQAETPAQP
EAVEPAVAQPAPAEPT
>11944722_163_550_+
QVLFGLDLVVNPGEFVVMLGANGAGKTTTLRALSGLVSAHGTMNFDGSSILGDRADQVAK
LGIAHVPQGRGTLSELTVEENLAVGAYRRSDNEIDDDVARWFDTFPRLAERRQQTAGSMS
GGEQQMLA
>12035847_1_957_+
YSGSYEWWGGSADNVQNTLARPIDLTGKTNASVSAMLWADIEEDYDYLYGEVSTNGGSTW
TQVGTPITGQDPAWVSTSWSLSAYSGKKIMFRWRYATDGGVHYGGPFLDNIKVMAGSTTL
LSDDVEAGDNGWVADGFSRMGGTTTEMVSHYYLAENRVYSNYDKTLATGPYNFGWADTKP
NWVERFRYQNGLVVWYQDGAFDDNNTSVHPGGGFSLPVDARPAPIVASNGGVVSNRRGAF
DAAFGQEATEPVTFHKNGVAVRVKASPAMPTFDDSMKTRYWNKDNPWASTAVAGSGTMIT
VDRTASQGWVMDLKVRFK
>11937432_1_531_+
LPEYEVIRRDLEREAGGKKIVSIEVHKKKLLVDTTAAALTEGTDGVKVSNVERLGPYLVF
RLATGNAMVIRLGNGAWVRKNIPEKAKSKSRKTDSSPPRPEPEPDMVISFSQGKPIRLND
PENTSEVRLLAQDDLLGLPDAGNLGMDVVATPVSWVAFGDALLRRSGKLKSIMMDQ
>12023755_1_307_-
SFEISGKTYETDEEGYLLNLADWTKEAAEHLAEEEKVPLTDNHWEVINFLREYYNEYQIA
PAVRVLTKAIGKQFGEEKGNSKYLYDLFPYGPAKQACKIAG
>12030931_1_613_+
TGSESSIGWKGFTMKLNYETSDTPMSLELTKIGYNTNWQNYGGDAATYDVGHGQGTYDVY
KQYQDRSTNIAVFKASHLFPIAGGLETGFKWKRVSDSDKVNTTVAADDVDVTDNGYVFSV
GKQLYNDLNTTVSYGRYTRDQKVGSNEFNTDKNILSLKASYNLTGLEIGALAQWIKGSGF
PDIANPRTDFEQYRMKAYLKAIF
>11935012_33_525_+
DPIVSLQGRTIVVTGAGQGIGKGIVELAIELGANVVAVDLNGQTLDAAVSPLPQARVLAV
QGSVADPAVADRAVTEAVAKFGAVHGLVNNAGIIRPAMIDKMTDQQWQEVIDVHLTGSFY
WMRATGRHMVERSKGGERTGGSIVNISSEAGRRGSIGQINYAA
>12007885_380_877_-
DGQIFLETDLFNAGIRPAVNAGISVSRVGGAAQTKIMKKLSGGIRIALAQYRELAAFAQF
ASDLDDATRKQLERGQRVTELMKQKQYAPMSVAEQALSIYAVDKGYMDEVPVAKIGAFEA
ALHAHFANTAGDMMKSIAASGDWSDDLEAAFKKGIEDFKATGSW
>11947893_1_559_+
GHADYVKNMVTGAAQMDGAILVVAATDGPMPQTREHILLARQVGVPKVVVFMNKVDLVED
PEMLELVEMEVRELLDAYEFDGSNAAVIQGSALKALDGDPAYVAKIMELMEAVDTQIPEP
VRLVDKPFLMPVEDVFSITGRGTVATGRIERGVIKVGENVEIIGMMKPEEKPITSTCTGV
EMFRKL
>11982242_1_690_+
TVTEAKMAIAMAQEGGIAILHKNMDISAQAAEVRRVKKYEAGMVKDPITVNPETTILELL
TLTQAHKISGVPVVKGDDLVGIVTSRDLRFETRLDQPVSAIMTPKSQLVTVKEGESSQNI
KTLLHQHRIEKVLVVDDDFKLKGLITVNDFRKAEMYPNACKDEQGRLRVGAAVGTGADTT
ARVAALVEAGVDVLVVDTAHGHSQGVIDRVAWIKKTYPQIQVIGGNIAT
>12010237_1_539_+
SEIKMAKVQAKMQGKAEGPEDGLREKMIAINRVTKVVKGGRILGFAALTVVGDGDGTVGM
GKGKSKEVPAAVQKAMEEARRNMTKVALKNGSIHHKVMGQHGAASVMMAPAPKGTGIIAG
GPMRAVFEVLGITDIVAKSHGSTNPYNMVRATLDALSHATTPSMVAAKRGKTIEEIFA
>11931037_271_515_-
SNYFAYDNPAFEKALQEAAAAPSLDEANAKYQEAEKVISADFPTIPMYYGKATMGFSEKV
GDLKITPFGNPDYASMTAKS
>12045459_1290_1757_-
ELAGSAVQRTLGGMSDKAAPSISEVMTTEVITADRSQALSEVYDLFESRNIHHLPVMDGQ
KPVGMVSASDVLRLVYDIEDPTDRMMRSMLDHQFNIDDAMTADLDTLTVDATVRDAADRL
SGGDYHSVVVIDAVGHLAGIVTSTDLIRYLRDHV
>12038067_126_971_-
PTAALREALSEAHLRGSVLKVVSVWSYPPLSAEERLLTTASAVEAETIERVGETVDRLRH
EGHNSELTIKVDVRQGAPGKVLIDLAVGCELLVVGRRDRSRLRHLVLGSVADQCVRHSPV
PVMVVPSDWERPDRSGDVTLAVGMDFSDSANEALRWTLGEAERRNAAVRVVHSWEEPMLV
GGDLMMAMPPSAALEHDAEERMDRFMSALDVPDGVSVTGSVRRGPPAQVLLEAAEDADMV
VVGSRGLGGFAGLLLGSVARRVTHLAPCPVVVVPSEKQRR
>11945215_48_551_-
SITDGQIFLETSLFNAGIRPAINAGISVSRVGGAAQTKIIKSLSGGIRTDLAQYRELAAF
AQFASDLDEATRKQLDRGARVTELLKQAQYTPQPISLMGATLFAVNKGFMDDIAVNKVLA
FEHGLHGYLKDKHAALLAKLEAAKAMDKDAEAELTAATTAFKKSFA
>12029295_1_986_-
NHGSFADLATVVVYNLTTGFDTLTGTAGNDTFNAFEQNGNTLNSGDVINGGAGNDTLFAD
IVNETNALAPRTTSIETAIFRVQHGQTDIGDNNIALRGVIDAERMSGTNIYEDNNSRADL
VIEDVRIQSNQITKDITIIMRDTDPGAVDLAVYFDQNSLRNTSASTSTINLRVLDTYAVS
QSLAPLKDSPYGSFTFWYSVDGGTTYTSATLASEDMQGAQTFAQMVTAMQAAANVVFGTG
VVTVSLGSTYTVTDSVSTTQVSGTEITMTAASNVMFDTTRAHSGWLATDTVPAISGLYTS
FNTDSSSSTDLVTSTVILDNVGRGSNG
>11934640_1_318_+
QALEPAYVTNRQIESARIAMTRYIKRGGKVWINIYPDRPLTKKPAETRMGSGKGSPEWWI
ANIKPGRVLFELSGVPEETAREALRLAMHKLPMKCRFVRREGGDI
>12047783_968_1777_-
VPDVDEDLVVDLTDAHQGGVSVPTGVAAQPSTAPEDSPQEPHWAPPSVRNRMCLVLDTDD
MVQAERSALALMPYFGVVKVGLELFSATGPNAIANLTDFGFDVFCDLKLHDIPTTVGRAA
RVLGGLGATFLTLHAHGGVDMMRAGVEGLAEGAANAGQTAPKALAVTVLTSDDTALDHVA
PERMRWAMEAGCGGLVLAASDLHDAFTLAPRMTRVVPGIRQAGTETHDQARAATPGDAIR
AGADLLVIGRAVTHADDPERRPPRSPTR
>11949071_110_562_-
RQMLRRVVVGNAGDSTYIVGEQVERSEMLNTNDALRAEDKIPATFTNLLLGITKASLSTD
SFISAASFQETTRVLTEAAIMGKRDTLRGLKENVIVGRLIPAGTGMAYHEARKARENMDD
AERRAIAEAEAAELAGDAEAALGEDAAAE
>12017919_1_999_+
QIKLTWSINQDHTLVGSYMRNAINDVNRNYSAGELLALVPQISTSDFWNVALRSAWTTNF
TTEARIGRKNQMLSAGGSPNGQSPIYSDDTGLFYNNGIFNSADGGDNRGNKTLNIKASLF
WNAAGSHQTDFGIDYYEGIRQAKNEQSPTNLIFEAAGVNLATRTGIPTSIWIYTSTAGEA
KNFSYGLYANDKWSLNQHWNFQIGVRFDTYKAENEGGAKTAGASGLSPRLGVKYDLFGDS
KHIFGLSYAKYNGKVLEGITNSVTGQGNPTEVDWLANSYLASAVNTGFVSPNPLNDGSLI
GYWNPADRVTFAQMQNPSLYAINSADPNAVSY
>12015827_1_465_+
KDRVDDALHATRAAVAEGIIPGGGVALVRTIAVLDKVETANHDEKMGVDIIRIALEAPLR
QIVENAGLEGSIIVHNVKNGKGDYGFNARTEVYEDLIKAGVIDPTKVTRVALENAASIAS
MILTTEAAITDEPEEKSAGGGMPGGMPGGMGGMM
>11995985_1_548_-
SKKTDKTTGLTSNGRINFSKITQPYEYPNLLDIQVKSFQEFLQLETTPDKRSKEGLWKVF
AENFPISDARNIFLLEFLDYYVDPPRYTVDECIERGLTYSVPLKAKLRLSCNDEEHIDFQ
TIVQDVFLGNLPYMTDKGTFIINGSERVIVSQLHRSPGVFFGMSYHPNGTKIFSARVIPF
K
>11957523_1_218_-
KLRSIVLGLAIGSFSLLSMAQQPIIIKFSHVVANDTPKGHAAEYFKKKAEELTKGRVKVE
VYANSTLYKDR
>11995737_268_772_+
GNNLSNETPLPQIDLLNGNLYAANPEPTYRWLRDEAPIYWDDINNLWGISRYADVALVDR
DSERYSSLGAFRPLSVRDPELNPSMINFDDPRHQDHRRLIHRRFTPRAVARRQERIDEVI
DQLISEVERRIAASEEVDAVEHLAAPLPAMMIAEDLGFGAERWRDIK
>11968572_1_628_-
LLTTANLAIPSTALDKLVFEKIREALGGQLRGTISGGGALPAHVDEFFNVIGIPVYEGYG
MTECAPVISVRAVGRVIQGSVGFTPVGTEVKVLNDKGQEVKTGELGVIHVKGPQVMKGYY
KNPEATAKTIVNGWLNTGDLGFRSFNGTLSVRGRVKDTIVLLGGENVEPVPIENLLLEHS
HINQVIVVGQDQKSLSCLIWPEVDKLKEA
>11952559_1_572_-
DTWWQTETGAIMISPLPGVTTLEPGSAQRPIPGISAEILDDEGVPFTEPEKVGYLVLTKP
WPAMLRGIWGDPQRYRDTYWSRFGEKYYFAGDGAKYDADGNIWLLGRVDDVMNVSGHRLS
TAEIESALVSHPKVAEAAVVGASDEMTGQAVVAFVILREEHVEEADEVGEGTDLVKELRD
HVAKEIGPI
>12036905_1_573_+
CYTGAPATFDLGESSAGFAAPTTTATAITRNTLDGRASLTQKFSLTPGGTASPTTFNVTM
TVKNRTGAPMTNVILRRQVDFDIDTGGTQGWAGFLSNHSRTKATVGAFHDPVEAPAGREA
HGIMMMLQSPGGTWDTRVTANILDSSCNPPAAPLAANFVSRGDYGDTMIFNLGTIGAGAS
KSSSLRYMRY
>12046315_1_406_+
DAEAHAAEDAQRRAETEARNTAEQLVYSTEKFLADSGDKVSEDLRKPVDTALADLKEAIK
PESGASVEDLNAKVTKLNEESQKMGAALYAASAEQGESPDMGGSESSDAGQGTTANDDSD
VVDAEVVEDDEDRK
>11952895_1_574_-
VVFGGMDMKPQTLELKRGVEVLVATPGRLLDHIEAKNAVLNQVEYVVLDEADRMLDIGFL
PDLQRILSYLPKTRTTLLFSATFSPEIKRLASSYLQNPITIEVARPNATASTVEQHFYSV
PEDEKRHALHQILKTRGMKQAFVFVNSKLGCARLARSLEREGLKTTALHGDKSQDERLKA
LEAFKKGEVD
>11996369_1_777_+
LDGDWDYKTALTWNENKVQVALANYQTGSIIRDGMTSGIINPWAANDATGLAYIKSANLS
GTQQNAIAKSVGVDAHASRELGDWMGAGRKVGLAIGGSYSRDTMSQVGADMVFNIAVKAS
TGFDPDTSNIGERKVTALYSELNVPVSKTLEVTVAGRNDNYSDIGNSFNPKFGFRFQPSP
TVLVRGSASTGFRAPSLYDTNSSPTYTNTTNVTDPVTGVKSQFQALTGGNPALKPETSKT
VNLGIVIEPAKDLTLGAD
>11959089_1_560_-
QNSLLKPKSISVEQLGLNRAKVALEPFERGYGHTLGNALRRVLLSSMPGFAATEVTIAGV
LHEYSSIDGVQEDVVNILLNLKGVVFKLHNRDEVTLSLRKDAEGVVTAADIQTPHDVEII
NPDHVIANLSHGGKLDMQIKVEKGRGYVPGTMRRHADEPNKSIGRIVLDASFSPVKRVSY
TVESA
>12049025_4016_4377_-
TGAQLKTVLEQQYQPVPDRGSRPMLALGVSAGFTYTWDATQPQGSRVVAGSMKLDGVAIN
PAMTYRVGTLNFLANGGDLFTEFTKGTNLLGGKEDLDNLVDYLGSHPGLTPPGDRIAGL
>11926537_1_505_-
QIVGVSAALIPFLEHDDANRALMGSNMQRQAVPLVRPDAPIVGTGMEWQAAIDSGQVVVA
KNPGEVVSVVGNKVVVQEHDGTRREYRLRKYNRSNQSTCIDQRPTVYKGDLLDVGGVIAD
SSSTEGGELALGQNVVVAYMSWEGGNFEDAILISERLIQDDKYTSIH
>12043867_1563_1961_-
LQADGGTRTTSITGAWLALWDACERLVQAGLVESNPISQPLAAVSVGLIDGEARLDLPYE
EDSRAEVDMNVVVAGDGRFVEVQGTAEGSPFSRAQLDELMALAEGGAATLFEHQRRYTAT
RPEPRSIGRPD
>11929635_160_512_+
HLFFSVPATADRAAVESAMKRGNDGDDQAICAAILGHKADLGVMALASDQWRLRALQTDL
VAAGLRLEDSYVSLTEVSEYAKGMPESRLQERLFPTLPPEGKPAFCFYPMSKRRGP
>11938688_163_534_+
AKAPANNAAQRVRKKVRKNVADGVAHVHASFNNTIITITDRQGNALSWASSGGQGFKGSR
KSTPFAAQVASEVAGRAAIEQGIKNLDVEIKGPGPGRESSVRALAALGIRINMIADVTPV
PH
>12034565_892_1423_-
KYKGKEGDFTDKLVIAGAYWPPQFAIMKGDTLEPLKIVATRGMTVDTQEYHPEPRVASIV
ASHFKPEFIVNVKETGKTLMVNYSDVNALKITELGSARFLHDGGWDSTKRYFMVAANQSN
KVGVIDAKEDKLAAIVDVGKIHTPDVVPTLFTRSLAPFGQPDIWVMKQSPSLVPIR
>12018519_175_1016_-
SQPRECRSAGMFADWAKRGLGGVLGVLTDPVGALADAEELSGSVVRMIKPASPMSPLITE
RSLSVRFDTLQFPLAQAKGAAKVSGGRLNDAFIGGLALGLRRYHEAHARNVGALRMNMPI
NIRNQTIGNQAGNAFIPARVEVPLHPDDPAEIMKKVRTAVLSARDEPANDLMELLSNGLN
RLPTSMTSSLFGAMLKGNDFTASNVPGAPIPIYLVGQRMLSQYAFGPNAGSAMNFTLVSY
ADECFIGANIDPVAVPDPDVLMLCVQKGFDEVLSLSPTS
>11972752_1_645_+
PIQANARATSKVDSISSLLSLDLRRTGLTEDKLIDNHKATSVKGDFGVYFRPFKDKSYEF
SYNYRVGYGNSVYQGSERYALRNFTQQFHKAEIKGKDFFVRSYMSQTKDGDSYNMTALGA
YTNEAVSASSSQWVPTYLGNYANPLIQTALTTSAANVLANAAALTTASHDTARARADRPW
TSLSPEQQQAVIEGVRTGLFQRGGAGFIDNSRLF
>11977692_177_667_+
AHNPQNYLAVIKVIGVGGAGCNAVNRMIDAGLKGVEFIGVNTDAQALLMSDADLKLDIGR
ELTRGLGAGSDPEVGRQAAEDHRTDIEESLRGADMVFITAGEGGGTGTGAAPVIADVAKS
MGALTIGVVTRPFTFEGRRRSVQADQGIAKLKEKVDTLIVIP
>12018193_39_1011_+
KKTTVLATAMVAATMTLSPAAHAAKLKMCVFDLLGTGGDVYAMMKDYSLAAAKWGADIEL
KPYTDERIVAEDFKAGQCDGISLTGLRGRQFNTFTGSIDSIGAITTYAQMRDVLTLLSNP
KIAPNMTSGSYEVVGIMPLGAGYLLVNDRAINNLSKVSGKKIAVLDYDKSQAKMVQKIGA
QPVASDVTNFAGKFNNGQVDIVAAPAVAIKPLELYKGLGTKGAIVRFPIVQITGNIIINP
KKFPDGYGQKSREYVATQIDKAFKTIEKTEKDVPAKYWMDVAEADKPGYVKLMRESRISL
AAEGIYDKKMLSLLKRVRCNTTQ
>12046499_72_1181_+
ALIKSGPERINFGKIRETYKSPDLLEIQVESFKTFFQLETTPEERNTEGLYRVFQENFPI
TDARNIFILEFLDYYIDPPRYGMEECVTRGLTYSVPLKAKLRLSCNDEDHVDFQTIEQEV
FLGNIPYMTPKGTFYINGAERIVVSQLHRSPGVFFSQSVHPNGTRIYSARVIPFKGSWIE
FATDINNVMYAYIDRKKKFPVTTLLRAIGYATDQAILELFDLADEVDVTPENLEINKGRK
LAARLLRSWLEDFVDEDTGEVVSVERNEVIFERDTILDEDNIAEILETKVKSIILQKEEK
SADYSIIYTLYKKIQLTQNSRLFNIFIANYEPPNHPMTKPLVELLINYFSRINATTWARL
VVTKSTIS
>11973548_1_438_-
DTLSYKTQVAKPSTVVHKWYIVDAENQTLGRISSEIAKILQGKNKPSYTTHFDAGDHVII
INAEKVHLSGKKLTDKVYVRHTGYPGGQRFMTPKIALAKKPEFVLENAISHMLPRTRLGR
AMFKKLHVFAGTDHPHAAQKPEVLK
>12026063_1_869_-
KQIEDSSFEGIGAILSGGGNREVVVENPLEDKPAVKAGVRAGDVILAVDDKKTKGVMLDK
VVKRIKGKKGTAVKLTIKRKGVPKPFDISVTRANIEIKNVSKRLIKDHEQIGYIKLSGFV
KSNTESSDTEIRNAFKELEQEAAQKKIKLKALVLDLRNNAGGYLDLAIDISDMFITKGLI
VSTKSPNREADESYARMKDLTDLPLAILINAKSASASEIVASAIKHHGRGLLLGERTFGK
ATVQKLMDLQGNSDYVLKITQSRYYSPSGKTIQVVGVEPDIQVSAEED
>11987932_1_722_+
DSVTLSAAALADGLRQVVPAASNDDNRLILTGVQLAAEGDGLRLVATDSYRLAVRDLAGQ
SVLEEGQSVLVPSRALAEVIRSLGDASEVTLVLGAQDATFRIGGVRVTTRLITGDFPNYR
GLIPDTQANTLTVDRQALIDAVRRVKLMARESTPVRLEMTHNALELVAVTQDVGHASEQL
DVSFEGEGLTIAFNPDYLLDGLDAARGDEVRVETIGDNKPAVLRGSEADDFLYLLMPVRV
>12009717_1_284_-
EVVDGIKDRWPDKVLNLHAGDNEDAARADVVVVATPWDAAAATVMPLADLLAGKVVISMA
NALAKVAHEFQPLVPPRGSVAASIQAAIPKSLV
>11993320_1_755_-
DEFAMGSSNESSFYGAVKNPWDLTKVPGGSSGGSAAAVAARLAPAATGTDTGGSIRQPAA
LCNLTGLKPTYGRVSRWGMIAYASSLDQAGPMTQTAEDAALLLNVMAGHDAKDSTSIDKD
VPDYTATLNNDLKGLRIGIPKQYFGEGLDADVATVIQQSLKELEKLGAMLVEVDLPNTGL
SVPAYYVIAPAEASSNLSRFDGARFGYRCDNPKDLTDLYKRSRGEGFGSEVKRRIMIGTY
ALSAGYYDAY
>11938476_1_533_-
EQVPQLPQIFDSLEIIKSNGEKLILEVEQHIGEDTVRCIAMDATDGLSRGVEVIATGQAI
TVPIGEAINGRIFNVVGDSIDGIGTVSKEKSLPIHRPAPRFEDLSTSSEVLYTGIKVIDL
IEPYVKGGKIGLFGGAGVGKTVLIQELINNIAKGHGGLSVFAGVGERTREGNDLLRE
>11989950_1_735_-
SLVGLDISSTSVKLLELSLQGDRYRVESYGVEPLPQNAVVEKNIADVEGVGEAITRLIAR
AKPRSKNAAVAVSGSAVITKVIEMDADLSDDERESQIRLEADQYIPYPLEEISLDFEVIG
ESATNPERVSVLLAASRTENIEMRTDALIIANMTAKIVDVEAYAMERAFDLLIDSLPCGR
EGTVAVIDIGASMTTLSVINDGKIIYTREQLFGGRQLTEEIQRRYGLSFEEAGKLKKEGG
LPDD
>11943776_1_547_+
GDHTLTFGVDNIKFEAINEGQDQLVDRWIYGRTTSNIVGGHVGSPVTLANPRGFYAQKLI
FRTATSMSLDQKAWYIEDRWQVTDNFLLSAGIRNDRFTNKNNFGETYLDAKNQWAPRLGF
AWDVNGDSSFKVFGNAGRYFLALPNNVAIRGASASTYTREYFTYTGIDANGGPTGLTPVP
R
>11925867_1_503_+
VDMCRGPHVPSTGKLGWFKLMRVAGAYFRGSEANPMLQRIYGTAWTSKDDLTAHLERLEQ
AAARDHRKLGVELDLFSFPEEIGSGLAVFHPKGGIVRMLMEDYSRKRHAEAGYEFVNSPH
ITKEKLFQISGHLDWFADGMFPPMQLDLDGDGEATNYYLKPMNCPFH
>11987444_1_719_+
ALDKLGVHESEAEIEVLEHPSVSMFGRVKSMARIRARVAPVAAPAKEERRRKGGSRNDGG
AKAPAKQAQAKQSQTSAPAEQSDTAAGQTGGGSGSGRSDSGRSGGQRRQRPAGRDRDTVT
ADDGPTPDPMTADEVASTVEEFLGGLMSAAGQTVTTSSEIDGDRVDVTVAGDDLGVMVGH
RGATADAVLELSKAVMLKVAKGGTEVRLGVDVAGYKGLRREALEGFGGDLARQVAESGD
>11979390_1_675_-
RGVVKISRDHLHKGAPHAALLEPQFQQAGRNNNGHITTRHKGGGHKHHYRVVDFLRNKDG
IPAKVERVEYDPNRSAHIALVCYADGERKYIIAPRGLEVGSTIMSGSEAPIRVGNALPIR
NIPVGSIVHCIELQVGKGAQVVRSAGASATLLAREGTYAQVRMRSGEVRKIHIDCRATLG
QVANEEHSLRRLGKAGVKRWMGIRPTVRGVVMNPVDHPHGGGEG
>12043603_1_1263_+
LSIAENIFLGNERASKSGVIDWFATRQMAAELMERVGLSEDPLTKTKDIGVGKQQLVEIA
KALSKEVKLLILDEPTAALNEGDSQHLLQIMDGLRQRGITCIMISHKLNEIEQISDAITI
IRDGKTIETLRVDEGGVDENRIIRGMVGRDLESRFPEHTPKIGEVFFEVKNWRVQHPTRA
DRLVCKDSSFVVRRGEIVGFAGLMGAGRTELMRSIFGRSYGTVLGGTITKDGKDLVLHHV
ADAIHEGIAYVTEDRKTLGVNLLDDIKTTTVSANLERITQGLVVNASEEYRYAEEYRVNL
RTKAPNVDEGVSKLSGGNQQKVVLAKWLFTEXCLLILDEPTRGIDVGAKYEIYGIIQRLA
DEGKGVIVVSSELPELLGLSDRIYTLFEGQITGVLDKAEANQESLMKLMTKARTTASVAS
>11941634_1_541_-
DLSLIKGKTVAIIGYGSQGHAHAQNLNDSGVKVVVGLRKGGASWDKVAKAGLNVMEVNDA
VKSADVVMILLPDENIAAVYQGIEAHLKKGASLAFAHGFNVHYNQVTPRADLDVWMVAPK
APGHTVRNTYTQGGGVPHLVAVHQDTSGKARELAMSYAMANGGGKAGIIETSFKEETET
>12040915_1_975_+
REGVAITLSEPRERRQLDNIERLTGRRMEVAKVPSAAQRRSRKLEQLAATLRSTLENAGV
ESALEGSELDTPELERFVPVVEALADDYSERLVLLAALKLVQEVSGVVDDDQEIPDVSAR
GDKRSKGRNQRDGAPRGRERDSGERGPRGPRSEERESRGGPRGRDDRGSSRGAPAGDMAR
IFVGVGKNHGVRPGDLVGAIANETRVDGPDIGKINVAPNFTIVEVPDRNAREVITALRAT
TIRGETPTVRFDKAGSDEWEDRRGSDRGDRPDRGGYQGRDDRGSGRGDRGGYQGRDDRGS
GRGDRGGYQGRDDRGGKPRSRRDG
>12007194_1_442_-
LRDLAVLTGATFITDETGYKLENAHVDHLGRANAVISTKDSTTIISGGGDSHLIAARVRE
LGAQLEASKSNYDKEKLAERIAKLAGGIAVIKVGAASEVEMKEKKLRIEDALNATKAAVD
EGIVAGGGVALLKAARVLENAEFSKE
>12047625_398_829_+
KILRTLATTSAASLVFLGAGTAAQAAPVAGPDSASAQLTTCKIRALAPYLGGGRIKGDGD
LTCTATVAALQMKVTIQRKYGTRWVNVGVPAQGTRYNVYRVYGTANTSYAPGIYRTKSTG
KVLFYGTSTWRPVSAVSAPRVA
>11946727_1_228_+
PRGRVKKGEVYSAVVVRTAKGIRRADGSLVKFDGNAAVLLNAKLEPIGTRIFGPVTRELR
TEKFMKIVSLAPEVL
>12010209_1_903_+
KLTVVAAIAAVSTMAAAQDQVVKLGHVAPMSGAQASYGKDNENGARMAIEDLNAQGVTIG
GKKVKFELMAEDDAADPKQGTAAAQKLCDSKVAGVIGHLNSGTTIPASKVYNDCGIPMVT
GAATNPNLTKPGYKTTFRIIANDNALGAGLAAYAAETLKLKSVAIVDDRTAYGQGVANVF
KKVAAEKGIKVVDEQFTTDKATDFMAILTAIKSKNPDAIFFGGMHPQAAPMLRQMEQLGM
GNVKYFGGDGICTQEIIQLVAGAKTLANVVCAEGGASLDKMPGGKAWKAKYDAKYPGQFQ
>11941404_258_541_-
VAAVIAFDDEAEAIRLANDSPYGLSGSVWTGDVGRALRVSRSIRTGVLSVNSNSSVRYEA
PFGGFKQSGMGRELGMAALDHYTESKMVFFAER
>11932566_1_519_-
INLKKGESINLSKREPNLRKIRVGLGWDKKAGSGADFDLDVSVFTCQLNSTREPKLLSDE
YFVFYNNKVSPDGAVTHSGDNRTGDAAGDDESVIVDLSKINPQAQEISFVVTIHDADTRN
QNFGQIQNAYIRLYDNDKMVADYDLDEMFSKETAVQFGSFFKLDAEWLFKAV
>12009327_1_773_+
TVVDSMMHDSLFCAIDELAMGASTEQYAGKAGLNRDVQDELSAQSHERAAAAQKDGKFDN
EIISVEIPQRKGDPIVLEADEGVRPGTTAESLGKLRPAFAKDGNITAGNASQISDGGAAV
IVCSAAKAEELGLKPLGEIVAIGQVAGPDASLISQPAQAIKAAMAKVDLTVDDIDLFELN
EAFAAVGVQSMKDLGISDDIVNVNGGAIAIGHPVGVSGTRIVLTLLNELARRGGGTGAAA
LCGGGGQGDALIVRTV
>11991942_431_746_-
EYDNRHLWMKLKSIISSHFANYQEAWEMNRLLGTGAIVPVMSDVFALDHVGDAALKVHRN
EAEGKLGVLCLAPEEGLGITDRAKRESVGEDRINLFRRMAASKA
>12030393_1108_1273_+
MELFRNTQFVNRANQMWDDGIAYQSNKTLSKIDGYQAQVTKSAANNFALWKVLG
>11985526_1_708_+
KAATVSAPTASKIYSNASTLEVARFGLEAKAEEITVREVTLTNIASNGINDFSKLVSGTN
VKLVNIADNTQVSATVTVNAGDIKLTGMSVKVPKDTTSNFKVLVDTQGDLVSTFVTGVSE
VSTITVVSPATVDGTVTVTINGSAKTVTLTAATETTATLTATKMAADLTAAAAGAYTATA
VGTVVTITAATTGARADTTSVIAAGATGFANTVATPTQGVTALNGGANFIASVAV
>12022167_68_979_-
EGPGALDRLQAAFTNDLTKIQPGRAQYTHLLAEDGSVSDDIIVWWVAEQRFDVMPNASNT
SGVLAALGADSVGDDTIAEVTSTRAVLAVQGPEARSVLASVLPEAADVGRFRVCTVTAEA
LGAPAVEVTVAGTGYTGEDGVEIALPTDRAAALWDALIAAGVTPAGLAARDTLRLEAGLP
LHGSELGPGITTLNARLGWVVAWDKPVGFPGRDALVAQRASGPTPLLWGLLTETRRPPRS
GQQVLLDGTVVGHVSSGNFSPALGVGIALAFLDSTVGPGAKVTIDQRGTEVPATVVKPPF
LS
>11954683_1_380_-
FEVRIHGRGGQGVVTAAEMLSIAAFEEGRHAQAFPSFGSERTGAPVVAFCRIADQEIRLR
EPIMYPDALIIQDPTLLFQVDVFSGLKKDGFILINTKSSFEELGLSDYVRDWPAERLCTL
AATDL
>11934528_1_442_-
RKTSTAALATLACAAALSASGVHAEESQGVTKTEITLGSIQDLSGPLAGFGKQLRNGMML
RVNEVNEQGGINGRKINLLVEDSGYDPKKAVLAAQKLVNQNKIFMMVGHLGTAQNLAAMP
VQFEKNVINFFPVTAAREMYEPFHKL
>12036159_1_1055_+
QDQTGADFPQDPRDQLDLAIEAVFNSWNTERARLYRRRERIPDDLGTAVNVMAMVFGNLG
EDSGTGVCFTRDPSTGHAGVYGDYLPNAQGEDVVAGIRNTFPLVKLDELDPTSYAELRAA
MRRLETHYRDLCDIEFTIERGKLWMLQTRVGKRTPAAAFRVATQLVDERLITLDEALGRV
TGQQLSQLLFPHFDAKSGIHALTKGLGASPGAAVGEIVFDNASAIEHQKSGRKGILVRRE
TSPEDLPGMVASVGVLTARGGKTSHAAVVARGMGMCAVVGAEELKIDRATETVRVGETVL
HAGDVIAIDGATGEVFVGEVPVVDSPVLTYIAKASTPPRPRSRATWRPLT
>11996793_1_358_+
SMKADPIVFAMANPDPEIRPELIADIAAVIATGRSDFPNQINNVLAFPGVFRGALDARAT
EITSGMNLAAAHAIATVVGDDLAADHIIPSVFDTRVADRVAAAVSAAARSEGVVRDRA
>11925601_1_294_-
QQIRNIAIIAHVDHGKTTLVDKILHHCQLFSKEHSELILDNNDLERERGITITSKNVSVI
YKDYKINIIDTPGHADFGGEVERVLNMADGALVLVDA
>12042459_1_866_+
SVTAVAQFVVVAGMSGAGRTQVGHVLEDLGWFVIDNLPPSLVPKVAELAQLPGSDLDRIA
LVVGPATKNERLLDAISGLRDGGADVQLMFLDADTDTLVRRYESTRRRHPQRTEEGLSEA
IEAERSDLEPVKVASDLVIDTTSMSVHDLRRRLGDDYAPEQGQAKVLVSVESFAYPKGVP
GDADLVIDCRFLPNPHWNEDLRDHDGREDAVQRWLRDQPITDQAYEQLRSFLTTAIPGYL
HEGRAYLNLAMGCTGGKHRSVAMTERFAAWLRTEGYTVRVRHRELDA
>12021709_226_933_+
SRLTVKATKRSSVGKNENNRLRAKGFVPINVIYNGKSIPGSVDETEVNKVINSGIRSATL
LDMEMEGEGKVAVFVKEIQRFPATNRVRHIDFYKVTPGKKITAKVGVKTTGVAKGSKAGG
QFEHLIHELKIKSVPEDLKDLIVVDVTELGVGDSIKVSQLDVPKSWEIITNGDPIVTSVN
VTKAILAAERSEKVAVDPKSKAGAKAAAKAPAAGAKAGAAPAAAAAKAPAAKKK
>12046791_1_598_+
STGNDLKMHAKRGVRQIPKGGFAGLTTRFDLDKPVIAAVNGIAMGGGFELALACDLVIAA
ENAFFALSEPRVGLSALAGGVQYLPRAIGLPRAMGILLTGRRVPAKEGYELGFVTAVAPA
GGAMEEARKWAAQMLECSPLALRATKEVARKTMLGEDFERKLVDAREFPAAKRLRTSNDY
VEGPRAFAEKRKPNWTNT
>12045967_1950_2530_-
PLAPLAHAQGFPTKPIKIVSTYTPGGTADVIARTLATSMSELLGQPVVVENKTGASGSIG
TMAVKQAPPDGHTLLVTTIGTVVLAPMVTKDASFDPVKGLTPIANLAMTPGVLVVHQSVP
ANDFPGFVTWAKQQAKGVDIAVAGPTPEVAMALLAQQAKLNLVNVPFRGSGPALQSVRPA
TPRSSSRRRRCR
>11971384_1_639_+
QANARATSKVDSISSLLSLDLRRTGLSEERLLDNRKATSVKGDFGVYFRPFKDKSYEFSY
NYRIGYGNSVYQGSERYALRNFTQQFHKAEIKGKDFFIRSYMSQTKDGDTYNMTALGAYT
NEAVSSSSGQWVPTYLGNYANPLIQAALQTSAASVLANAANILPTIHDTARARADRPWTS
LSAEQQQAVIEGVRTGLFQRGGAGFIDNSRLF
>11975562_10_657_-
GATNVDFVAAINQNSGATGVQASYANGKMTLTAADGRDISLAKTTGGTGGLGTATGATEN
NTANSIQTFDVAGTYVSVGTVRLSSNERITIGGTAPANAGFAAGTLALGATALSSASVTT
VTNANSTINAVDSALSTISTLRGTFGAIQNRFDSVIANLSSSVENLSASRSRILDADFAQ
ETANLSRSQILQQAGTAMVAQANQLPQGVLALLR
>12001638_1_819_+
KMPATILLKAFGYSTDDLLRMYYPVEEIRVSKGKLYRKLDPEIHHGLKCSTEVMEKGGKD
PLVREGAKLTKVLIAKLKAAGIKEIPVTPAELVGRAVLTELVDSGKKQSLAEKNQRLTEE
ILEKILDSDIEEFKVIYLDTTNATLVILDTLDMERTGSKEEAMVEIYRRLRPGETPSVET
ARALFDNLFLSPKRYDLSPVGRLKLNKKLGLDFALEQRTLTAQDIVEVVRYLVNLKIGRG
EIDDIDHLGNRRVRSVGELLENQFRLGLVRME
>12030393_1_1069_+
SMNTAPLKHQRGRLVAILATIALFVSLVLIVSAQAQRASATSVSPDLPTINLTLPAGVSQ
SALDGSKDTVRTGTKISTEDPSGPDLPPVIGEVGLPPDGVVGEVKPRGNYTYTLAKKPYQ
IKLDKKRPLFGMPAAKTWVLLANHADPSLMRNKVAYDLANSIGLQYSSETRWVDLRINGV
YRGNYLLSEKVQTGTNRVELKHPQGIITELDHRGDGTQPGYPAEDYWFHSATSNSTFVLK
DAATDYPDKVDGPLTPEVAAGWADMKTTVNKLDALLYATNPDWAKISAIIDVDSFVKYYF
VFELGENPEITQSSVYFYKDGPDSKLYAGPIWASTVPSRSTTRASPTVRTTVPTT
>12017321_625_998_+
AKYAAAIDQGTTSTRFMVFDHEGRVVCYDQKEHEQIFPKPGWVEHDAMEIWERTQSVIRG
ALEKGKIDPKDIAAVGITNQRETTLVWDKKTGKPLYNAIVWQDTRTDTIINEFAKKGGQD
RFR
>11983412_1_696_-
DLLNQYGFPGDDTPIITGSALKALEGEQSEIGEPAIRRLVEAMDTYFPQPQRETDKPFLL
PIEDVFSISGRGTVVTGRIERGIVKVGQEIEIVGLKPTVKTTCTGVEMFRKLLDEGRAGD
NVGVLLRGTKRDDIERGQVLAAMGSINPHTKFEAEIYVLSKEEGGRHTPFFKGYKPQFYF
RTTDVTGEMILPEGVEMVMPGDNVKINVHLIAPIAMDEGLRFAIREGGRTV
>11971684_206_641_+
AKLEQQQNEGFVEKLVQVNRVAKVVKGGRIFSFTALTVVGDGKGRVGFGRGKAREVPAAI
QKALEAARRNMIQVDLNGTTLQHPVIGQHGASRVYMQPASEGTGVIAGGAMRAVLEVAGV
HNVLAKCYGSTNANNVVHATFKGL
>11970072_270_634_-
RRKSSVARVFLKKGSGQIVINGKDIQKFFGRETSIMICKQPLMLTNHAETFDIMVNVAGG
GESGQAGAVRHGITRALIDYDATLKPELSKAGFVTRDAREVERKKVGLHGARRRKQFSKR
>12029923_320_913_-
DAFTTHTGIGLPLRRSNVDTDQIIPAEYLKRVTRTGFEDGLFAAWRKDETFILNNEAYAA
GSVLVAGPDFGTGSSREHAVWALMDYGFRVVISSRFADIFRGNSGKAGLLTAIASQDDVE
LLWKYLENEPGASVTVDLHARTITAGDIVAPFQVDDYTRWRLLEGLDDIGLTLRHEAAIT
AYEQGRPRYKPTVAPV
>11961081_1_600_-
ELGLAETQQTLLINGLRDRIVVQADGQLKTGRDVMIAALLGAEEFGFATAPLVVSGCVMM
RVCHLDTCPVGIATQNPELRARYSGQADHVVNFMEFIAEEVRELLAELGFATLEDAVGHA
ELIDARPAVTHWKARGLDLSPILFRPEPAMGTEIHHTTDQDHGLDRALDNTLIELARGAI
ADAVPVHLTLPIRNVNRTV
>11988556_110_697_-
FQVRIHGRGGQGVVTGAEMLSIAAFLGGRHAQAFPSFGSERTGAPVVAFCRLDDKEIRLR
EPIMQPDALIIQDATLLHQVDVFSGLKKDGYILINTTRTFEALGLGEFARDFRPERLLTV
PASELAMKHVGRPVPNVPLLGAFAALGGLISLDAVQAAIREKFKGAVAQGNMDAAREAYE
IVMEQEKKAEAHHA
>11997239_3_784_-
LIHVSEMSWSTHLRSAQDFVKIGDEIEAVIITLDREERKMSLGMKQLTADPWADISKKYP
VDSKHVGTVRNFTNFGVFLELEEGVDGLIYISDLSWTKKIKHPSEFCAVGDKLDVIVIEL
DTEARRLSLGHKQLQENPWDVYETKYAEGTIHSGTVKDVFDKGASILFEDADVDAFAPSR
LLEKEDGSKLKKADAAEFKIIEFNKDFKRVVVSHTGTFKEEQEKQVEKHQAKATQNVEKS
TLGDIDELAELKRKMEGKK
>12048959_75_1921_-
TTTDAVPEPVAGRGGTHGQRQVSGSHLAPLSPNAHLLEPLIERAAIDPDRVVAAVREGSG
FRNVTASEFHGRVRAMAKGLIASEVAPGDRVALMSGTRLEWLMVDYAILAVGAATVPIYE
TSAADQVSWILADSGAVLAVAETSNMAELIDGSVVDPEVACGEVLVIDGAGLDDLAAKGS
EVADEELDRRIAALTIDDLATLVYTSGTTGRPKGCMLTHGNLRANVKQNLDAVASMLGPD
ERSLLFLPLAHTYAKIIALVGSEYGIKGTFSSGIANLPEELALSSPTMVVAVPRVFEKVF
STAQXTGEAGNVGPIFDRATEVAIRYSRQRAEGSVGWLTRAEHALFDRLVYRKVRDGFGG
SMRFAFSGGSPLGERLAHFFDGVGVRIFEGYGLTETGPVLAVNRVDAWRPGTVGRPVAGT
SLRLAEDGEVEAKGPQVFRGYWNNEEATREVLADDGWFNTGDVGRIEDGFLRIVGRKKEL
IVTAGGKNVAPEPMEDQLRAHSLISQAMVVGDNRRFIAAVVTIDEEAFDAWWPGDPNHEI
SVAEAVDHHDLLAEVQHAVDAVNAKVSRAESIRKFAILPKDLTVEDGEITPTLKVRRAIV
AQHYEHVIDEMYAT
>12011965_246_924_+
GWPSSPDTEIEQLLAAELDRQQTGLQLIASENFASPAVMAATGTVLTNKYSEGYPKKRYY
GGNAIVDDIEDLARDRVCALFGAEHANVQPHSGANANVAVYLAMLQAGDTVLGMSLDHGG
HLTHGSPVNISGLFYNFVGYGLTPSDERIDYDAVRDLALEHRPKMIVAGATAYPRQIDPQ
IFRDIADEVGALFMFDAAHIAGLIAAGVHPNPVPVADIVTFTTHK
>11973392_1_648_-
MEGDMIKAVQAVLGLGLLCFAASQAAVAAPDYAKLPRIKQELVAPPNAPKHDQAVSGGPR
IVEVRMETQEKLIEVAPGAKVWALTFNGSVPGPLIVVHEGDYLELTLSNPKTSTLAHNVD
FHAATGALGAAGLTLVQPGEEVVVRWKAVKPGVFVYHCAPGGTMIPFHVISGMNGAIMVL
PRDGLKDSKGKPYKYDKAFYIGEQDFYLPKDDKGA
>11978604_1_398_+
APEIPGSDRPDGPWSTGRYEMNRAYEMMVIIDTDVADADNKVIVDRVEALINDAGGELTK
TDRWGRRKFAYLINHKAEGYYVVFDFTADPAKLEPMERYLRLHDDVVRHKIFRLPDAEAE
RRTLAAVAADD
>11958531_25_591_-
QKDVSFVVTTFVEEVRIAVKANSGITSIAQLKDKNVATTTGTTSVQLLRKNERAAGIDFK
EVFGKDHADSFLLLESGRADAFVMDGSILAGNIANSKNPADFKIVGEVLSVEPIAIMIRK
DDPAMKKAADDSVKAMIKSGAIAKIYDKWFVQPIPPKNSKIGLPASEATKAAWATPNDNP
VESYMKK
>11977056_1_639_-
KFRCERDVLADAVGSAGRATSGRGGALPVLAGLRLRLDGDHLEITGSDLDLTVTAEIEVA
GGDDGVAVIPARLMADIVRALEPGAVNVEVTEDQATITGGRSEFSVNVIPPEEYPQVSEP
TADSVTLSAEALADGLRQVVPAASNDDNRLILTGVQLAAEGDGLRLVATDSYRLAVRDLG
GQSVLEEGQSVLVPSRALTEVIRSLGDAEEVT
>12033591_1_1382_+
VEGPDSYLFGEETGLLEVIDGRGPFPRVAPPYRRGIEPQDRNRERNMASNVQLATETGSA
ESPALANNVETLAHVAQILAHGPEWFRELGTEASPGTFVATVSGDTARAGVGEFPMGVTL
QAVIDDLGGPPKEQHRYVAAVSGTANAMVPADRFDTPVTYEDMRTIGSGMGSAGFLVFDE
RTDLVAVAAGIAHFLAVESCGQCEPCKSDGATISTHLDTILANDGSPRTLAALSSLSKTV
SNGARCGLGRQQEDVTAGALRLLQTEFREHVEGRRPKVQRVLIAPIADIAGDEVVLDGRY
ADKNLDWSHGGADSGETPVDRLRGASPEVLEAXEERPEAPAVSVDEGKGYPFELLDTAHQ
AMRTSLDNAKATEGDERMAHLDRLERVLAIYLDVGQRILFPMLRRVASVPGDDAAWTAAY
DADLAEQCLTQVRDARGEGTLDEVTADIEALIAEEEMVVE
>11955861_1_583_+
TQVHGGIAITWEHEAHLYMRRASTLLYFLDADGAAADLVDLSRAGVARAKTVELPPEAET
IRAEVRSFVDSISGLSEDERKARMVETGYAMPNWPKPFGRAAGAVEQLVIEQEFGTAKVS
RPSYGITGWNILTLIQYGTEDQVARWVKPALDQEVVWCQLFSEPDAGSDAAGVTTKGTRV
DGGWLVNGQKVWT
>12041577_476_1859_+
EHLTVDQRIAAGRAARAAVPRSGHAAWEPSADRPDPVALLEGQAEARVPELVPIRYGRML
VSPFTYFRGAAYPMASDLSQGPNSGLEVQLCGDAHLSNFGFFAAPDRKIVFSVNDFDETL
PGPFEWDVKRLVASFAVAEHQRGSSDKQRRRVTAQVMKSYRSAMATFAGMRNIVFXYSRI
TVDDIVEQFVSVVGKKGRAKFDKSLAKARTKNSLKAFNKLTEVVDGERRIVNDPPLIEPF
IDLFPTLEREGIEQFIVEQLHSYQATLSGSRRSLVERYGYVDGARKVVGVGSVGTRAYIV
LLMGRDQSDPLMLQCKEAQQSVLEPFLGASRFSSHGQRVVEGQRILQATSDVLLGWTDTE
GFDGVPRSFYIRQLWDNKASADIEGLSSETMRLYAQLCGWTLARAHARSGDPIAISSYLG
SGDNFDRAMVTYADAYAAQNELDYSALKAAVDTGRLHAET
>11991158_1_742_-
TGGTTGLSKGAALTHRNLVANTEQFKAMMPDALRPGQEVVVTAIPLYHIFALMVNFITYF
SVGADNWLVANPRDMDGFVETFRQAKPTVFMGVNTLYAGLTMHPKLREVDFSRLRLSGGG
GAAVVGAVSDRWKEITGQFIREGYGLSETSPVLSFNPASIQDFSGTTGLPVPGTDIRLLD
DAGMDAAPGESGEICAKGPQVMPGYWNQPEANAAAFTPDGYFRTGDVGVITPEGFLKIVD
RKKDMI
>11996783_253_780_-
GNKPLIIFTPKSGLRAKTYRSPVDDFVSGHFRELIPDESGLDPESVTRLVLASGKVAHDA
IEKRDELGVPMAVARVEQLFPWPYMAIHEEMERYPNCHEIVWLQEEPENMGPWNGIKGRL
YEAFENRDVEIRRVSRVASGSPATGSALIHRQEQQEILRKSFGDLPEKDRWDFN
>11938900_1_535_+
REYGGLLANRSFGGVQVSRTFYARGQTGQQLLLGAYSALERQINAKTVEMFTRHEMLDVV
LIDGKARGIIARDLVSGEIQRHGAHAVVLATGGYGNVFFLSTNAMGSNVTAAWKAHRKGS
LFANPCFTQIHPTCIPVSGHFQSKLTLMSESLRNDGRVWVPKRKEDRLKNPLEIKEE
>12043829_1492_2127_+
GARRFITAGVAFSAVAATAGCLGGGGGTATGATGTAEGPGKAEVEVMYGFGNQQETAFQA
DLKAFAATSGFTVKFTKAGSWDTEIKTRVAGGSPPDIGLFPQPGVMCDLSEQGKVLAFDD
ATVTTAKATLVPGFVESGTCDDGKVYGLPSAVSVKSLLWYDQAXLEGDGEAFPETMDQLL
SVTDTIRDSGKTPWCIAAESGQATGWPITDW
>11998965_86_797_+
RKTSTAALAILACAATLSTSLAQAQESQGVSKTEITLGSIQDLSGPLAGFGKQLRNGMML
RVNEVNEQGGVNGRKLNLLVEDSGYDPKKAVLAAQKLVNQNKIFMMVGHLGTAQNLAAMP
VQFEKNVINFFPVTAAREMYEPFHKLKYAFAATYYDQMKAATPKLVKEKKAQKVCSMYQD
DEFGLEVQRGAEDGLKAIGMTMVEKTTFKRGATDFSSQMSKLKAAECDMVVLGTII
>11931957_301_517_+
LDNKVAVVTGAGQGIGRGHALELARHGAKVIVNDLGSSVHGEGTGKAADDTVALIVERGG
QAASNFANVAD
>12001127_1_815_+
NEEETEFVPPADETDEDKKRRALPVTGTVTQILGAVLDVEFPEEQLPAILNHLEVQGSAS
RCTLEVAQQLGEGVVRCIALDSTDGLHRGQGVSDLGVPISVPVGVGTLGRIMNVVGDPID
ERGPIPYEVKWPIHREAPSFEDQNTSAALLVTGVKVVDLLTPYAKGGKIGLFGGAGVGKT
VFIMELINNVAKAHGGYSVFAGVGERTREGNDLYHEMIAGGVIKLGGDSKASLVYGQMNE
PPGSRARVGLTGLTVAEYFRDEMGQDVLLF
>12008841_1_888_+
EMFFSINTNAGNVPTFFTKDTNKKFHGVTFRDAYTHGENLGLYLMSIGLNPGDKVGLMSD
NRVEWAVADMAVLLNGAVNVPRGSDSTPQEIQYILEHSESKFCFIEHEKLLESVLPIIPQ
TSVTKLIVLDKDYKSKYDNVINVYDAIEKGKELRAAKLTDLLKRARDTKEDDLFTIIYTS
GTTGLPKGVMLTHRNMIYNVISIPPIVGLKKGDRVLSILPVWHIFERANDYSMVASGAAI
YYTNVRDLRDDFTKVKPTFMASAPRLWENLYAGIKAKVEKSEPIRQLLFNTAYEV
>11964514_1_577_-
REVISIHVGQCGVQVGNSCWELYCLEHGISPDGQMPSDKSVGQADGAFNTFFSETGSGMH
VPRCVMVDLEPTVVDEVRTGKYRQLFHPEQLISGKEDAANNFARGHYTIGKEIVDIALDR
IRKLVDNCSGLQGFMVFNAVGGGTGSGLGSLLLERLSVDYGKKSKLGFCVLPAPQISTAV
TEPYNAVLATH
>12019835_1_650_+
DVVDEAAEDVAVPADVEVIEEDDLFEEAEPVISPYDRPGRWYVLHAQSGYENKVKQNIEA
RIVSMNMEERIHEVVIPMEEVVEVKNGKKVVSQKKVFPGYLLIRTSLDDDSWYVIRNTPG
VTGFVGAANKPTSLKRKDVETFLHVEKVGEEAPKRAKPKLEYELHETVRVKQGPFADFSG
EIVEINADHLKLKVLVNIFGRETPVELEFSQVAKL
>12015915_1_977_+
KRSVRKLYTESLIGRGDITVEDAGVVLRDYQQQLERVFVETKAALKEAEAEPADTAYSGT
DVEGHTGLEPPAAQTRGADRTKHSSTHTAISPEMLTRLGDAFIDIPAGFTVHPKLKQMLE
KRATSTREGGIDWGTGELLAFGSLLIDGTPVRLAGQDSRRGTFVQRHAVLIDKENAAEWT
PLLYLGEGQGKFWVYDSLLSEFAAMGFEYGYSVERPDALVLWEAQFGDFFNGAQTIVDEF
ISSSEQKWGQRSSVVLLLPHGYEGQGPDHSSARIERFLTMCAEGNMTVAYPSTPASYFHL
LRRQAYARPRRPLIVFTPKSMLRLK
>11964522_1_613_+
SKLPGVTTQPDGATGPADAAAPASSSSDRLSTDRHIGPVLFSAEQLAQRIALLGAQVTED
YEGRAPLLVGVLRGASVFLTDLVRAIDLPVSMDFIAVSSYGSATQTSGVVRLVKDLDEDL
TDRHVILVEDIVDTGLTLRYLRKNLGARGPASLEVATLLARHSADVSGQNVGYVGFEIPD
DAFVIGYGLDLNQRYRNLGYIATY
>12038089_1_185_+
KAAPLAVRESRKIVLESALADEETGWRLSNEGIAKMFGAEDFGEGLTAFFEKRDPVWKGR
>11979914_239_678_+
SIRLGDIAPDFTADTTQGVLSFHDWKEGAWAVLFSHPADFTPVCTTELGRTAALSGEFAA
RNAKAIAVSVDSVEDHLRWVPDIAEVAGVDVDFPIIADEDRSVSQAYDMIHPGEGDTSTV
RSVFLIDPSNTVRLTITYPKSVGRN
>11937720_1_310_-
KHIIAVLLENEAGALSRVVGLFSARGYNIESLTVAPTEDASLSRMTIQTTGSDDVIEQIT
KHLNRLIEVVKVVDLTEGSYIERELMMVKVRAVGKEREEMKR
>12044917_1_317_-
KRYEQFYIGGEWVTPAGTATEDVVNPATEEIIGSVPMGTPEDVDRAVAAARQAFPSWSTT
SVDVRAKYLRDIGAALTARYDELVDTISAEVGSPKAFAQMVQAG
>11928257_1_509_-
GNTWIVQMIQEMKHAAAQDKSIGEFIFVEANWQAAKQVADVEDLLAKKVDAIIIGPISSA
TGAPLAAKAAKTGIPVVVFGAFGKSVESAVEIMGGGEVFGRQGGEYLRKELNGKGNLWAF
RGVAGVEEEQLRYNGFKKAIEGSSLKITQEVFGDWNYAKSKQLCENLV
>12002700_1_828_-
KDAYTAFLQAGVLPQKRTNDGLQAAFTGAFPIVSHNGFVEMKFLDYNLAKPGFDVRECQT
RGLTYGSAVRARVQLIIYDRESSTAHSKVVKEVKEQEVYMGEVPLMTDKGSFVINGTERV
IVSQLHRSPGVFFEHDKGKTHSSGKLLFSARIIPYRGSWLDFEFDPKDILYFRVDRRRKM
PVTILLKAIGLNPESILANFFVNDSFQLMDSGAQMEFIAERMRGEVARFDITSKSGKVIV
AKDKRITVRHTRELEESKTTHISVPEDYLLGRVVA
>11995873_488_773_-
RRKVSLKALDWGNIEPASGGTVRQVATLVAGISSDKARDVNKFVKGLGLKGVQTQTQGEQ
VRVMAKKRDQLQTVIAELKGHDFGIPIDTGNFRD
>12014495_561_957_+
AKAPSNNAAQRVRKKVRKNVADGIAHVHASFNNTIITITDRQGNSLSWASSGGQGFKGSR
KSTPFAAQVASEVAGRAAIEQGIKNLDVEIKGPGPGRESSVRALAALGIRINMIADVTPV
PHNGCRPQKRR
>12020049_60_1041_+
NNKKKLLGMLSGSIAILIALSGVAYAEKKGLKTTNGNDLGSAELKSITLETWDKTEWEVF
TDKDSEQPDSYGKKPWKKDLPPSSQSMRQVKLLKGYPRDVKYLDMSKDKENAQILALKFH
FTFPGNNEVTIRPPRTPDFLINRPRMFINDNAFSSEEAKKDPSKRDTNNVNMQPIYGVEL
PGVTKSMSVWVLGRGIDYNLEGWFEDYKGDTHVIKFGSVNFVGWRPMTAVIPSNIPQFVE
AYPATKSLVFKQFKLRSTPKTGGDVTYLFFDELKILADTFDVHFDGANIDFDPEDCKNKQ
RVEEVEARAKGSNLPKIVAVVMLNLH
>11990212_57_692_-
AGETIITVIGNLTGDPELRFTPSGAAVANFTVASTPRTFDRQSSEWKDGETLFMRCSVWR
EAAENVAESLHRGTRVIVTGRLKSRSWDDKETGQKRTVIEMDVDEVAPSLRYATTKITKT
QRGGGGGSFGGGGSQEDPWGGGSGGSGPQGSGSAGGQGGQASGGHSGGGQGGWGNPPAGN
QGTSGNQGNSGNQGNSGSWGNAPAYDEPPF
>11996109_1_775_-
GFYYDFELPGGGTFSEDDLVRIEKRMNQIIKSNQRFERYELPLDDAMAEMADHPYKQAFM
SAASAGDDSDGDAAAGEAISFYRNGDGFIDMCRGPHVPSTGKLGWFKLMRVAGAYFRGSE
ANPMLQRIYGTAWTSKDDLGAHLERLEQAAARDHRRLGAELDLFSFPDEIGSGLAVFHPK
GGIVRMLMEDYSRKRHAEAGYEFVNSPHITKENLFQTSGHLDWFADGMFPPMQLDLDGDG
NATNYYLKPMNCPFHIL
>12015725_1_574_-
SNRTAYSNIFWDRLPKTHYVDNNIFCSQEIFDIEQQTIFSKVWKFVCCESEVAQINDFRT
TTVAGIPLLIVRGPDLTIRALVNSCSHRGVKLVEETAGNARKFECLFHRWTYDAHGKCID
IPREEAYECVKIDKAQCGLKQVRCEIMRGLVFVNLDDNASPLEEYLAGCLSVFDDVFDGA
DLEVFHFHEQ
>11964096_1_383_+
VEIVADAEPPVCRIMDYGKHVFEQKQQKKDAKKKQHQVQIKEVKLRPGTEEADYQVKLRS
IVRFLEEGDKAKITLRFRGREMAHQQLGMKQLQRIETDLAEIGVVEQHPKMEGKMMHMLI
GPKKKR
>11986614_1_715_-
KSLPYASQQVNVENASKVRTDNFVNNLQGKVAGAQVYSGSNMGGSSRIIIRGIGSLTGDN
QPLFVVDGVILGNQNFNTADQARGGGGFDYGNGIGDLNPDDVASVNILKGGAATALYGQR
AANGAVIITTKKGTSRKGVGIQVNSGISWENVSLFPDYQNTYGGGTINGDDPSGTGFTTV
DELGGQLVPDYGTDESWGPKFEGQLYRPWNSFDEWDTENYGKLKPWQASTSDVKDFFD
>11948243_1_560_+
CERRVVFDFVNVIHGEAKLQQALIKDKTIENLYILAASQTRDKDALTQDGVERVLNELKE
EFEYIICDSPAGIERGAHLAMYFADEALVVTNPEVSSVRDSDRVLGLLASKTQKIEQGRG
RLKEWLVLTRYNPNRVVKNEMMSVEDIKDILAIPLLGVIPESPAVLTSSNNGTPVIGDKN
SDAGM
>11991258_1_742_+
NDRLNISFSGNSSDYYDGFETNSVELVEVKNLADGWVTLDVSDVNYDTENGKVTFASRES
GNDLSFWDIQSISDTNLAIVDTEYDTYYWFDAGSSALDDNGDGREDDVSNITIGEMRGTV
MTPPPGRDGNWYQGGFGVGGGTDGTRPYVEGAAVVLGNTANFGWTDDSYVDVIRLQSGES
GQTSPTTKNTIELHSGEDLDRLVITGNADLEITNTLDANIRVVDAGGHLNTTRDLRADLI
LDLSNS
>11999375_1_800_+
SSLYGGTYNLFRHTLPKMGIEVTFVEDAADLEAWKAAVKPNTKAFYAETIGNPRNDILDI
SAVADVAHAAGVPLIVDNTVASPFLCRPLEHGADIVVHSATKFIGGHGTSIGGVIVDGGS
FDFGDAERFPGFNDPDESYGGLTFWPSLGHGSFILKARLQWLRDTGAAISPFNAFLLLQG
LETLSLRMERHVENAKAVVEFLDGHDQVESVNYAGLASSPWAAQAAKYVPAGAGSVPSFV
IKGGRDAGERFANALELHEQLANLGD
>12011263_99_590_+
KHIIAVLLENEAGALSRVVGLFSARGYNIESLTVAPTEDPSLSRMTIQTAGSEEVIEQIT
KHLNRLIEVVKVVDLTEGAYTERELMMVKVRAVGKEREEMKRMADIFRGRIIDVTEKSYT
IELTGDQSKNDAFLDAIERGAILETVRTGSSGIGRGERILRV
>11939576_1_536_+
RYDLSAVGRMKFNRRLVRKDVTEFKVMVKHAPAAKREAVVNAIIEVAGGSPEAVELLLSE
LSFGMRAVAENLTEEDANALGDLLKGLGVNSEIRDQLTLSPRDIVEVIKILVELRNGRGE
IDDIDHLGNRRVRSVGELAENQFRAGLVRVERAVKERLSQAESDNLMPHDLINAKPIS
>12049579_6449_7239_-
IEGNEKVLLERRGHVAIITINRPEARNAVNGDVAQGVEAAIDLLESDDDLWVGVLTGART
EKGWIFSAGADLKAMSTDPGAXDDEKGGFAGFAARERTKPVIAAVDGPALAGGTEIVLAC
DLVVASKTAVFGVPEVLRNLVAAGGGLFRLPRVLPRNIAMELVLTGRLDFSAERAHHFGW
VNALTEESGALEGAVALAAQIEKAAPLAVRESRKIVLEAAEADEATGWKLSNDGIAKMFG
AEDFGEGLTAFFEKRDPVWKGR
>11932453_1_333_+
DLPPSSPQVWGEQTDVPESADWYNSTFIMAWGSNVPQTRTPDAHFFTEVRYKGCKTVAVT
PDYSEVAKLADLWMHPKQGTDAAVAMAMATAASVPCLGCIQRSASLATSE
>11928161_278_509_+
KATDFIDAGTVRDDLPDFAVGDNVKVHVKVVEGQKERIQVFQGSVIRREHGGVHETFTVR
KVSYGVGVERIWPVHC
>11998343_1_519_+
HISDLSWSQRIKHPSEIYKKGDEVEARVLNIDRENERFSLGIKQLRDDPWLSVQSRYFLG
QVVKGHVVSRTDFGVFVEIEEGVEGLVHLSELALSSGDWQEQYPDGKETMVEIIRIDGHD
RRISLSERGATDRSAGEGSPDDYMSRQSGATARLGDIMGDLSKKLGGGPTRR
>11992234_1_397_-
SDASTESTDTPTKSSRRDHPELRDEVSSWVTSNWDPELSVGEWWTKLRDARWSVPAWPSE
WYGRDLSRGEAVVVAEEIAKAGAIGPPGGLGLLLAGPTIIAQGTDEQKQRYIPTIVDGSE
AWCQLFSEPEA
>12046875_1_2414_-
NHLSPALEAAAWAAADGVATDADLALLERDPLVWRRQLEVLIDDTEDALDHVRKLRGPER
GRVVADMEAELTRLEVSYGRLLSPGDLNDALVEADPPGEVRLQASWAGGQIVVWAAGPST
LPADNDALADLLERIGXAGVGWSVHRDVVLPSGATAAALAIPVEESLGWLVAVGGGLGRK
GVGSSVAWLGRVAVAAVRQVATGAIVPTLHGEKRERGGLMDMTVRWVPALLDQIDLDAMS
AAMPEAVILLARADARSVTLSVLRAVTDAIVREATSRIELPAPPPQVRNASGVAEAFLTR
LDGSPFEAPISAGAEVSKRLDRWSKSVSGSGRTRLVVQLDPPDSSDAWFLSVLGPGAEGH
LMPIELALTDRPGTKALADELTRLERILPALLRPGAMRRGQVYLSTDEAWELMSNGGPSL
AAAGYDLRLPALSRRKPSPALRLFTEPAGDSVVGANQLSNVSWSALFDDVXTTAEEIARL
ATQARPLVQSRGKWIELDKVDLKEAAAALAERSARTQMTGAEILRASVGLDSVSLAGGVS
VEGQSWAGELLAQARNLPVPNPRPEGFHGELRSYQAEALAWLGFLDAVDLGGCLALDMGL
GKTPTVLAHLAEPDAQGPSLVIAPPAVVGNWAAEARRFVPGLSVVVHHGANRAQGAAFKR
AVRNNDVILTTYGTAVRDVALLEDHTWDKVVLDEAQAIKNPANETSQQLRRLTARSRIAL
TGTPIENGLGDLWAILDFCNPGLVGSRPEFIAGLSGEAEAALRALNGLLVFRRTKSEPEV
AKELPDRIDELDHCAMTKEQIGLY
>11949221_1_562_-
FMVTNINPDQRDGILKVVVGLFDAAPGGIYLNDLAGAVQAGMTQQQLADFLSNHPIFINE
VLGGRVTPADKVDLLMKNFGLTADNNPTSAGSQAKAYFETKLNAGESIGKVVVDASTYLS
GTVAPEFQTTKNLFLNKVAVAAPFSILSNSTDLDVLRNAFSQVTGDRPYNASEAQAIAAA
ITANTQ
>12044819_1070_2059_+
TTSSSETPGTTHGSEAPHRGTGPAGATDRTVRVGIVGASGYTGAELMRLLAGHPNLEIAF
ATGASQAGTPVGELYPSLAAAYANVAFVPYEPGLADDVELVFCGLPHGSSMELMAELLPR
AGKVVDLGADFRLPSAAGYQQWYGDVHTAPELLDQAVFGLTELCRDRVSEASLVANPGCY
PTGPSLGLVPFTSAGLVELTGIIVDAASGVSGAGRPPKPNTTFCTVDENFTAYGLLDHRH
TAEMELTTGAQVLFTPHLAPMNRGILATSYARPTDDLTTAKALDLLHETYADEPFVVVSE
AGPSTKATLVPTRCTSPPGSTPGPAGWW
>11991058_1_741_+
EAITDAEKGSGAAADHQAPVHLSTDPQPGEPILVADDLIAGYVPGVNILNGCSAVLKRGE
MVGIIGPNGAGKSTLLKAMFGLINITSGVVSLRGENITSMKAHQLVSRGVGFVPQTENVF
AALTVRENMEMGAFLRPSVVKERFEHVADLFPRLGERASQQAGSLSGGERQMVAMGRALM
MEPSVLLLDEPSAGLSPAFQDEVFINCRRINATGVSILMVEQNARRCLQVCDRAFVLDQG
KNAIAG
>11976354_277_661_+
GAGEVHVLMGPNGAGKSTLSNVLTGRDGYTIGGTVDFDGEDLMAMDPEDRAKAGLFLAFQ
HPTEIPGVGNMYFLRTAVNSRRTAMGLPEIAATDFLKQAKAAMALLDMDPAFLSRSVNTG
FSGGEKK
>12004938_1_848_+
MPTQDMIIGLYHLTCETTPAHVVDPDGNQHLRSFSTVAEARMAFDAHEIELGSNIRLRLT
DYVPEAGAPLPEGVTVDERGYVEALTAETTLGRALFNETLPMDYAFVNEPVDKSRLSMIV
NDLAERYTKVQVAASLDALKEAGYYWATRSGTTVAVSDVVTPPRKTEILASYEISATKVQ
TQYDRGLITDDERRQELIEIWTKATNEVSKEMEANFPKDNPIYRMVSSGARGNWFQLRQI
AGMRGLMANPKGEIIPRPIRTNFREGLSVLEFFISTHGARK
>11925985_1_247_-
YAIVRAGGRQEKVSVGDVLLIDKVSGKAGDKLDLTPLLLIDGSTVTSDATKLAKVSVQAE
VVGPAKGPKITIMKFKNKTGY
>11928089_1_509_+
KAFDGMYDGIPVIKYEAALHGEVKKPGLGPLHTEFDGKGNAYTTFFVSSEVVKWSLKDLA
VLDRVPTFYSVGHLCIPGGDSRKPSPKYLIAYNKITKDRYLPTGPELAQSAQLFDISGDK
MQMILDFPTIGEPHYAQACPAELISSNQVKIFKIEDNQHPYVAKGEAET
>12007164_78_870_+
QPPKDFFRPLALGAPTPIREVPARPSRMIHFFDPSNAKMAAKVPELAKKADVLLGNLEDA
ISADKKEAAREGLVEIALATDFGDTQLWTRINSLDSPWCLDDLTRLVPAIGHKLDVIMVP
KVEGAEDIHYIDRLLAQLEAQAGLDRPILVHALLETARGVANVEEICGASPRMQGLSLGP
ADLAADRRMKTTRVGGGHPGYVVRADPDPDDAEAPRPSYQQDLWHYTMARMVDACATYGI
FPYWGPFGDIRDTVACEDQFRNA
>11980178_1_679_+
DIAPTLYVTGLVVTTGTDTMVLPGSVANPIYAGVLHTAGVATCAGLSGLDVDAAGWAGLT
APTTGLMGEWLIINQQTAAGYGGNDTAIQALNSSFAPGYGNIVYWPQTRVVFDKWPSSAF
TADPLLAGDLLLSGTNLVVPAVLPLLQDFPDMSTPYTARALQAATDAGNRKAGPVYQAYD
LTRSLAVTSLANEFLTEPSIAAASDFVFSMPTRRYNVAMNYETLL
>11964580_1_613_-
LVLRCIKDENEGPRHYYDISVIGYGPGVGSALGGALSGRDMVSVVDVADNPVRVEERESV
AKAGADGDVGTVPRRHKFPVWVDSVADQRTPMCEALNRTGGMLATWVQQHPDSFPPIVIN
ISDGAATDGDPRVWSRRIQSLATRDGNVLLFNLNVSALSANPLFFPANAGVLENDYARLL
FEMSSHLPPYMASLATGMGMSMN
>11953251_1_575_-
RQAVEQLEAAGADADAVADIEANLVHLAEGDDEGDDPAVEEFWANQAESLAIFASPGRFE
THRLPNHLTAMVEVSDRFHITPLLRAVTFPHAAWILALSQGAVRLLEVGPSGAPVEVRVE
DLPKDAWQSSGNKVVRAREGAYARRVDTALRTVLTGSDLPLILAASQPMAALYRSVNTYP
HLVAEREHGN
>12045085_2015_2337_-
VAKRGAAIIDARGASSAASAASAAIDHIRTWTMGTDDGNWTSMAVPSDGSYGVDEGLISS
FPVTCADGDYSIVQGLEIDDFSRERIDASVAELREERDAVAELGLL
>11972250_1_540_+
NTMSQLALVAASEGNSFWLPHDIKEVWVGSLAFFIVFGLIWWKAGPAIKGAMNKRTDGIA
AGLAESADALNAAESERDQIKAALADREREVARIQADAKATAEKVEADLIAKGETEAKAI
RHRGTSDVEIARRQARADVQAELARMSLGAAEAVVTESLDDSAQSDLIDQYIAHLGARS
>12011497_1_918_+
GVLTRVSTDSSGTQGNSDSYNPVLSSDGTKVYFQSDSTNLVASDTNGLSDIFVKNLSTGV
VTRLSTDANGNQGDSGSYQPILSMDGTKLAFHSNASNLVVGDTNNQTDIFVKNLSTGAVT
RVSTDSGGTQGNGYSYNPVFSPDGTQVVFYSAATNLVAGDTNGVVDIFVKNLSTGAITRV
STDSSGVQGNSYSEVPVFSPDGTKVAFASAASNLVAGDTNGVEDIFVKNLSTGVVTLVST
DSSGAQGNNVSLWPVFSPDGTQVVFQSGASNLVANDTNAAYDIFVKNLITGVTTRVSTDS
SGAQG
>11974842_203_654_-
GLAANAVVLRGNPSSRTVEGYWRPSYLFQYANQGYFSVFRFNPDGSFVAVKSWTTTGVVN
RTGYNTVEVWVDGTFLDFHINGVHLWSGFDAGGPTFGNVGVSIFTEPGKFSETFLDSATL
VIDSSRRHEHASESPGKAVAGGSVDMAPR
>12023185_1_993_-
EDPPPFEPEDSVPNFVRLMAGAVASRVVDPLRGVRALGRGLGSVGRVMLNVTGSSDGPTM
ARPFDAPRTLFNRSITARRSVAFSMCALDDLKFVKSTFGATVNDVVLAACTQSLRSYLAN
RGETFERPLVVSVPVSVRGKVTDGSSANQVSNMFVRLPVHLTDPVDQLRAVRVDTRDAKA
VHGAIGADMIGDVTEVTPPAIFNLASRLYSSAGLADRLAPIHNLVISNVPGPPFPLYIAG
AQLVGMYPFGPLIEGSGLNITVLSNMGNMDIGVIACPDIAPDVDEVTDGIVDAIEVLRQA
AVAAVEAEATEPKTPAVKKSPARKAPAKKA
>12013627_1_212_+
PGVLAAVASVFGDHGVSIRSMEQEGLGDDARIVFITHESTERDVQACLSDLKRLEAVDRV
ASVLRVISE
>12016517_62_718_+
THANARAVKGVLGEKLGMTQVWDADSRLIPVTVVQAGPCVVTQLRNIETDGYDAVQIAYG
AIDPRKVNQPMSGHFEKAGVTPRRHLVELRTSDAATYALGSEVTVEVFEVGQPVDVSATT
KGKGFAGVMKRHGFKGDSASHGSHRNHRKPGSIGGCSTPGRVFKGMRMAGRMGGERQTTQ
NLTVHAVDVAKGLLLIKGAVPGPRGGLVLVRSAAKGA
>12045991_1070_1987_+
QTVRTPDDRFADLVGYPFAPNYAQVQADETDRGTMRVHYLDEGPADAAPVLLMHGEPTWS
YLYRHMIPVLVAAGHRVIAPDLVGFGRSDKPTEQGDHTYARHVGWMSELLFGHLGLRHIT
FFGQDWGGLIGLRLVAARPDRFTRVVVGNTGLPTGHGKPTEAFLAWQEFSQTTEEFPVGF
IINSGCTTDLSSEVVAAYDAPFPDDTFTAGARALPALVPTSLDDPASADNIAAWEVLTAF
DRPFLTAFSDGDPITGGGEAPFQAKVAGAQGQPHTTVEGGGHFLQEDRGPRLAQVINDFI
AATP
>12048961_1194_4261_-
VADAVKRKIRVFDTNGTQVSSVSENGSCSLAAVRDADADAAGNIYVANYTNNNILKFSSS
GTCIGGWGSSGSGSGQFKNPYGVRVANDPXWGESVYVADSNNNRIQIFSTSGAYRTSMGS
TGTAAQPGTFTTLRRVAVASDGDVWGADLWGWRLVRFDRTSSSFSYAQTIGGTPPPATSG
SVFNEPRAVAVGPTGNLNIVDTVNQRVVEMTPSGSLVSVCGERDSRPVSLNWPRGVAIDP
VTGDRWIADTKQSRLQIFPVKCGAEKTRLSTKGSGTGQMYWPYSIAIRASDRLAFVADTL
NNRITVWDVATRAQIASYTGGGLSQPRSVTVVEGTNKIVVADWGNNRVLELAYSRTSGFA
LTRAIAPGLNGPEGAGVDVNGDMWIADTGNNRVLVINPAGTTTNTLTDIAGKRLAKPGAI
SIRAXTVFVSDTNNDRVLSYVLKSTPPTGTGPKLERTLYGYAPADMYPVDVTSTSSHYYV
VDPGRYSIFGINRATSKVDYAAGGTRGSGTEELAAARALAADSAGNVWVADTPNNRMVKY
DSQLKNPKIYGTKGTGNGQFTAIYGIADGPGIGSGGAAAEVIYTIDASRIQKFTTGGTWL
ATFGSGLNQPRQIEVNKTNGDIYVVNARDKQVVVYNKNLSEIRRFGSVGTGNGQFMGDPR
GITVSPDGTVVFVTDDGNRRIQAFSGSTGSYLYQISGTGVFTDPRGLEVTADKKLIIADE
WDYSLKEYTFTSTGATKVREMFGNPAPKTGANSPRXLALDSDGHVFASDWWNQRIIRANR
DGAIDKVWGFRGIRGEVGSLNFQWAVAVQPGTNNVFVGNRESHEIKVFTHDGTQLWAWGK
RGTASGDFTFPQGLAFDNDGSLLVADSGNGRIQRFRVNSSSLTWLASYGTKGTGTGQLQM
PTGVDTAPDGTIWIADTKNNRVVSYKPSTGTWTTVTKPTGSTRPFAVPWGVTVAPDGYIW
VADTGRQRLVRMSTSGTLSYEVTGTSAGTSDFLGPFQVVFDASGDLFMSDTWSNRVLRLG
FS
>11968852_259_585_-
NIKKGDTVAVLTGKDKSKQGKVIAVDTENQRVTVEGVNRVTRHVKPGTRGTGGLVVQEAS
IHISNVAIVDPADKKPTRIKTRIEQVERDGRTKTTRVRVAARSGKDI
>12031317_160_492_-
SFEIDGKTYETDEEGYLLNLAEWTNEAAVHLAVEEKVELTDNHWEVINFLREYYNEFQIA
PAVRVLTKAIGKRFGEEKGNSKYLYDLFPYGPAKQACKIAGLPKPTGCI
>12040093_370_957_-
DASGNPVLAKEEKYLGSYQPDFLAGLNNKVSYRGFTLGFLVDWKKGGKFYSYTKNLAEFN
GTGLSTLLNDRKPYIIPGVVQQADGTYKENAKAISVYDYLLNLPDSKHLVDASYVKLREV
TLSYNLSRSMCSKLKLNDITIGIFGKNLKFWLPEENTWADPEVNGPALSGNAGGIETTQT
PPSRSYGINLSIKF
>11980964_293_661_-
IQVETRMRVADNSGAREVLVIKVLGGSRRRYASIGDIVVATVKDALPGAAVKKGEVVRCV
IVRTKKERRRSDGSYIRFDENAAVLIREDRAPRGTRIFGPVGRELRDAKFMRIVSLAPEV
L
>12014431_1_956_-
RGAQGDGQINIELSQASIPVDVQQQGNKVIARFIGAKIPEKLRRRLDVNDFATPIKTIDT
YNEGNNGVMVIQPQGEFEYLAYQADNNMTISVKPILPDAPKKRKEFVYTGEKLSLNFQDI
EVRSVLQLIADFTSLNLVASDTVSGRITLRLQNVPWDQALELILKTKGLDKRTSGNVMLV
APADEIAARERLELEAANQNEQLVQLRSEYIQVSYAKAADLQTMITSGINTNNTAGSASN
SLLSPRGSVSIDARTNTLIIQDIPKKIDEIRDLVAKLDVPVKQVMIEARIVTANTSFAKE
LGVKWGVAHDNIGTNKRI
>12002848_1_659_+
NSVMGAVMNSLRALTTGEVTRIAGQTRYSTSAKISEMSYGVGPATTYVASGEVFPDALSG
ASVAGKTSGPLLLIESDNVPGIVKKELERLASGRIVVLGGESTIDADTYAFLTRYTSGAV
ERWAGADRYSTSATISSNSYAPGVGQVFVASGRVFADALSAAPVAGKLGFPVLLVDTDSI
PASIDAELKRLKPSRIVIVGGNTSVSASVEAQLAAYTS
>12046327_1_984_+
RGITCIIISHKLNEIEQIANSITIIRDGQTVETLDVDAGGVNEDRIIKGMVGRSLESRFP
DHTPTIGDTFFEVRDWTVGHPMIADRFVCKGSNFFVRRGEIVGFAGLMGAGRTELMRSIF
GKSYGSWKSGTMLLDGKEVRLNSVPQAIDAGIGYVTEDRKVLGLNLLDDIKTTTVSANLK
KIARNTLRVVDRDAEYAAAEDYRTTLRTKTPTVNEGVGKLSGGNQQKVVLAKWLFTDPEL
LILDEPTRGIDVGAKFEIYGIIQRLASEGKGVIVVSSELPELLGLSDRIYTICEGAITGC
LTKEEASQESLMRLMTTMSTKSSERSE
>11947525_2_481_-
SDSASTSHLDCPVAGTGRQQVIFVPRDRLLEVANALRSEGYWMCVDLCGVDYLLHFDRQL
PVEVVPERFEMVVSLLNHTTGTRLRMRVQVPEDDLAVPSLIRVWPSVDFPEREMWDFFGI
EPQGHPGLDRILMPDNWEGHPLRKDYAVGDIPVQFKEA
>12044653_1272_1667_+
TIVVGFVSTKEGRAALSRAVEEARLRQSKLVVINSNRGGRDYDDDTSQTAEAELQRVTDE
LRGDGLELEVRQLVRGNEPAEDLIAVANDTDADLIVIGLRRRTPVGKLILGSNAQRILLD
APCAVLAVKA
>11975474_1_657_-
LEAQIEAIKEEKNKVVKSQRYEEAAKLRDTEKRLLEDLEKAKHSWEELVKSERYPVTEDD
IAEVVAMMTGIPTKRIAQSEGTKLVGMADEMRKGVIGQDEAISKITKAIQRNRVGLKDPK
KPIGSFIFLGPTGVGKTELAKVLSEYLFDAKDSLVRIDMSEYMEKFSVSRLIGAPPGYVG
YEEGGQLTEKVRRKPYSVILLDEIEKAHPDIFNILLQV
>12016045_1_835_+
VRHTYTERDTILYALGVGFAADPLVLEELRFVYEKELQAVPTMAAVLASPGFWMRDRKEL
GIDYLKLVHGEQGVTIHSPLPAAGTLIGQSRVTRIVDKGEGKGATMHVEKTLTDEASGRP
VATAEMVAFLRGDGGFSKNGGGDEPVPAAPATPDAAPEVTIEMPTRADAAVLYRLSGDIN
PLHIDPAVAAKAGFPRPILHGLATYGNACRGILAKFCGHDASRMKSIRARLTSPVYPGET
LVLDCWRLGSEEIAFRASVKERGVQVLANGRAVLGAR
>12013699_1_521_+
EKNPEKTSEELVNYYAELVAKYPIITIEDGLDQNDWVGWKALTEKLGKKIQLVGDDLFVT
NIQKLQKGIDEGICNSILIKVNQIGTLTETLAAIEMAKRAGYTAVVSHRSGETEDTTISH
IAVATNSGQIKTGSLSRTDRIAKYNELLRIEEELGSAAVYKGKKTFYNLHVK
>12008613_1_885_+
EVVSNYVRRRGGWVVLELLKRLDEELTYVLTHELPSERQVRLDQSAGAAGSAQQGLEEGG
KRFRGGSQVRGDHSALQDRYSYIFDFGIRGKLGAARHETAVSVLSDLVTNVLRPFRSLFT
NEMARLTEYRESADFRDLSSGPVADRLRPNPTDVLLVDVDEYPEVLDELLRATIGNTADP
VSDASSRMLDDAEMPEATARGARKEDSQLLALGEWQWQRGRSAETPLQHVRLSVRDLRRR
SKEWMRKDPTSGLGQYLSADLAGFLETADDDQIDHFGNRLKYAILLSSPLAETD
>12004970_588_848_-
KWVVERLNGNADAEETAIGNIPTTDSLDLSGLDLDDETMAKILDVNNESWRAEVELIRGH
YEFVGERLPQEMADELSDLEKRLAQ
>11959495_1_595_+
NILRDYLTDLFPIMELGTSAKMLSIVPLMAGGGMYETGAGGSAPKHVQQLVEENHLRWDS
LGEFMALAVSLEDLGLKAGNNKATILSKALDEATGKLLDNNKGPSTRTGELDNRGSHFYL
AMYWAQALAAQTEDAELQAHFAPLAKTLTENEAKIVAELKAVQGKPVDIGGYFLPDVKKL
ETVMRPSATLNAALASV
>11925261_15_502_-
KTKRVAVFAQGAKAEEAKAAGADIVGMDDLAAMVKAGDMPFDIVIAAPDAMRIVGTLGQI
LGPRGLMPNPKVGTVTPDVATAVKNAKAGQVQFRVDKAGIVHSTIGRRSFDSAQLQGNLA
ALVDALQKAKPATSKGLYLRKVAVSSTMGVGVRVDIQSIAA
>11985606_1_386_+
GRAGDNVGLLLRGVDKEELERGMVLAKTGSIKPHHKFNAQVYVLSKEEGGRHTPFFNGYR
PQFYFRTTDVTGIASLPDGVEMVMPGDNLDNLVIELITPVAMEEGLRFAIREGGRTVGAG
VVTKIIE
>12001764_1_449_+
QRLDVLTEYVQEATRDGEPLVEDEVVRAKMAHLHTEAAVARALGLKFVAAAVKVETAHRS
GATEYQPPTVQASEYKLFTTEYSKALADASMDLGAPGTQLRVKTEEAPMAGRAESTYRYT
VIDTIGGGSSEVQRNIISRRGLGLPRNF
>12005476_1_854_+
VILDEENIELIAKAKVDTIILQKEDIEEDFSIIYNTLQKDPSSSEMEAVIHIYRQLRGSD
PPDDETARGIIDKLFFSDKRYNLGDVGRYKINKKLNLNISFETLVLTKVDITEIVKYLVS
LINQKAELDDIDHLSNRRVRTVGEQLFAQFGVGLARMARTIRERMNVRDNEVFTPVDLIN
ARTLSSVINSFFGTSQLSQFLDQTNPLSEITHKRRISALGPGGLSRERAGFEVRDVHYSH
YGRLCTIETPEGPNIGLISTLCVHARVNGMGFLETPYWRIDAGK
>12034361_995_1414_-
LSDVAGAKIDEVFIGSCMTNIGHFRAASKLLENKRDIPVKLWMAPPTKMDAKQLTEEGHY
GVLGSAGARMEMPGCSLCMGNQAQVKEGATVFSTSTRNFPNRLGKNSYVYLGSAELAAIC
SKLGRIPTKAEYLADMGV
>11948187_95_559_-
PVLAGLTYATSKARDVADSQFKNTRLAGAYNFGQGSVRALWNSAKTSVTGFDSKQNTWGL
GATFNVAANGKLIGQYYKTNDVSTNAGDIANTGAKLFEIGYEHSLSKRTMIKAIYARVSN
DSGAAFNFANNGVNNPGADIDPSGLQVGIRHSF
>11994864_1_766_-
TLFGSVQAEYATVNKDGQSSQAHIGDDTGRSKFGAQITEELGGGLKAKARVEYGFATGAD
SIGIARERWAALSNDQWGEIKFGRVQSPFKDFAGGMTIDPFAYTTLQSAGSGGIMTASAN
GYGAGANGFVNSAVRYDSPRVEGFSMAALLMPGDSNRLDPVNSNNRNAGGEDGEWDFQVA
GKYDAKIQDHNLGVFGGYSRDNISTRQRTNLGLNNNEHVWRGGAFWSFQNFRLAGQYERV
SNAVGAASCTNNAQ
>12036707_1017_1487_+
KEKKDRVDDALHATRAAVEEGIVAGGGVALVRSIESIKDLKGVNEDENLGIQIVKKALEA
PLRIIAENAGVDGSVVFQEVAKSKGANGYNARTNEYEDLKKAGVIDPTKVTRVALENAGS
IASMVLTTECVISDKKEEGGGHAHPPMGGGMGGMM
>11955675_1_582_+
SLNFQDIEVRSVLQLIADFTSLNLVASDTVSGRITLRLQNVPWDQALELILKTKGLDKRT
VGNVMLVAPADEIAARERLELEAANQNEQLATLRSEYIQVSYAKAADLQTMITSGVNSGS
NQGQAGNSTLLSSRGSVSIDARTNTLIVQDTPKKIDEIRELIAKLDVPVKQVMIEARIVV
ATTNFAKDLGVKW
>12044207_1_355_-
ADQISDSVLDALLEQDPDSRVACETMVTTGLAIVAGEISTKAYVDIQSIVRQTIRDIGYD
REDVGYDGSTCGVLVAIDEQSVDIAQGVDDSEEVRSGTSGEEDQLDQQGAGDQGMMF
>11998379_1_792_+
NKYLEEGDLTEEEIKLGIRTRTIASEIQPMYCGSAFKNKGVQRMLDAVIEFMPSPVDIPP
VSGTDEDEAPAVRKADDSEKFSALAFKLMTDPFVGQLTFVRVYSGVLTKGDTVYNPIRGK
KERIGRIVQMHANKREEVSEIVAGDIAACIGLKDVTTGETLCDPNAIIMLERMVFPEPVI
TQAVEPKTKADQEKMGIALQRLAQEDPSFRVKTDEESGQTLIAGMGELHLEIIVDRMKRE
FGVEANVGKPQVAYRETIRKTIE
>11932303_179_518_-
RSYKSYRGMGSIGAMQQGSADRYFQESTTGNPNADKLVPEGIEGRVPYKGSMVAIVYQMA
GGVRASMGYCGCPTIEIMQNNAEFVEITTAGIRESHVHDVQITKEAPNYRAD
>12017033_1_541_+
QCRPTPFSTEVSVAFDVGDRVVYPHHGAAIIVRKETRDFNGEDTEYLVLEVKREETRVTI
SVPSEKVDDVGMRPPISRDEVEDLFDLLAKRDIREPANWSRRFKNHQEKLKSGDVYQVAE
VVRNLSLRDQAKGLSAGEKSMFLKARSVLVSELSFALDLTEEDALDKVLDTLTAEPSEA
>11930463_94_489_-
SATQESVMDAKASARHVRVTPQKARRVVDLIRGKAAADAVAVLRFAPQAASEPVRKVLES
AIANARVRADKAAESFDEGNLVVSAAYVDEGPTMKRFRPRAQGRASRINKRTSHITVHVA
PKVSGKAGTR
>11942810_1_545_+
VTSGNNLTSRLGFRGVEDLGGGLKANFVIEGGFNLDNGDGASGYAGAKAGEGFQFKRRST
VGLSGGFGEVRMGRELTAAFNATARYDVFGSVGIGQSRLWADGGVVDASANATAVTTNQR
ISNALTYVSPDFSGFKFGLNYGFGETTASNSDSGYLGAGLTYDNGPLSLGLGLERLNNGA
D
>11975818_1_541_+
ASAQHCHQARPLSGNVALQRSAQDLRNTTMQIILLDKVVNLGNLGEIVKVKDGYARNFLI
PAGRARRATESAKQEFEARRAELEKVAAAKLAECQAVGEKLAGTTCKLTQKAGVDGRLFG
SVTNADIAEELTKSGFAVTKAQIRMPNGPIKTVSDSKVSVALHTDVVVEINVSVYGETA
>11936482_1_528_+
HEVMIRGTFANIRLRNQLLDGVEGGFTRNFLDEGAPQATIYDASAAYQAAGVPLVVLAGK
EYGSGSSRDWAAKGTALLGVRAVIAESYERIHRSNLIGMGVLPLQYPAGKNAELLGLTGE
ETFSITGVEELNSGSTPKTVRVRAEGAEGPIEFDAIVRIDTPGEADYYRNGGILQ
>12020747_215_1053_+
RTPIKSLLAVSAVAALALTGCGRSDSSTTATSGAAGAAAGAGTLIGVALPQKTSENWVLA
EQLFKDGLTAAGYKGDVQFANGGVSEQQNQIQSMVTKGAKVIVVGAIDGSQLGTQLKAAK
DGGATVIAYDRLIKNTAAVDYYVAYDNFKVGVLQGTALLEGLKAKKPNGPYNIELFAGSP
DDANAQVFFDGAMSVLTPKIADGTLKVASGQKDFTQAVTPGWKAENAQKRMDTLLSANYS
ATDLDGVLSPNDTLARAILTWSRPPARRPRSSPVRTPR
>12018023_1_1008_+
SMPGMMDTILNLGLNDEAVVGLAKKSNNERFAWDSYRRFVQMYGDVVMGLKPVSKEDHDP
FEVIIDMVKESRGVQLDTELNVEDLKELVQRFKSLIRARIGRDFPTDPWEQLWGSVWAVF
ESWNNERACVYRELNDIPASWGTAVNVQAMVFGNLGNSSATGVAFSRDAGTGEDLFNGEF
LVNAQGEDVVAGVRTPQQVSLVGSRRWAELALVSEEDRRKNFPSLEELMPQIYQQLLTAE
TTLENHFTDMQDMEFTIQEGKLWMLQTRNGKRTGAAMVRIAMEMLQQGMIDEKTALQRVG
PDRLNELLHPIFDPKALKAAKPIARGLPASPGAPL
>12041007_1329_1808_+
APKRVLTPQADDFPRWYQDVINRAELAENGPVRGTMVIRPYAYAIWEHMQAEVDARLKAT
GAENAYFPLFIPEEYLTREAEHVEGFSPELAVVTHAGGNELEHPVVVRPTSETVIGEFMS
KWIQSHRDLPMLLNQWSNVVRWEKRPRIFLRTSEFLWQ
>11968686_180_584_+
AKAPANNAAQRVRKKVRKNVADGVAHVHASFNNTIITITDRQGNALSWASSGGQGFKGSR
KSTPFAAQVASEVAGRAAIEQGIKNLDVEIKGPGPGRESSVRALAALGIRINMIADVTPV
PHNGCRPQKRRRI
>11987286_1_706_-
TEKKSGSEKLLYCSFCGKSQHEVKKLIAGPSVFICDECIELCNDIVRDEISADLGDKVAK
SDLPTPREISGLLDQYVIGQDSAKRILSVAVYNHYKRLRHRGKVNDDIELAKSNILLIGP
TGSGKTLLAQTLARMLNVPFVMADATTLTEAGYVGEDVENIIQKLLQKCDYDTDKAQQGI
VYIDEIDKISRKSDNPSITRDVSGEGVQQALLKLIEGTVASVPPQGGRKHPNQD
>11929535_1_512_-
KVGGNVAGDELDDVVNFVSEIVTGVKVGSAFTAVTLNTAEIKAAVTYQGLTDAINNALDA
TAFGADLQAALQADGITIFITDAQGRELADTTSEVAGAGVTVNQKANTQTENVFQYGEPE
VTIIEDRLIYASYEDRSDNELVDDDSYTGSTISLGTDAYAEDLVVDFAA
>11956629_1_585_+
MPHDLINSKPISAALKEFFGASQLSQFMDQTNPLSEITHKRRVSALGPGGLTRERAGFEV
RDVHVTHYGRVCPIETPEGPNIGLINSLALYARLNDYGFIETPYRRVVDAKVTMDIDYLS
AIEEGKYVIAQANAALDKEGRLTGDLISAREAGESIMVGAERVQYMDVSPAQIVSVAASL
VPFLEHDDANRALM
>12021287_424_837_-
LQPAKRKYRKEQKGRNTGLATRGAKVSFGEFGLKATGRGRLTARQIEAARRAMTRHIKRG
GRIWIRIFPDKPISKKPAEVRMGNGKGNPEYYVAEIQPGKVLYEMDGVDEALARQAFALA
AAKLPIPTIFVTRMVG
>11950181_1_565_+
EDMPYMADGTTADIVLNPLGVPSRMNIGQVLEVHLGWAGKGIGQRIGDMLQQEAKTAELR
KFLEEVYNSRGRKEDLSQLSDDELRAMAGNLTNGVPYATPVFDGASEEEILDMLKLAYPD
ELAQRKGLTATRTQAQLYDGRTGDAFERTTTIGYMHYLKLHHLVDDKMHARSTGPYSLVT
QQPLGGK
>11974688_241_603_-
TTTATGPNTPSGTDDHITGAQERTLRTWLTDQLTAQRERVQLATEAFEALADTNNPVHRE
AGRDELDAALEAVAELEHSLERVDEGSYGVCAECGKDIPFERLEAVPDTDYCVECAASY
>12043903_1_416_-
VDVTDATFETEVLARSEQVPVVVDLWAPWCGPCKSLGPILDKVVGELGDKVALAKINVDE
NPQASQVFRVQSIPAVFGLVDRQVANSFTGAQPEAKVAEFVRSLLPPDETEAVNALVELG
DEASLRTALSMDAIHEG
>11980846_128_682_-
RRGIVQMARGWQWARFAGLVREIPSSDGAELLDGDRWRTLPVRGPEGAAHDSREYFHVAM
EAFGMELLRHAETGQAEDSLRAFDVLYEMGDIDGACQKWIANGTLPSGGLGVVGAGEADS
DGERRDQFKKWIDAQLGEEMAEISLSEGEGYVARRADFAPLLAEAARTWANASFSTRERG
IRL
>11928101_1_509_+
NIRGISEETTTGVHRLYERVENGTLPLPAININDSVTKSKFDNKYGCKESLVDAIRRATD
LMMAGKVAVVAGYGDVGKGSAASLKGAGCRVIVTEIDPICALQAAMDGFAVKKMANAVSE
ANIIVTATGNKNILTAEHFKAMKDKAVVCNIGHFDNEIDMAWLNATHGA
>11955455_1_79_-
MSKGQTLQDPFLNALRKERIPVSIF
>11976262_1_661_-
NMPPFATGETGRVGTPKRREIGHGRLAKRALVAVLPSKEEFPYTMRVVSEITESNGSSSM
ASVCGGCLSLMDAGVPLKAHVAGIAMGLIKDGNRFAVLTDILGDEDHLGDMDFKVAGTTN
GITALQMDIKIQGITKEIMQVALAQAKEARVHILGKMQEAMGEAKTEVSSFAPKLYTFKI
NPEKIRDVIGKGGAVIRALTEETGCQINISEDGTITIAA
>12034701_237_1428_+
RKTRLMLSAGAVAAIATSLAGTAGATAASGEAARAIPVQLLSFNDYHGHLEATDRPLASD
PAATPAGGVEYLSAKLTQLRAKVGDVNSLTVAAGDTIGGSTFLSGMFHDEPSVESLNVLG
LDVTSVGNHEFDEGTAELLRMQNGGCHPVDGCYFPATPYAGADYPYLAANVFKRSDNKLL
LPGTTVRMVGGVPIGFIGLTLKGTPSLVDPAGVASVRFADEVQTVNQQAGALNRRGVKAI
VVLIHEGGQQTXDASPYNGCVGFTGPMATMAPRFSALVDVVVTGHTHQPYVCTLPDPQGR
PRLVTSAASYGQMVTETYFNINSVTKDINRNSFVSNNVVVDRASVPDPAETAVLDKWRAL
AGPLAGRVVGTVATDVTGDSGGNRGIETPMGDLIAD
>11934508_1_523_+
DKVSSALAQNLGKHELKDALDAVKSEVKAAFAERVAAGAVPSGHVGDAFDTVVKKATRNR
ILNVGARPDGRNTTTIRPISVQTGMLPRVHGSGFFMRGETHVLSIVTLGTAGDAQRLDTL
QPVEDKRYMHHYNFPPFSTGEAYAMRGPKRREIGHGALAERALVPVIPSDFPYT
>11961934_1_604_+
REMLEAGVHFGHQTRFWNPKMAPFIFGHRNKIHIINLEKSLPMFQEAAKFVKQISAKRGT
VLMVGTKRQARETVAAEAQRAGVPFVDQRWLGGMLTNFKTVKTSIKRLKDMKVQQEAGLD
SMSKKEQLMFARELAKLERDIGGIQDMSVLPDAIFVIDVGYHKIAIAEARKLGIPLIAVV
DSNHSPEGIDYVIPGNDDSS
>11935638_44_448_+
AKAPSNNAAQRVRKKVRKNVADGIAHVHASFNNTIITITDRQGNALSWASSGGQGFKGSR
KSTPFAAQVASEVAGRAALEQGIKNLDVEIKGPGPGRESSVRALAALGIRINMIADVTPV
PHNGCRPQKRRRI
>12025895_1_360_+
RELSEALKRRCLYLYVDYPDLEREREIVLTKVPGITEALADQVARIVRSIRQLELKKAPS
VSETLDWARTLMLLGVEKVDEKVATDTANILLKYHSDIAKATREFAKDGGQTAAKSMLG
>11970352_1_635_-
LQTWVDEVAALTTPDEVVWITGTDEEADRLSQLLVDAGTFVRLDESKRPNSYWCASDPSD
VARVEDRTYIASEKEEDAGPTNNWIDPAQLKATMTELYQGCMTGRTMYVIPFVMGHLDAS
VPMFGVEITDSAYVVVNMKIMARIGTPVLAKMEELDAPFVKGLHSVGAPLAEGQVDVPWP
CSDTKYIAHFPETREIWSYGSGYGGNALLGK
>11988788_1_634_-
TATLPETTETAKAGGVGRISRIIGPVVDVEFPADAMPEQYNLLTTSVDLGGESKSLNLEV
AQHIGDNMVRAISLQPTDGLVRGTRVFDTGGPISVPVGDVTLGRVFNTTGVCLNLKEGET
LNVTERWGIHRSAPAFDQLEPRTQMFETGIKVIDLLTPYVQGGKIGLFGGAGVGKTVLIQ
EMIARVARDHGGVSVFAGVGERTREGNDLM
>11982962_97_694_-
TGPRTKKSRTFGEPIFGYDKAFEKRKYAPGQHGNSRKKGTKSEYAVQLKEKQKAKYTYGV
LERQFYKTFEEASRKHGVKGENLLRLLEQRLDNTVFRLGFAPTRSAARQLVSHKHITVNG
RILNIPSCTIKVGDIVSIREKSKNLDVVQDTLKSNSVKRYGWLELNTEKLEGKYLEIPNR
DQIPENIKEQLIVELYSK
>11953057_1_574_-
TVRAGVKVSGHSPDGSGGTTVNFGDGESIECDMVVVSVGRRPYTDTLLAEGTGVELDDRG
FVTVNDTCRTTVDGVWAVGDCIATPQLAHVGFAEGICVIGDILGEHPVPVDYHNVPWAIY
CQPEVAFAGYSEAAAKEAGFDVVVSTHRYMGNSRAQIIGATDGLVKIIAENQGDGTGGRV
LGVHMVGPWV
>11971828_1_641_+
RSQGAKVLTPGSSPINSINTRATLTRDALVPWMAANSCTKVHLIGHSQGGLVVRYLTSNT
ALGFTSKVATVSTVDAVHKGAPLADIVLAVIPSWLQPFANTALGLLAQLFYGAKPMDVIA
MGKSLAVSTVNTFNAATPNVAGMKYYSYANHMAWADPVQHLLMAPTYPITWAGGLYYGLG
GANDGVVPLESQKWGTYKGEASAKWYATGIDHL
>11974986_1_655_+
TIRERMNVRDNEVFTPIELINARTLSSVINSFFGTSQLSQFLDQVNPLAEITHKRRISAL
GPGGLSRERAGFEVRDVHYSHYGRLCTIETPEGPNIGLISTLCVHAKINKMGFIETPYRK
VENGRVDLKGDIVYLNADDEDRFVIAQSNVPVDEKGNFTINKIKGREQGEFLEFEPERVQ
YMDVAPNQIVGVSASLIPFLEHDDANRALMGSNMQRQA
>12044103_1_2052_+
VMPRLSAGRVQSVATRIVVERERARMAFRSASYWDLKAQVHVAGGDGGAAAPAAGKATNF
GAQVIEVDGVRLATSRDFDAEGQLTREGALVLDEGAATALAGTLTDAPATVTSVEAKPYT
RRPYPPFMTSTLQQEAGRKLRFSSAQTMSVAQRLYENGFITYMRTDSTTLSGAALAAARS
EISQRYGAPYLPKEPRTYKKKVKNAQEAHEAVRPAGDSFRSPDEVRGELRSDEFRLYELI
WRRTVASQMNDARGESVQVRLSAQTVAAGSAGSQNVTLSASGRTILFPGFLAAYVEGEDD
GAEADDAESVLPEVSEGQSATIDEAEAKGHETRRXSRFTEASLVKRLEELGVGRPSTYAS
IISTILDRGYVWKKGSALVPSFTAFAVIGLLEGHFPELVDYAFTARMENDLDDIAGGTEE
AVPWLSRFYFGATDDDAGLARMVSENLGDIDAREVNSIPLGSDDEGREIVARVGRYGPYL
QRGEDRAGIPEDLAPDELTLDRATELLDAPSGDRELGIHPDTGWPVMVKAGRFGPYVAMS
DPEEPDEKPATASLFATMDVATIGLEEAVKLLTLPRVVGVDLADNVEIEALNGRYGPYIK
KGSDSRSLDSEEELFTVTLEQALAKLAEPKRRKGQSAKPPLKDLGPNPDNPEKSIVVKDG
RFGPYAPTARPMPACVRATRPMG
>12016079_333_979_-
SLQAAESGLKAVQDAIGGMNSIRDQIQETSKRIKRLGESSQEIGEITELISDITEQTNVL
ALNAAIQAASAGEAGRGFSVVAEEVQRLAERSADATRQISALVKAIQTDTQDAIGAMERS
TQGVVAGAKLSDNAGTALTEIDRVSRQVADLIEQISSSASREAGLANEVAENIQHIFAVT
EQTGEGTRVTATQVRELSRMAEELRQSVSRFKIS
>11989068_1_474_+
DRDNGTGNATSFNNGRSMSAGIEMQWPLYTGGRTSSAIKQASYGRDAAREQVTSVQRQLT
TQTRTAFLNVSADSYRVAARQQAVKSAEAALAATKAGYDVGTRNIVDVLLAERNVYAAKR
DHANSRYDYVINTVKLRAASGQLGEMDIKELNGWLTN
>11999047_1_398_+
AGSGTGPTNKESTMARIKRAQIRTTRKRNLFKRSKGFFMARGKLLRQTHEAVMHAMRDEF
IGRKQKKRQFRRMWIVRISAALMTTDLSYSRFIHGLNLAGIDINRKMLSELAIHDRPAFD
SIVAQARQALA
>12000599_1_810_-
EFASTLADMGADVTILEALPKILPGLDEDVAKQVLRAFKKKKIDVRAGVKVTGHEPDGSG
ATTVSFGDGETIETDLVVVSVGRRPYTDSLVDDGAGVDLDDRGFVTVDELCRTSADGVWS
IGDCIATPQLAHVGFAEGICAIGDILGEHPVPVDYHAVPWAIYCKPEVAFAGYSEEAAKE
AGFDVVVSSSRYMGNSRAQIIGETDGLVKIIAEDQGDGTGGRVLGVHMVGPWVTEQLGQG
YLAVNWEATVDEIAHYLQPHPSLSELFGE
>12044577_1_800_-
EHLVQDGKFDHHGYLNMELLRFTTAGSVDDGKSTLIGRLLYDSKSIFQDQLEAIEKSSKS
RGEDYVNLALLTDGLRSEREQGITIDVAYRYFSTPKRKFIIADTPGHIQYTRNMVTGAST
ANLAIILVDARHGVVEQTYRHSFIASLLQIPHIVICINKMDLVDYSKEKYDEVVEQFRHF
ASKLDVQDVRFIPISALLGDNVVDRSTKMPWYEGPTLMYTLETVHIGSDHNLIDTRFPVQ
HVIRPMSNEYHDYRGYAGRVAGGVL
>12018735_1_433_-
TNKTPEFQSATLDAWNKAAAKSAPGGDVNALNWQTPDGISVKPLYTAADIKNLKYTDTLP
GFEPYLRGPQATMYAVRPWTIRQYAGFSTAEESNAFYRKALAAGGQGVSVAFDLATHRGY
DSDHPRVTGDVGKAGVAIDSVED
>12008133_1_332_-
SIERTLSIIKPDAVAKNVIGQIYARFEAAGLKIVASKMVHLSRGEAEAFYGVHKERPFFK
DLVGFMISGPVMIQVLEGEGAIAKNRELMGATDPKKAAVGTIRADFADS
>12034583_1_989_-
SKVHHVLVDGTSGTDLLAQLVELTPEVETDYPPQAAPEGSIPGGPQLVAGAVVSRITDPF
RSARALGRSLTSVARVVAGVVGGGDEGPTMARPFDAPRTLFNHSITARRSVAFSKCSLDD
LKLVKTTFGVTVNDVVLAACTQSLRAYLAKRGETFERPLVVSVPVSVKGKTTAGGSANQV
SNMFVRLPVHLVDPVDQLRAVRVDTLDAKAVHGAIGADMIGDVTEVTPPAIFNLASRLYS
SANLADRLAPIHNLVISNVPGPPFPLYIAGAQLVGMYPFGPLIEGSGLNISVLSNMGNMD
IGVIACPDIAPDVEEVSDGIVDAIEVLR
>12028595_1_232_+
ELKAISTDAKRSDEERAAARLGLQMLPRNANPTRQRNRCSITGRPRGTFQHFGLARAKIR
EMAFAGEIPGIVKASW
>11993222_438_755_-
LNPDAKISQTIAVFDIKNLDKGFEVLPIGEWSGITDDGARRVVQPEYNQAGDEVWFSVWS
AKDKQSAVVVVDDKTRKLKAVIKDPKLITPTGKFNVHNTQHDVY
>12033277_837_1370_-
DVIVFHELSKAEVIQIVDLMTARVAEQLAGLGMGLEITDAAKQHLADTGYDPTLGARPLR
RAIQRQVEDPLSEKLLHKEFSAGQIIVVDVEPDPENADQQITSFRAVEGFVPPDSPAEIV
AGDWRVTPPTASDLRGKYQCCVLGPAPVGSGRGAFDVAVGAKGSLGGSVAVYPSGL
>12032971_1_1253_+
GPNQDGPNQDDSGLDELDDDGNRRRRGRRRGRNRDEDDGQWEGEPVEVAGFLDLRDEGYG
FLRVKGYLPSREDVYISAKMVRQNGLRKGDHVTGAYRPAGGREKNPALLRVDKVMDLSPE
QARQRPRFDDLTPVYPHERVALATADRPDDVTARAIDLLAPIGLGQRGLIVAPARSGATT
VLANLARAIEAATPDAHVMILLVDERPEEITGLGELTNGEVIASSFERPPEEHTHVLELT
LERAKRLVELGNDVVILVDGITRLVRAYSAVGQPSGRTLPGGIDAAALFPPKRFLGAARS
LSGDGSLTILATLRSDTAAAADELVWAEFAGTXNMEVHLDRRAADWQVFPALDLDHTSTR
HLDELVGADDADRMRSLRRHLASLNEDGSSLAGLEWLVEQIRATPDNDALLKATPTT
>12004374_1_843_+
KMVQAPIFHVNGNDPEACVRVARLAYEYRRAFGKDVVIDMVCYRRHGHNEGDDPSYTQPL
MYQRIDSMAPVRELYSDSLVGRGHISLEQAEKAANAYHAELTNALESTREAKPSDPRRVP
APPKPPGVIGPVSTGVASDELDRIFEALNTVPDGFTVHPKLAKQFETRRKLFESGEVDWS
LGEALAFGSLLAEGTPVRLAGQDSRRGTFSQRHAALVDFHTGDDYLPLSALTTDSSELWI
YDSLLSEYAALGFEYGYSVENKDALVMWEAQFGDFVNGAS
>12003690_1_837_+
LTMRTFHIGGAASRAAIASSVEAKSNGVIGFNATMRYVTNSKGELVVIARSGEIVIHDEH
GRERERHKVPYGATLTVKADQAIKAGTILANWDPLTRPIITEFAGKAKFENVEEGLTVAK
QVDEVTGLSTLVVIDPKRRGAAKVVRPQVKLIDAAGNEVKIPGTDHSVTIGFQIGSLIQV
RDGQDVGPGEVLARIPVEGQKTRDITGGLPRVAELFEARSPKDKGMLAEMTGTVSFGKET
KGKVRLQITDPDGKVWDELIPKDKNILVHEGQVVNKGE
>11997123_1_782_+
SDGLPTYGLALNLERDSVGSVILGEYEHISEGDTVKCTGRILEVPVGPELRGRVVNALGQ
PIDGKGPINAKMTDVIEKVAPGVIARKSVDQPMQTGLKSIDSMVPVGRGQRELIIGDRQT
GKTAVAIDAIINQKGQNMTCIYVAIGQKASSIKNVVRSLEQAGAMEYTIVVAATASESAA
MQYVSAYSGCTMGEYFRDRGEDALIVYDDLSKQAVAYRQVSLLLRRPPGREAYPGDVFYL
HSRLLERAARVNEKYVEDFT
>12006918_375_868_-
NRINMIYEGTNTIQSLDLLGRKILGNNGATLKKFGKLIGQLVAEEGVNEKMAEFITPIAI
LGDQMTKFTTEIGFKGFQNPDEVGAAAVDYLRVAGHLVFGYLFARMAQVALRQIAAGNTD
PFYVAKIQTARFYFAKLFPETTTLMRTARTGSKVLMDTDAVLA
>11935096_1_362_+
VEKGWGRIINISSVNGVKGQAGQTNYSAAKAGMHGFSMALAQEMATKGVTVNTVSPGYIG
TDMVKAIRQEVLDKIIGTVPVKRLGEPSEIASIIAWLASDEGGYATGAEFNVNGGLHMG
>11988394_47_667_+
ARYRGPRLKRCRAVGVVLPGLVSQRTLGKREYGPGVHGQRRKGKPSDYKTRLIEKQKLRW
HYGVLETQFIRYIKEASRRRGPTGRELVSLLESRLDNIVWRLGLANTIAGARQLVVHGHI
NVDGKRVDRPSFSVSPNQEISIREKARSKKFVQEALEGAASKQRPRYLELDPAKATGKMI
TSPELEDLPFECNLQAIIEFYSQRT
>11940430_1_538_+
AATNPNLTKPGYKTTFRIISNDNALGAGLAAYAHDTLKLKSVAIIDDRTAYGQGVANVFK
KVAGELGMKVVDEQFTTDKATDFMAILTAIKAKNPDAIFFGGMDPQAGPMLRQMEQLGMA
DTKYFGGDGVCTSEIAKLAAGAKTLSNVICAEGGASLAKMPGGVEWKKRYDAKYPGQFQ
>12030137_1_379_+
ARGLTGEVLRRIEAKGYRLVALQVVTPDLERLHAHYAEHEGKPFFEPLVEFMSSGPVTAV
VIEGEQCIAGFRALAGATDPTAALPGTIRGDLGRDWGAKVQKNIVHGSDSAESAAREIGI
WFPGL
>11985408_1_708_+
VCMQNSLLKPKSISVEQLGTNRAKVALEPFERGYGHTLGNALRRVLLSSMPGFAATEVTI
AGVLHEYSSIDGVQEDVVNILLNLKGVVFKLHNRDEVTLSLRKDVEGMVTAADIQTPHDV
EIINPGHVIANLSHGGKLDMQIKVEKGRGYVPGTMRRHADEPNKSIGRIVLDASFSPVKR
VSYTVESARVEQRTDLDKLVVEIETNGAVSAEDAVRASAKILVEQLAVFAQLEGS
>12039917_1078_1714_-
GMTEVPMIAQGSPRDTEEQLANTEGAPVPGCEVRIVTEDGSVASTGQEGEVRLKGPMVCL
GYTDAEATAAAFDDEGWFRTGDLGILRDDGHLALTGRLKDVIIRKGENISAKEVEDLLFT
HPKVADVAVIGLPDEDRGERVAAVVERAEGVDDLTFAEMSAHLNAAGLMTRKIPEQLEVV
EALPRNETLRKVLKFKLRETYADVPWTPEPR
>11985728_1_709_-
AKSNILLIGPTGSGKTLLAQTLARMLDVPFVMADATTLTEAGYVGEDVENIVLKLLQSCN
YEVERAQRGIVYIDEIDKISRKSDNPSITRDVSGEGVQQALLKLIEGTMASVPPQGGRKH
PNQDFVQIDTTNILFICGGAFSGLEKVIENRTQSSGMGFGASVKSKQQRSLTDVFKEVEP
EDLIKFGLIPELVGRMPVIAALAELTEDALIQILTEPKNALVKQYTKLLAMEGAEL
>11938438_331_533_-
MRWKGKRPTVRGVVMNPVDHPYGGGEGKTSGGRHPVSPWGKPEGRTRKRKASDALIVRRR
KTGKKR
>11944372_1_412_+
TEEVVEMKNGQRKTTERRLFPGYVFVEMVMDDDTWHLVKHTNKVTGFVGGAKNRPAPISE
DEVQKIVSQMQEGTDKPRHKVEFMVGEMVRVKEGPFTDFNGSVEDVNYEKSRVRVSVMIF
GRSTPVELEFSQIEKT
>12017809_558_1005_-
AALDVLTEYVQEATRDGEPLIDDEVTRAKMAHLHTEAAVARAIGLKFVAAAVKVEKAHRE
GATEFQPPTVEASEYKLFTTEYSKRLADASMDLGAPGSQLRVKTAEAPMAGRAESTYRYT
VIDTIGGGASEVQRNIIARRGLGLPRNF
>12007505_544_873_-
TNEAVISMEQTTSEVVRGARLAQDAGVALEEIQTVSRNLADLIQNISNAARQQAASAGRI
SNTMNVIQEITTQTTAGTIATARSIGNLAEMAAELRLSVSGFKLPDYA
>11959749_1_349_+
GVAKLLAGYRQSTVDIATVENKRNGYYLAATAPVGAGTVRVSYNRYENELGAGAKAKADQ
FAVGYVYGLSKRTSVYGTYAYIKNKDGANLYNLGAGGLKTNGSQQGVQVGVSHAF
>12001250_1_816_+
AQDLRWTPKEDILLNTTPKRAGMALMALAVSSAGVLATVSPASAAVNKPENVVTSAPSST
SVQVNWSRPQFGDEPTIYTVWANGPDTDTDGPLGPDKDTDDLGVVVLDSSARAYTYTTAA
ASTSYTVTVCAKNGPSENCKVAFPNPITTPANPTGTPPASGPFAPFYTVDAFIRQNYNDW
LGRPPRFDELTFWREKLGPGSMNRYEFLEKMRHQPDVHALMGPTTRLYIAYYLRNPDFGG
LKHWQNEMATQNMGLREVADFFAHSSEFQRL
>12023061_1_930_-
HSRRILIGSASAVAVLASVTAGSANAGSGPDLSAPKTHQVSAAEQQATARLDYRAIVKSA
KPMPMPKNVPSKSATSLERGTQVKIAPSAPGSVAAKGGLRAYDTNAGALWPLGATVNPNR
QIGKLYFDINPGAGVDWRHCTATAVNSENKSTVITAGHCVVNASTKQWYQHLWFYPGYQY
GAPLGAWSAKTFGTTGNYYYSGASADDMAAVVVNPDSLGRRIVNRLGGHGAWFNGTVGNY
RTSLGYPVTDWRWPGYTANGEDARYCQGTDYYYSSGTWAGQMFLSCRMTGGSSGGPWLTW
VNGSWMGYV
>12020543_1_1050_-
GTNEIQRTLIAQRGMGIRAERAARESGISLLTPPLKETSMTLNRRTLLAATCALALAPSV
HAQAYPDRPVKLIFTYAAGGAGDALTRLLAQHMSPTLGQPVVVENRTGASGGVGTMAVAR
SPADGYTLLLTTVTTVVQIPMVMRDKEFDPVKSLTPIANISSQPMVLVAHPSVPADNFPA
FVEWSRKQPDGVHVAVAGPTLEVASALVNKGANIKMVNVPYRGAAPAFQALLGGEVKLFF
TVPTASTLEFTKQGKVKVLGVTSAQASPLIAGAEPIGKYVPGYVQDINFAVWGPPGLPAP
VLAKVSEAIRVAMTAPEIKERLNAMAMSPAHSDPGKLVSITEHEVANIK
>12047187_2290_2913_-
ALEDEGWEVVEAATGEAAIEAFRAGPTDVVLIDIMLPGVDGFEVCRAVRRQSDVPIIMVT
ARADTHDVVAGLEAGADDYLTKPFVPKELSARIRALLRRVRSGDTVQHRMRFGDLDIIPD
EGVVTLAGVTIHLTKTEFRLLVELASSPGKIFSREDLLDKVWGHGYLADSRLVDVHVRRL
RTKVEADPGNPRHVLTVRGLGYKLAA
>12048865_1_527_+
VFMVIATQNPMEHHGTFPLPESQLDRFLMRLSVGYPSRADELALLAGGDRTRLLADLSPV
MDVDSLAKMARFAESIHIAGPVGEYVVDLARATRTHPGISLGASPRAILGLQSAARVRAA
SQGRSYVMPDDIKALFALVMSHRVVLSGESLSAGARTEDTLAEILATVPAPRPG
>12032209_532_1331_+
QIRKIVTVIDETITEGGREVQPAARTAVVAAVIENPWAGKGFVEDLAPGIDATASDLGAL
LAPKVLEALGAPAEAYGKAAIVGLDGEIEHGSALIHTLKFGDHFRKAANATTLLPAVEKR
GPAGVIFDIPLKHITDATIRSHHQSFEVSISDAPHRARSSSPSPRPRRGGPSRGLPRSPP
SSEAATLMTSTSEAPATERIVFLHGVGLDRHVWDRVIALLDRTRYDVSAPDLLGHGTSSP
APDGTTLADLADPVVDTLNADEPAH
>11966166_1_619_-
TNYILSQMDTEGVSYGDALASAQSLGYAERDPTADVEGLDAAAKAAIMASIAFGVRVVAG
DVANEGISKVSAADISFARRLGYTIKLLAICERFDDGSVAARVHPAMVPIEHPLAGVRDS
YNAVFVEGDVVGNLMFYGRGAGGGPTASAVLGDVIDAASNLSRGTHASVGHLAKAKLRSV
DDLASPYYVNVEVRDRPGVLAAVAS
>11972138_1_643_-
TTGPMTRDELKDLACLGFSADLVMQSFCHTAAYPKPVDVKMHHELPEFISNRGGISLRPG
DGVIHSWLNRLLLPDTVGTGGDSHTRFPIGISFPAGSGLVAFAAATGVMPLDMPESVLVR
FKGKMQNGVTLRDLVNAIPLYAIKAGLLTVEKKGKKNIFSGRILEIEGLPDLKVEQAFEL
SDASAERSAAGCTVHLNKEPIQEYINSNITMMK
>12047873_1760_2997_-
AGRRFVMVDTGGWSQQGDELDAKVSAQSEAALNEADVILMVVDATVGTTEDDDQVAALIR
RRSGPVLVVANKVDDTGREALIWDFLGLGLGDPFPISALHGRGTGDLLDAIVELLPEGVG
IEPGPVEERAPWEPFVDSHAIPEHDPDEGPIDRVTGKEVSVALVGRPNVGKSTLFNRLIG
SERAVVHDMPGTTRDSVDTVVDTELGALRFIDTAGMRRRARVDTGTEYFSMVRALRSVDT
ANIALLVVDATEGVTHQDQRLAERIDAAGCPIAVVLNKWELLSTEARHDVTYQVGQKLHF
IGESPVLRISALTGKGVQRILPALESAIDAYQTXIPTRLVNEAIRSAQQAQPAPHGARVL
YATQGATQPPTFTLFTNRDLPTSYVRYLERSLRERFNLEASPVKLRVKRRD
>11930137_1_513_+
QAEKITVDKDNTTIVNGRGQQADINARIGQIKAQIETTTSDYDKEKLQERLAKLAGGVAV
LHVGAATEVEMKEKKDRVDDALHATRAAVEEGIVAGGGVALVRTIKGLGDLKGLNEDENL
GIQIVKKALEAPLRIIAENAGVDGSVVFQEVAKGEGANGYNARTGIYEDL
>11969828_1_503_-
MKVALNTNFGRIVLELDEVKAPKTVANFVEYVKSGHYNGVIFHRVIKDFMIQGGGFDKNM
SQKPTKTPIQNEADNGLKNDLGTIAMARTQDPHSASAQFFINTSAGNSFLNYSSKTTQGW
GYAVFGKVSEGMDVVNSIRVVKTGNKGGHGDVPLEPVVIESAEVIA
>11991368_168_743_-
FDYPVFLNLVGVDVLVVGGGPVGLRKVAGLARGGARVRLVAPEVASTFDRSLVVEHRRRP
YRTADLDGMRLVITATGVPEVDSRVSAEATTAGQWVNAADRPEHCSFILPAVARASPLSV
AVSSDGASPALAGWVRDRAKAVLSDEVVELAHELAQRRAAIHAAGGSTEEVDWASIIDST
LSTQPPACRP
>11932131_1_518_+
GGSGMSMVDAVVVYKELGRNLVPSPHLVSSVLAGGLIARGAGEDQQAQWLPTLASGETVW
TVAVQEPGGGFTDAGITTKAVTTDAGFALTGTKRHVFFASAAQHLVVAARAADDRVDLFV
VDAGAEGMTLTQQMSIASDTQYQVDLAGTPAVRLGDAGTGWNNWNQTLTEA
>12048605_648_2975_+
TAIPQVRTGRANEVGQPRKRKEDQRLITGRTRWTDNMQLTGMLHLVMVRSPFAHATITAI
DVSAAKSAPGVIAVLTGADVKDIQGALPCAWPITADQKSQPHPAIAVDRVAFAGEVXAVV
IGRSVTAARDAAELVDVDYEVLPAALELKAAAADEVLAHPDLGTNTSAFWQFDSATAGTG
GNVDEAIAAARIDGIVLEREYRQQRLIPAFMEPRSTVVDPTGEQYTVWSSTQVPHILRLM
LALTLSIPESKVRVIAPDVGGGFGGKLQVTPEEVITFLAARHTGKPCKWTETRSESLVSG
HHGRDQWQRLTLAATKEGQVTALKVDLLADMGAYLGLVTPGVPILGAFMYNSIYKFPAYQ
FNCTNVFTNKTWTDAYRGAGRPEATFAIERLMDELAIEVGVDPLAIREANWITHEEFPFT
SVCGLEYDSGNYEAATARATELFDYAGLRPSRSVDXASGDSVQLGIGISTFTEMCGLAPS
RVLGSLAYGAGGWEHASVRMLPTGKVEVVTGSSAHGQGHETAWSQIVADRLGVAFEDVEV
LHGDTQISPKGLDTYGSRSLVVGGQAVINAANKVIEKARTIAAHLLEAAVDDLDFTDGRF
TVKGTDQGLGIGEIALATFAAHNLPDGVEPSLDSDATFDPVNFSFPHGTHLCAAEVDTET
GQVRLRKYVAVDDVGNIVNPLIVEGQVHGGLVQGIAQALWEEAVYDDQGTLVTGSFVDYT
IPSSADTISFTTDNTVSASTTNDLGAKGVGEAGCIASTPAVVNAVVDAVRHLGVX
>12040943_1544_1802_-
ICRDLHAGRTVLVSAHGNSLRALVKHLEGISDADIAELNIPTGVPMRYELGGDYRPRTTM
PIEDRYLGDPDAIAAAAEAVASQGR
>12009645_1_897_+
LKSDANNSNNFFNSTVKVTYKGLDASVVVAGTGYKTSDLEINQAIKQAINTDAVLSKLLA
AYDGPGNTLVVTSLIDGTHTTGNLAVTVTMPTTVSSSALAGAAAAYGLAAGATEAQVLAA
MTASKTAFDAKGDYATQFAESGAAAGNVTLTGANSVSSSDNTVTPGTGNDVIVLGTTVGT
DLMTSSNEVVVYSGSFGADTIVNFAASGLGIDVLNFSALGGRGTTALNSLSADKSIVIQA
QAATPLTTTQIAALFTDSATAISHVYVAYDSNNIGSVYMIADATGTTAGNVTATLVGT
>11986908_349_716_+
TIIVGYVPNPQGDAALVRATWEAKRDDKRLIVVNASRSDPLEGDASIADREKLEQIRRQL
DHAGVDYEIHQPLRGSEPAEEIVKTAAEHQASLIVIGLRHRSKVGKIIFGSTAQSVLMDA
E
>12023155_1_312_+
GSIGQINYAAAKAGMLGMTMTAAREWGRYNIRTNSICFGVVETPMTEVVRGEKFRDGMLA
QIPLGRWSTPGEVVKSVCFLLSDGSSYITGQHLGVNGGFHISL
>12029991_1_855_+
AKIPRETTKTKDITGGLPRVAELFEARKPKEQAVISEIDGEVSYGGFVKGMRKVLVDNKM
GDVKEYFIPKGKHVNVHEGDWVRAGEPLMDGSANPHDILDVLGPKELQKYLVDEVQDVYR
LQGVSINDKHIEIIVRQMLRKVRIEDPGDTSFLPGSQVSKGLFDVENQRVLEKDGKPALG
KPVLLGITKAALTTDSFISAASFQETTRVLTEAAINGREDNLLGLKENVIVGRLIPAGSG
FEEYRETFVASAKAPGELSGGQPQPVAVGQHAAGSAGADPENNG
>12029977_1_999_+
SILNSQFSILSYLCTLNFKPNMSFLFTSESVSEGHPDKVADQISDALIDHFLAFDPDSKV
ACETLVTTGQVFLAGEVRSKTYLDVQQIARDVIARIGYTKSEYMFEANSCGILSAIHEQS
PDIHQGVVRKKKAEQGAGDQGMMFGYASRETDNYMPLSLEIANLLLRELAAIRKEGKIMK
YLRPDSKSQVTIEYDDNKTPLRIDTIVVSTQHDDFAEEKKMLDAIKKDVEEILIPRVKKL
LPKRNQKLFDGNFTLHVNPTGKFVIGGPHGDTGLTGRKIIVDTYGGKGAHGGGAFSGKDP
SKVDRSAAYAVRHIAKNMVAAGLCDEVLVQVA
>11990914_1_625_+
GPNGAGKSTLLKAIFGLITVTTGVVSLRGENITSMKAHQLVSRGVGFVPQTENVFAALTV
RENMEMGAFLRPSVVKERFAHVAELFPRLGERASQQAGSLSGGERQMVAMGRALMMEPSV
LLLDEPSAGLSPAFQDEVFINCRRINATGVSILMVEQNARRCLQVCDRAFVLDQGKNAIA
GTGAELLHDPKVIELYLGTLAKNRNPD
>12043043_679_1517_+
SETTPTDRPLDEQVRFEIVDEVAWITIDRPEKGNALSPPCRNRIRDLINGLNGAHTARAI
VLTASGEKLFCPGADLSHRVPSERPEGVPERVVGDARRMMLEGQYTXFPAILDSELPIIA
AVNGTAAGMGAHLAFACDLVIAAEGTKFIEVFSRRGLVVDALGAYLLPRTIGLHKAKELV
LFGDDLPVAEAERLGLVNKVVPRDQLAATASEWAGRLASGPTKALGLSKWLLNQSFDVDR
NTMMSNESLAVELNTHSEDFAEGMASFRERRDPVWSGY
>12007066_55_869_-
PGFGERRKAMLEDMAILTGGTVIAEEIGLKLETATLDLLGTARKIVITKDETTIVEGAGD
KEAVSGRVQQIRNEIENTDSDYDGEKLQERLAKLSGGVAIIKVGAATEVELKEKKHRIED
AVQTTKAAVEEGVVAGGGLTLLRAQKEILALVETLEGDEATGAKLIAKALEAPIFQIAKN
AGLEGGVIVEKVRNLDGDEGLNAATGQYEDLLKAGVIDAAKVTRSALQNAASIAALFLTT
EAVIADKPEPAGAGAPMGDGGMGDMGGMGF
>11938664_1_534_-
GLESSVGVVIDGVYRPRNSVGFGDLGELERIEVLKGPQGTLFGKNTSAGVINVVTRRPDQ
EMGGEGEVTFGNYGALGLAGWFNAPLGEYAAFRVYAAHRDRDGWMTVEPGVGPRSESEDY
DQNFRTVRAKLLIQPSDNVEVLISADASKRDENCCTAVQLVSGGTAPIINGVGGGNA
>11996257_1_675_-
IYASPGAAGAKIDYKAQYNNFIGGKWVAPVKGQYFDVITPISGKPYTQAARSTAEDIELA
LDAAHAAADAWGKTPAADRANMLLKIADRLEANLELLAYAETVDNGKPIRETLNADIPLT
IDHFRYFAGCVRAQEGALSNIDENTVAYHIQEPLGVVGQIIPWNFPILMAAWKLAPALGA
GNCVVLKPAESTPISILILAELIADILPAGVLNIVNGYGREAGM
>11980956_157_683_-
GGASEVEVGEKKDRVDDALNATRAAAEEGIVAGGGYALLYATLGLKAVATANRDQEVGVD
IVRRALQQPARAIIDNAGLEGAVVVGRLLEEAKNDTVYRMGMDCATGQIVNMIKAGIIDP
TKVVRTALVDAAGVASLMTTTECMIVDIPKPESAAPPMGGGGMGGMGGMGGMGF
>11955243_205_581_-
GRGIGSGLGKTGGRGVKGQTSRSGGGVRPGFEGGQMPIYRRLPKFGFTSMKALKTAEVRL
SELAYVEGEVTLASLKAANVVRKDMTRVRIILSGEIARPVVVKGIVVTKGARAAIEAAGG
KIEE
>11937040_1_530_+
TQGENLGLYLMSIGLNPGDKVGLMSDNRVEWAVADMAVLLNGAANVPRGSDSTPQEIQYI
LEHSESKFCFIEHGKLLESVLPMIPKTSVTKIIVLDKDYKSTSENVINIYDAIEKGKELR
ASKLTELLKRARDTKEDDLFTIIYTSGTTGLPKGVMLTHRNMIYNVISIPPLVGLK
>11985096_285_706_+
KSLLDLFKQFTPDENFHAIKIGMASPEKIRSWSFGEVKKPETINYRTFKPERDGLFCAKI
FGPIKDYECLCGKYKRLKHRGVICEKCGVEVTQTKVRRERMGHIDLAAPCAHIWFLKSLP
SRLGMVLDMTLRDIERVLY
>11958493_1_591_-
IKFEIAAEDDAADPKQGTAVAQKLCDAKVAGIVGHLNSGTTIPASKIYNDCGIPHITGAA
TNPNLTKPGYKTTYRIIANDNALGAGLAFYAADTMKLKRIAVIDDRTAYGQGVAEVFSKI
AKTKGIEIVDQQFTTDKATDFMAILTAIKSKKPDGVFYGGMDAQAGAMLRQMDQLGMSSV
KFFGGDGICTTEIIKI
>11937226_1_355_-
SMQDTVADMLTRIRNAQRANKSAVSMPASKLKLAIAKLLLDEGYVVSAEVDGESKPTLSI
GLKYYEGKPVIEEIKRVSRPGLRIYKGKDDLTRVKQGLGILIVSTNKGIMTDRAARS
>11981934_1_688_-
RRGGNTSGRGNKSKGGRKREEEQSFRHTNRTLSSALSKQHGFEKPVEKQVYDVAIGDNIT
VADLAQKMAVKAREVIKVLMKMGEVVTQNQSIDQATAALVVEEMGHTSTYVSDTAVEDAL
KDEMAHEGDGITRPPVVTIMGHVDHGKTSLLDYIRRAKVAAGEAGGITQHIGAYHVTTPR
GVITFLDTPGHAAFTSMRARGAKATDIVILVVAADDGVMPQTAEAIDH
>11942776_1_242_-
EDLVQWTRTRSSWPATFGLACCAIEMMATGGSHYDLARYGMEVFRASPRQADIMIVAGRV
SQKMAPVLREIYDQMMNPK
>12038591_1_339_-
ENSMSARIDDLHRRRQESLNAGSERLVERQRSGGKMLARERLEYLLDEGSFNELDQLARS
RSSSLKDDYRPYGDGVITGWGTVDGRKVFVFSQDFTVFGGALGEVFAEKIHK
>12026765_577_1174_-
VFRSGLNPVELGRKLVRTLDDKRSVGVNGRVIVPNDFTFVLAEDDYEQMADMAGVLARTW
ATQRVSTLXDMGYSFAGPIQTTFAVSTDLRPGVFEVEAAHKEGDGSPVGSLLLPTGDRVP
LGQYVVSVGRQTDCTIVLGDPKVSRRHAEVRPSGSGFVLVDLNSTNGSYVNRQRISQHQL
VDGDELGFGHTYFFFEAF
>12042345_1205_1946_-
PDLMPADVTGQMVLKADGASFEFRPGPIFTNLFLADEVNRTPPKTQSALLEAMEERQVSV
EGTSYPLADPHIVIATQNPVEYEGTYPLPEAQLDRFLMKLVVGYPSEEQEVEVLMRHHTG
LDPHDVRAAGVRPVATSADLIAARSDVAKVVVEPPVMAYVVALARATRNQPSVQLGVSPR
GAAALLAASKAWAWLSGRPYVTADEVKAVARPVLRHRIMVRPELELEGSTADGILDVVLS
SVPAPR
>11991770_285_745_-
RVSYTVESARVEQRTDLDKLVVEIETNGAITAEDAVRASAKILVEQLAVFAQLEGSELAA
FNAPAPRGNTQFDPILLRPVDELELTVRSANCLKAENIYYIGDLIQRTENELLKTPNLGR
KSLNEIKEVLASRGLTLGMKLESWPPAALEKR
>11997171_1_740_+
MEVRGLLTSYNFPGEKTPIVVGSALKALQGDTSDIGEGAVLKLVSAMDEYFPIPERPVDQ
PFLLPIEDVFSISGRGTVVTGRIERGIVKVGEEVEIVGLKNTQKTICTGVEMFRKLLDQG
QAGDNVGILLRGTKREDVERGQVLAKPGSITPHTKFEAEVYVLSKEEGGRHTPFLKGYRP
QFYFRTTDVTGEVILPEGVEMVMPGDNIKLVIHLISPIAMEDGVRFAIREGGRTVGAGVV
SKVLE
>11946013_1_553_+
TSPAYILENPNGNTLCIPTAFVSWTGEALDKKTPVLRSQQALNVQAQRMLRLFGVEDPSR
VASIAGAEQEYFLIDRNFYFARPDLMSTGRTLMGAQPPKGQEFDDHYFGAIPERVLTFML
DAEREMLKLGIPTKTRHNEVAPGQYELAPIHEEGNVAADHQQLVMSTLSRVAHRHGLVCL
HHE
>11980556_59_681_-
NNPGGGVFRTSNDYTGKVGNTIGYESPNMSGFAGQISYSLAEDPKTVVPTASTAITSLAL
TYAAGPMAAQFAYQKEDLNTTGNDKAYTRLGASYNFGVATAKVSYGNVNHTAATVDGKTT
EWQLGADFPVSATTTLSASYATSTDNAASAAAGVGEVKRSGFGIAAAYGLSKRTTVYGGF
KKVSDDKGTGLDTKIDVFAVGVKHTF
>12014179_1_715_+
PMSSTATATQEELPTDPPLGALVTANPAAARVLERFGLDYCCGGQTRLTVACLEAGVDPD
EVRAAVADLDVASDVEWADLEPVELIAHILETHHTYLWDELPALEALAATVASVHGQRHP
ELIEVGALVAEFRAELEPHMAREERALFPMIGQLVDGTGPASAADLESGPIAAMRTEHDH
AGDLLARIRQRSSNFELPADACASYTSLYQRLEAMENDTHLHVHKENNVLFEAVPGL
>12049151_3946_4643_-
LTPLAVDPSHPFPYISNLSLNLGVRLRDPLTEEVRFARLKVPRLLDRFLALPEGDRFVPL
EQVIAAHLDRLFPGMSVVDSTIFRVTRNTDLMLEEDEADDLLAAVQSEVRRRRFGGAVRL
EVDDHASEEMVEFLIEELDLGPENVFRRRVPLDLTGLFTIRALDLPDATYPEFNGITQPR
LASGPETVPADFFATLRKGDVLVHHPYDSFSSSVEESSGRRHATPTFRRSS
>12048811_3111_4026_+
FHDEPSVESLNAMGLDVSSVGNHEFDEGTAELLRMQNGGCHPVDGCYFPSKPYAGASYRY
LAANVFKKADNKPLLPGTTVRWVGGKRIGFIGMTLRATPTLVDPAGVKSVRFADEVSTAN
QQAAALNRRGVKAIVLLIHEGGYQEPTTENYNGCVGFNGPIAEMATKFTSLIDVVVSGHT
HQPYVCTVPDPQGRPRLVTSASSYGQVVTETYFNVNSVTGEINRNSFDAKNVLVDRTTAD
PAQTAVLDKWRTLAGPLAGRVVGTVATDVTGDSGGDRGIETPMTDLMADVIKWARAVVVP
RSAS
>11982942_333_694_+
TSTNLRTFKIYRYNPDVDAKPYMQTIQVQLDGNERMLLDALMKLKAQDPTISFRRSCREG
VCGSDAMNINGKNGLACLTNMRTLPGDIVLKPLPGLPVVRDLIVDMTQFFKQYNSIKPY
>11989144_308_729_+
LGTMQERQLTLDHFVNRAETYFPDREIVTNTAAGLQRTTYGAWADRTHRLAGVLDNLGIS
AEGRVATFAWNTARHLELYFAAPCSGRVLHTLNLRLFPEQLTYIVNHAEDEVIFVDRSLL
GLLVPRVGEFNTVKHIVVM
>11953189_1_450_+
ATWRNSYLTAAQELRNGPPTKGVSKASLMQMLLQTPMERFLEAMAAGLNGPDAEGKNLKI
NLVLTDLKESYVLWIENSVLHFKSAKPADDANATLTLTKDIFVKMIAGTAGVKDTLLSDD
LKIGGSKIDLVRFFGLIEKAPGTFAIVTK
>11998365_1_156_+
ADIVTDPHSCIFDAGLTKVIGNQVKVVGWYDNEWGYSNRLIDLVLLMGKSL
>11941636_1_541_+
AKHTVVSNASCTTNCFVPMVKVLDDAFGVEHGLMTTTHGYTGDQSMVDGPHSDPRRARAG
AVNIIPTSTGAARATGLVLSALDGKLDGTSLRVPIPDGSITDFVAVVGRDVTVDEVNAAF
EAAATDGPMSKVLDYSTEPLVSSDIVGTAASCTFDSGLTMTQGSLVKVLGWYDNEWGYS
>11950217_1_565_+
ADATTPASASSDRLSNDHHIGPVLFNAEQLAQRIALLGAQITEDYEGRAPLLVGVLRGAS
VFLTDLVRAIDLPVSMDFIAVSSYGSATRTSGVVRLVKDLDEDLTDRHVILVEDIVDTGL
TLRYLRKNLGARGPASLEVATLLARHSADVSGQDVGYVGFEIPDDAFVIGYGLDLNQRYR
NLGYIATY
>11996355_1_634_-
ELKPTAKVAEALAIAQRAAQTAGHAEITPAHLVLALVEQEGTTTPALLEAAGGSVDAAAA
SARSTLSGMPRSTGATVASPALGQGALGVLQQASTLMTARGDTYLSTDLLVLALVEKGAL
RGDAKALEARIDELRGGSRVATENPEETGEALAKYGTDLTEAAREGRLDPVIGRDDEIRR
VVQVLSRRTKNNPVLIGEPGVGKTAVVEGL
>11928533_1_510_-
ITMNNNKFAGKKSMSIQRVVLGLSLVSFLQLAAAADRLTLKKVDFISLPGDEIEVKLGFD
DVPPQLQSYQIEKPARLVFDLPNTKNSLTSRYLSLGNGNARSLTVVDNQERTRVVVNLDT
LSGYVTRVEGNALILKIGKQEANAAQLAVGNTPVVAPIVATQQTVKNAL
>11960773_1_599_-
ALTISGCPLKDEITRRVSEAVTSLEGVDQLKLNFTSMTDAERAALREQLHGDPAATAGSH
QGHGHAEGRQIPFAQPGNKTRVLLIASGKGGVGKSSVTTNLGIALARQGKKVSIVDADVW
GFSIPRMLGIEQPPTVIDSMIVPPEANGVTCISMGFFAQEDQAVIWRGPMLHKALEQFLT
DVYWDDPDYLVVDLPPGTG
>12019675_1_606_+
ADIVTFTTHKTLRGPRGGTILCREEYAKAIDKAIFPGLQGGPLEHVIAAKAVAFREAADP
TFADYGAAIVANAEALAEALAKQGFRLVSGGTDNHLLLVDLRPFDAELTGKVAQASLDAA
GITLNKNTVPDDPRSPFVTSGVRIGTPAVTTQGMGTDEMPEIAELIAAVLSAPEDEAVQA
EVAERTAALCARFPVYPGLIG
>11964854_1_614_+
LRDSGQVALIDGKSKKIVTILPTGYAVHISRMSKSGRYLYVIGRDARVNLIDLWMPVPGN
VAEIKVGLEARSVETSKYKGYEDKYAIAGTYWPPQFVIMEGDTLKPLKIESTRGTTVDSQ
DYHPEPRVASIVASHYNPEFIVNAKETGKIMAVNYSDLNNLKITTIGAARFLHDGGFDST
GRYFLVAANASNKIAVVDTKEDKL
>11933656_1_521_-
RMEAVLEDAYLLFNQGKISTIADLLPILEKVMKTGKPLVIIAEDVDGEALSTLVVNKLRG
TFNAVAVKAPGFGDRRKAMMQDMATLTGGQVIAEEVGLKLDQAGLELLGQARRVVVTKDT
TTIVDGAGNPDEVLGRINTIKAEIDKTDSDWDREKLQERLAKLAGGVCVIKVG
>11939016_62_535_-
ITYMVTDHWAVDVPLALPFKHDTVGAGAIAGVGKIGEVKALPMTIFAQYRFLEADAKVRP
YVGLGLTYAKFFKERGTAALTGLTGGTPANPTLLSAESGFGLTPQIGVNIALNDRWFVDL
AYYKTFVKTRNTLSTGQHIDVKLNPNVFTVGVGYRF
>12007288_147_871_-
GARPRGPGMERADLLTANGAIFTVQGKAIAENAKEDVKVLVVGNPCNTNALIAASAAKKV
GRTNPANYHAMLRLDYNRAVLQLAQKSKRPVASFKNLVVWGNHSPTMYADYRNCTSNGDN
VKTLINDPVWNNDVFLPTVGKRGAAIIEARGLSSAASAANAAIDHIHDWVLGSANWVTMG
VPSDGSYGIPAGIVFGFPCECKGGSFKIVQGVEIDDYSREKINKTLKELTDEAEAVKAML
>11974918_1_552_+
ERITTTNKGSITSVQAIYVPADDLTDPAPATAFAHLDATTVLSRKVAEKGIYPAVDPLDS
TSRLVDPNILGDEHYNTARQVQQILQRYKDLQDIIAILGMEELSDEDKAIVGRARRIEKF
LSQPFHVAEQFTGLRGAYVKKEDTIRSFKAILAGQYDNLPEEAFRLVGTIEEVVEKAKKL
AAN
>11924749_1_501_-
NSYAYSNNTANVDGKAWIGTGAQAVYLTTGFDNLVGSAAADTFIARSFANTNTLQDGDRI
DGGAGADTVYIDFNGLTNTITPNLKNIETVVVRAQSNVSDANGNSATDGNNQLASQSVQI
DAQRSLEHNAANTVTAATGVTRWESSNSRSDVIIEDVRIGTTQKTK
>11983604_1_123_+
LATGMGMSMNEGAKGFVYNADMSAVVRFLQIGTATSQAIR
>11950743_1_567_+
EEARRNLKVGIDALANAVKTTLGPKGRNVALDKKWGAPTVTHDGVTVAKEIELADPYQNM
GAQLLKEAATKTNDIAGDGTTTATVLAQAIVHEGLRNVAAGANPMLLKRGIEKGTAAVVK
AIRSQAIEITTKEEIANVAAISAQDREIGDLIAAVMDKVGKDGVITVEESKGLLFETEYV
EGMQFDRG
>12036545_1_1069_+
VIADYDVQIAGWMRTGALQPEASASPANQEGEDVTDISALPERLTLAATRSAVLRYGENP
HQVGARYRTGNGGCWDDAVQHQGKDLSYLNVYDADAAWRLVWSLGDGPAAVVIKHANPCG
AAVADDLLTAYRRAHEGDPVSAFGGIVAVNRDLTGEVAEALSPVFTEVVVAPGYTPEARE
ILAKKKNLRLLETTAPTEPELQVRSISGGLLVQTTDQGGFDRAACVTVTERAPDEAEWLD
LELAWRLAAKVSSNCIVLVKNKTAVGIGAGQQNRRDAGRIAAEKAAGRAVGGACASDAFF
PFRDGLDAAADAGATCVIQPGGSVRDDEVIAAAMRRAWPWCSPGYDTSGTDRPHR
>12026221_1_1161_+
LFLDLEAEMHQLEFPIVYTNAKAGTASLDPNTQEANLEPLVRTLVEHLPPPSHDPEAPLR
AWVTNLDSNPFVGRLALCRVVSGTIKKNQPVAWCKADGTIVSARTGSVFVTENHERIEVD
SAGPGELVAVSGIENINLGETLADPEDPRPLPVITVDEPSLSMTIGINTSPMAGKEGSKL
TARLVKNRLDTELLGNVSLRVLPTEAPNAWEVQARGELQLAVLIEAMRREGFELTVGKPQ
VLVKEIDGVRQEPFERLTVDVPEEFSGTVTQLLSERRGRMNEVSHGDSGWVRQEWIVPAR
GLIGFRTKFLTETRGTGILNHVFEGYEKWAGGSAPEXTGSIVADRRGPTTANAIISIQER
SSLMVGPGVEVYEGMVVGENSRPDDM
>12008581_352_885_-
QPLTHLDPLGRARMVDVTQKEVTARRALARGRVLMTAETTALIARGEVSKGDVLAVARVA
GIQAAKRTSDLIPLCHPVGIGGIFINFRIDDEWVEVEAQVETVDRTGVEMEALTAVSVSC
LTIYDMCKSVDRSMMLGEITLWEKTGGRSGTYRREAVAESGNDRDDDSESLRPFNR
>11990420_1_304_-
PSDFAPGLWYRAHLLNFPNTENIVSNKGQLLQDPFLNTLRREHVPVSIYLVNGIKLQGQI
ESFDQYVVLLRNTVTQMVYKHAISTIVPGRAVNFSVSEGD
>12015921_1_977_-
QDSSPNPASGGISSRDKSGQTGRSVFALPLGAHPWVPEPIGRKLTVKKRHVGAVSGVAVA
ALALAMAPSTAQAGSSPTPAPASDGPQAIRKGGDSLPNPLADAQNALRADALNKLFTGKA
TLEGSGANRVIKLSGNPNARAGDPTARSRWVWYPTKREESIFTILVDFGNKTMPATGGTP
GPLNNQIPAPDRKWDGSSTDNNSTYWTKNFNVAHYKNMMFGTGTSFKDFYLKQSQGRFLA
KGDVSDWVRVPYNEARYGSNKLPDNEVYWPFIEDSVDAWYAKQIKMGKTKAQIRAYLSQF
DKVDRYDADGDGNFNEPDGYIDHFQ
>12044341_1_993_+
IHHSITDGVGGMKLQLALFDLAPDDPKPELPDAPDIHVLSQPERVADAVTYETQRSASLF
ASWAKRGLGGAMGVITDPVGALAGAEELTESVFRLVKPASPLSPLITERSLSVRFATLQF
PLPIAKAAAKAAHGRLNDAFIGGLALGLRRYHEAHARNVESLRMNMPINVRNQTVGNTAG
NAFIPARVEVPMHPDEPIEMMKQLRSVVLHARDEPANDLMELLSNGLNRLPTSMTSALFG
AMLKGNDFTASNVPGAPIPLYLVGQRMLSQYAFGPNAGSAMNFTLVSYADDCFIGVNIDP
VAVPDPDVLMQCIELGFEEIFSVVPSAAAE
>12036817_195_1013_+
PKSTVTSRKPERINFGKIKRAGTYPDLLDIQVKSFKDFFQLETTSENRRTEGLYRVFTEN
FPITDARSIFVLEFLDYFIDPPRYSMEECMERGLTYSVPLKAKLRLSCNDEEHIDFQTIV
QDVFLGNIPYMTPKGTFIINGAERIVVSQLHRSPGVFFGQSVHPNGTKIYSARVIPFKGA
WMEFATDINNVMYAYIDRKKKFPVTTLLRAIGYDSDKDILELFGLAEEVKADEKTLKKHI
GRKLAARVLKTWREDFVDEDTGEVVSINVMK
>11982894_1_694_-
GQGIEFDYCCVHASFALRDAGYDTVMVNCNPETVSTDYDTSTRLYFEPLTLEDVQSVIDA
ESEAGPVAGVIVSLGGQTPLKLAGDLPEELILGTSPASIDLAEDRNRWGALCAQLEIPQP
PGGTATTLEGALGVTERIGYPALVRPSYVLGGRAMEIVYDDDDLARAWGALTQEGSLGRE
GGLSADRPVLVDRFLEDATEVDVDAIRDASGDVIIGGIMEHVEEAGVHSG
>11948551_1_508_-
GRKTFKRTVFAHAVLLAIAATVSTGAMAQSNATGSLSGTVDMTPGVTVVLTNKDTGARRV
LTPDANGRFSAPSMATGNYKAEALVNGKVVNSNDNIEVRVGLGTDVSLGTSLKTVTVVGS
AKKIEMASMGSTTVFTANDLAKVPVAANVGAVIQLAPNTTRGDSRFGG
>11932676_1_519_+
LLHSGDDDAKARYLPGIASGETIATVAFTEENGRWDESGIEMEAAASDEGHTLTGTKSYV
IDGHIASLILVAARTPEGVSLFAVDGDASGLGRTPLSTMDQTRKQAKLDFDNTPATLIGA
AGSGWDTLRTMLQLAVVALASEQMGGAQECLDSAVQYAKDRVQFGRPIGSFQ
>11957309_1_587_+
EGLNVLQYFISTHGARKGLADTALKTANSGYLTRRLVDVTQDLVVTEEDCGTTNGALMRA
IVEGGEVIESLRDRILGRTVAEDVLHPENRAVLASAGTMLEEDLIDELELAGVDEVKVRT
ALTCETRFGLCAKCYGRDLGRGGLINLGEAVGVIAAQSIGEPGTQLTMRTFHIGGAASRA
AIASSVEAKSNGLI
>11954733_1_320_+
AKRGAAIIEARGASSAASAASATVDHARTWAQGTPDGDWVSMAVRSDGSYGVPEGLISSF
PVTIKDGAWTIVPDLEIDDFSRGKIDASVAELVEERDAVRGLGLI
>11964718_1_614_+
VVRGEKTAKDVMATVMAVAKKIKKTAVVSGVCDGFIGNRMIEQYGRQGGFLLDEGCTPAQ
VDKAMEKFGMAMGPFRMGDLAGNDIGWAIRKRRYSEKPHMKYSKTADLLCEKGRFGQKTG
AGWYDYVPGKRDAIPNAEVVAMIEAHRKAIGITPRKISDEEIVQRLVFSLVNEAAHILEE
GIANKASDIDIVYIFGYGFPAHR
>11944758_196_550_+
SKKVAYVTGGMGGIGTAICQRLHKDGFTVIAGCGPTRDFTKWLDEQKAQGYTFYASVGNV
GDWDSTVDAFAKAKAEHGSIDVLVNNAGITRDRMFLKMTREDWDQVIETNLNSMFNV
>12048925_2281_4007_+
PLSSLAALLRDDPSVRDALGRTAATVAVPEAVRAAYIAAIAETSSRSPIVVAVPTVAEAE
TLCDDLGTWLGPDAVEWFPAWETLPFERVSPSTETMGRRMRVMWRLGDPARSPRVVVAPI
RALLQRLGPHIEETRPVIVGVGDTVDSTQLVDELVGWGYRREYQVEHRGEVAVRGSIVDV
FPATANSPVRIDLWGDEVERLTEFSVGDQRSVASISEVEIHPARELLVTEEVAVRAAGXV
SAEPWGAAQWQRLADGETFDGMESWLPWLTDTEHVLFDLLDADAQVLLVEPKRLADRGAD
LLAEEADLADSLARTWGTDGASLRRLHLHFDRLLAHTAAPAWSVLATASGPDVPVLESHR
WPTAVGGGEALTARLGSLLADGYRVVVAAHNAGSLDRIDGMLGDSGLTLARHDAGVDPEG
LTLARPGGHLTVAPLHEGFIASEARLAVLAESDLTGRRRTHRKPKTPRKASRDAQAFFAD
LAPGAYVVHHHHGVARYGGMVTRSLPGPNNTSVDRDYLLLEYRGADKLYVPSDQIDAVRQ
YTGGSTPTLSRMGGSDFARTKAKVRSQVAEWHRN
>11928945_1_510_+
TADYNGMTWERIVDEKGIFWPCPEEGHPGTPRLYEGGQFAHPDGKARFHPITYRPPAEVV
DDEYPVWLTTGRVISQYLSGTQTRRIKPLVEQYPEPLCEMHPRLAAKVGVADGDLVRVSS
RRGEMVAPARVVESIRPDTVFLPYHWAGKKSANQLTIRSLDPISKIPEY
>11988894_239_728_+
TGDPIVTQRVQPDFVDVLDLDRFVRGDHHAMFRRMREEAPVSWHEEKVREGGFWNIVMHP
HLQTVNRDTELFSSQKAGSLMFENPAPSGFDSRGKLLIDTDPPLHTRYRRLINKGFTPRM
IGLLEQYLQYRAELIVDNVIEKGECDFVSGLAMELPLQAIAE
>12018637_1_1004_+
IIETTVGRVLFNQSTPPTVPYINQLMTKKSLKKIISDIIIRTDFTATAKFLDEIKDLGFF
WAYKGGLSFNLGDLITPSIKEQTLLEAQEEVDEVWENYNMGLITPNERYNQVIDKWTFAD
NKITDNLMREIALHKQGFNSVFMMLDSGARGSKQQIKQLCGLRGLMAKPRKSGDTGGAII
ENPILANFLEGLSVLEYFISTHGARKGLADTALKTADAGYLTRRLVDVAQDVIITEEDCT
TLRGIDTEALKDNENVIETLSSRIVGRYSLYDVLHPVTDEVLVEAREYISPEVATNIENA
GIEMVTIRSVLTCETKVGVCARCYGKNLATGRE
>12013953_1_950_-
EIRRIENRYNGTVNHYFLCDRGRFGYGYVNRDDRPRQPLIRQAEQLTVTTVDNALDSAIA
MVYGKKVLGIGSPRASLETNFALRELVGEANFATGMTAAEQARVALVAHILQTEGIDTPS
LRAIEDKDAVLVLGEDVTQTAPRIALALRQSAKNKAKQLAAERKTSDWQQLAVQNIAQHD
LSPVYITSLSGTRLDDIAETCFAAIPDQARLGFAVAHAIDNNAPAVLNMSLEALAWAKKI
AADLLAAEQPLVVAGTSAASIDLLNAAVSIVQALQVKGKQAAITLVVPEVNSLGVSLLGG
QDLEAALAALKAGQYD
>12006662_197_865_-
DVQDNLSAQSHERAAAAQKDGKFDNEIIPVAIPQRKGDPILLEADEGVRPGTTAESLGKL
RPAFAKDGNITAGNASQISDGGAAVIVCSAAKAKELGLTPLGEIVSIGQVAGPDASLISQ
PAQAIKAALAKANLAVEDVDLFELNEAFAAVGCQSMNDLGISDDIVNVNGGAIAIGHPVG
VSGTRIVLTLLNELQRRGGGTGAAALCGGGGQGDAMIVRTV
>11961598_1_602_-
ARNFDIRKNLLKYDDVANEQRRAIYGQRDDVLASESLAESFESMYEDVVGTVMTEFVPPQ
SIDDQWDIAGFEKALKADFDMDIPAQQWLDEDNHLEEVGLRAKVAAAAREAYKAHRANMG
DDVANMIEKQIMLQVLDRHWKEHLAAMDYLRQGIHLRGYAQKNPEQEYKRESFQLFQQLL
GAVKLEVVQSVARIHVPTE
>11966190_290_619_-
LVGIGPIYSDEILFTSGLRFDRNPASLSAQEVRRLYRAVVETMHDAIKYGGTAVDDPPFE
DLSGKTGGYGEYLAVYRKDGLMSPRARGPVVKRRYGHGWTFYCEQTQV
>11963370_1_609_-
TRFPIGISFPAGSGLVAFGAATGVMPLDMPESVLVRFKGKMQPGITLRDLVNAIPLYAIK
SGELTVAKQGKKNVFSGRILEIEGLPDLKVEQAFELSDASAERSAAGCTVHLNKEPIIEY
LNSNIVMLKWMIANGYSDVRTINRRIKAMQDWLADPKLMKADADAEYASVIEIDLADIHE
PIVACPNDPDDVKTLSDVAGAK
>11972020_1_642_+
ARKDEGDLIFRGEMGKFSAVADDIEERIATGQPVLVGTVSVEKSEVLSRELQKRGIAHEV
LNAKQHTREAEVVAQAGRIGGVTVATNMAGRGVDIILGGNPEGLAERDLAGEDIDPESEE
GLAFLDERRAHWAAEVKAEGDKVRELGGLYVLGTERHESRRIDNQLRGRAGRQGDPGESR
FYLSLEDELMRIFATGAIQFVMGKDWPEDVPIE
>12035345_481_1095_+
ANKAIVGQKIGMTQVWDADSQIQPVTVVKVDPCRIVAVRSADGADGYEAVQVTFGSRSAN
KLTLAEAGHFESAGVDPGVRLVELRMGDASSYEVGQQLDASIFEAGDRVDVAGVSKGKGF
AGAMKRHNFAGQPASHGAHKVHRKPGAVGACATPGRVFKGTRLPGRMGGEKVRHSTWRSS
GQTPRPVSCWSRDRYPVQRGPTS
>11960483_1_598_-
DEINRAPAKVQSALLEVMAEHQVSLGGKTHTLPDPFLVLATQNPIESEGVYPLPEAQRDR
FMMKVVLGYPSPGEEVAIVERMGRTPPKASQVISPDAVLELQAAARDLYIDRSVVEYAVN
LVLATRAPENFGLGDLRPLVEFGASPRASLALVKASRSLALLRGRSYVLPQDVFDVAPEI
LRHRLVLTYEALAQDIDT
>11959855_1_596_-
VPGVIGYDDTVLPQLTNALLAGHDLILLGERGQAKTRIIRALVGLLDEWLPVVAGSELAD
DPTAPVSPGAVAAVAEGGDDTPIEWLHRSQRYAEKLATPDTSIADLIGEVDPIKVAEGRH
LDDEGTIHFGLVPRANRGIFAMNELPDLSERIQVGLLNVLEERDVQIRGYRIRLPLDVML
VASANPEDYTNRGRLITP
>11973490_1_648_-
LIDGQWVAFPTFSDSERSTFDMVVAGRVVHNAAGESDVAIMMVEAESTEATWNLVKNEGK
TAPTEEVVAAGLDASKAFIKVLCEAQSQLAAVAAKPVEEFPLFLDYTADILTAVEDLAKD
DTAQALTIAAKQEREDRLDEIKSAVHLKLVGNVNEPNGQSGPFEGRQGEVSSAFRALQKK
LVRERVLRDHVRIDGRGLADIRALSAEVEVLPRVH
>11950855_1_567_-
AYTTIVAASAADPAPIQFYAPFAGAAIGEFFRDTGRPALIIYDDLSKQAVAYREVSLLLK
RPPGREAYPGDVFYLHSRLLERAAKIINNDKIAREMNDLPDSLKNSGMVKGGGSLTALPI
IETQAGDVSAYIPTNVISITDGQIFLESNLFNAGIRPAINVGISVSRVGGNAQIKSMKKV
AGTLKLDP
>11995197_1_769_-
QSNDTVQGGNNYMTDTVNDVDRIILTNETHSIPNGEVRDSETRHVFSIEEFWLLDSAIRL
HITDNLVETALNNKVVVDTTLAERGQFPVDLGTQVSPYSGPRFQGMTYQQWDKINPNPDL
LEDPNTNIVEADGVAGISAGDKVYFVYRASELPTQTVDLTKLNTVDYSFELRGGGLRDLV
IVDEDALSQDLVLNFDAGGGSTTTAGDQFQGWSQSDTLQIIDGATVRAADMENVNELEII
DLVASSNIAQTWTIE
>12006158_45_860_-
LFGFDNIGPVEYWYGIPSALRADGAKVYVTQVSAANSTEVRGEQLLTQVKQILAATGAAK
VNLIGHSHGGPTIRYVASIRPDLVASVTSVGGVNKGSAVADVLLGVAPPGTLANSVVVSV
TNGLATVINFLSGGSGLSQNALAAAKSLSTAGSLKFNQAHPEGIPTSACGEGAYTVKGVS
YFSWSGAKPYTNVFDIMDPALALTSLAFGGAKTDGLVASCSTHLGRVIRDDYAMNHMDEV
NQTVGLINIFETNPVTLYRQQANRLRGMGL
>12030209_1_196_+
NMKKPIVGFIAGVTAPAGKRMGHAGALISGGADTADAKLAVMEECGFKVTRNPSEMAKLL
KAML
>12005406_231_853_+
RARLLIAGISVGAVLVPALGASAAVEPPRPAFYEAPATLPAGNGTIIRSEPLTFTLDPGK
LSSLALSSTRVLYTSTDRAGARIAVSGSVLIPKARWIGFGARPVIGYAVGTQGLADRCAP
SRMQSEGFEYESLFIAGLLARGYAVAMTDYQGLGTAGVHTYMNRVAQGRAVLDMVRAAQR
LPGSGLSATTPVGLVGYSQGGGASAS
>11951407_35_569_+
NTNGKITQVIGAVIDVEFPRKSVPKVYDALSVKEFDLILEVQQQLGDGIVRCIAMGSSEG
MRRGLSVENTNSPIKVPVGIGTLGRIMDVLGKPIDECGPIDTKEFMTIHRKAPSYEDQAG
SNELLETGIKVIDLVCPFAKGGKVGLFGGAGVGKTVNMMELIRNIAIEHSGYSVFAG
>11999697_1_803_-
DVYVPLGLAKRHGLRKGDAVTGAVRAPRDGEEAPQVQGTGRNARQKFNPLIRLDTVNGMA
PDEARKRPEFGKLTPLYPQDRLRLETDATALTTRIIDLVAPIGKGQRGLIVSPPKAGKTL
ILQAIANAITTNNPEAHLMVVLVDERPEEVTDMQRTVKGEVIASTFDRPAEDHTTVAELA
IERAKRLVEMGHDVVVLLDSITRLGRAYNLAAPASGRILSGGVDSSALYPPKRFFGAARN
IENGGSLTILATALVETGSKMDEVIF
>11970234_273_635_-
KLKSIMMDQSFLVGIGPIYSDEILYTAGLRFDRNPASLSAQEVRRLYRAVVETMHDAIKY
GGTAVDDPPFEDLSGKTGGYGEYLAVYRKDGLMSPRARGPVVKRRYGHGWTYYCEQTQV
>12043487_962_2068_+
EEPRAQALRSIFGATLLVASMALSACGSRGETGATTSGGEGATKVAKIGVIAPLSGDLAV
LGLGIKNSVDLAIKQANESKAIPGWTLELAAEDDQATPDVGKNAATKLSGDKEVIGVVGT
LNSSVALQVQPVLASASIVQVSPANTGVSLTKGEDAASPKRPYATYFRTCTNDAVQGPFA
ARYLYEAGFTEVATVHDKKAYGQGLVAAFTEEFEKLGGKIVAAETINPDEDKYDAVVSAI
KPKAPKAVYYGGEYPNAGPLSQQMKSQGLNVPLMGGDGIFDGKFIELAGATAEGDMSTSV
GAPTDSTEAGKGFLEQYTAAGYTDPAAAYGGYSYDAANAIINALRSRSRPRRAPRRPARP
PSPSWAR
>11932780_1_519_-
DYIKNMITGAAQMDGAILVVAATDGPMPQTREHILLAKQVGVPKMVVFLNKCDMVDDPDM
IELVEEEIRELLTKQGFDGVNTPVIRGSGLKASEATSLDDEWAKKIVELMSALDTWIPIP
ERDIAKPFLMPVEDIFTIEGRGTVVTGRIERGVVKINEEIEIVGLKDTVKTT
>11990942_67_740_-
TRTYSKLVSPATTTTREVPAQYATRTYQKLVSPATTTSVEVPAEYSNRTYQKLVSPATTT
TVEVPAQYETRTVTKLKSPATTESVSVPAEYKTRTVQKVKAPASSTSQDVAAQYETVTMS
KVSSPATTTTVDVPAEYKTITKKRLVKPGGFTEWREIVCGSKVTSELVISVQRALKAAGY
DPGPQDNVLGSQTKSALVKYQKDKGLPIGQLDMQTLKSLGIEQ
>12025709_84_659_+
ALSLTKGGNVSLTKLAPALTAVSVGLGWDVRTTTGADFDLDASALMCGANGKVPSDGHFV
FFNQMKSPDGSVEHTGDNITGEGEGDDESINVNLSTVPADIEKIVFPVSIYDGPNRGQSF
GQVTNAFIRVVDRATNIELARYDLTEDASTETAMIFGELYRNAGEWKFRAIGQGYADGLG
GIARDYGVNV
>12021735_1_627_+
HPNPVPEADIVTFTTHKTLRGPRGGTILCREEHAKAIDKAIFPGLQGGPLEHVIAAKAVA
FREAADPSFADYAAGIVANAQALAQALAAQGFRLVSGGTDNHLLLVDLRPFNADLTGKVA
QASLDAAGITLNKNTVPDDPRSPFVTSGVRIGTPAVTTQGMGPAEMPEIAELIAAVLSKP
DDAAVHAEVAERTAKLCARFPVYPDAVG
>12008115_1_849_+
ANAERYGIYEGGSMTLESYDAFVLASKSGVPFEQAKQLLKVTNLDYIKPEKLTAIEVGYK
SAVKKFVVDVNGYFNIYEDFITQSSVVSIDSTTHQGKTLYGVNDVFAGRASSPTTWRPYV
NTAGKVYSWGSAIGMSYRIKKGYVFSGNYSYLDFKAKDTTVIIEDLGFNTPNHRFVLGLG
NRNVGNNFGFDISYKWQSAFDWTSDFASGVVDNYGSLDAMVSYTFVEAKTQLKLGATNLT
GTNLNGEEFRTNVGGPFIGRTFFLGVTVDGLFAEPKKAKADL
>12046499_1196_2005_+
STRVLTKEDIITIVNYLVQLINSKAEVDDIDHLSNRRVRTVGEQLYAQFSVGLARMSRTI
RERMNVRDNEVFTPIDLINARTLSSVINQFFGTSQLSQFLDQTNPLSEITHKRRISALGP
GGLSRERAGFEVRDVHYSHYGRLCTIETPEGPNIGLISTLCVHAKVNSMGFLETPYRRVI
EGHVQLSPDDVDYLSAAQEDFKTIGQATGNFDKKTGSFFEKNIKSRNQGEFPVLSPDQLE
YIDVASNQIVGVSASLIPFLENDDANAP
>11973390_1_648_+
ERLEAATAAAEQAEALAQERREAAADAGAEATTPERVATFVDQGDSVQSDQATVAPLAMN
AGAADASGLIALAQRLHDEHVAEGQNTRERLISEGQTKHDELVGYAQSRHDELLSIGQAR
HDELISSAQARHDELIATGEATHNSLLEDATTRRDQMLAEATEASETMLREGTTTRDTML
AEATEARDTMLAEATTSRDTMLLEATTSRDTMLAE
>11994070_1_760_-
DFFVDYNRRFTDLPMLVTLEHQESGDSWQAGKYLVAGDIDIPEQDSENAMWKTAVLDQRS
GQVCIPHGSVGFRYGDDGWGKWNLELGDLEPALTLLGRHDDVALVRFPRFDSPSGAVVYE
ERGVPVKRVGDRVVTTVLDLMFAHYNVMRPGLPGMWSTGYADAAAVNTPAWQEAITTVPA
AQVIRLAREWADNAVDTQGRGMILMGAGTNHWFHSDQIYRAMLVLTSITGCQGRNGGGWA
HYVGQEKIRPIM
>12015939_550_936_+
NLIQTLEQEEIARLNKTIPEFAPGDTVVINVNVVEGTRKRLQAFEGVVIAIRNRGLNSSF
IVRKISSGEGVERTFQTYSPLIASIEVKRRGDVRRAKLYYLRDRSGKSARIKEKLAPKKV
KTASVAA
>12031947_139_747_-
ARYTGPKTKISRKFGQAIYGDDKSFEKRKYPPGQHGPNKRRGAKKSEYAVQLAEKQKAKY
TYGILERQFSNLFKKAHSSKGVTGEVLLQLCESRLDNVVYRLGIGKSRNGARQLVSHRHI
TVNGELVNVPSYLLKPGDVVAVREKSKSLQIINESLEQSRSNYDWLTWNSETKSGEFKSI
PERVQIPEVIKEQLIVELYSK
>11987474_1_218_-
EEVPVQLGRQRPTLTRFAPENPKPIEITDPVEITVDGRTMTVQNGDLLIDAVERHGVYIP
RFCYHPRMEPV
>12011897_1_847_+
ADNDKLTIGLLKLAEEDPTFRVRTDEESGQTIISGMGELHLEILVDRLKREFKVEVNQGA
PQVAYREAITKKVDHREVYKKQTGGRGKFADIYVEVGPAEKEGEHFEFLDEIKGGVIPKE
FIPAIKKGLESAMGEGVLAGFPVSGIRCRLHFGSFHDVDSDALSFEIAGRMAFKAACRQA
NPILLEPIMAIEVVTPEEYMGAVVGDLNKRRGQMEGMDSRGKDRVVKAKVPLSEMFGYVT
QLRTISSGRAASTMQFSHYSQAPRNIQDEVVAKVRGLAAKA
>11993076_1_754_+
LYSEAARAAILRGVNQLADAVKATLGPKGRNAILDKKFGAPTITKDGVTVAKEVELKNPY
ENMGAQLVREVASKTSDTAGDGTTTATVLAQAIYREGVKNITAGANPMEIQRGINKAVEV
VIGELKKLSKPCQNKTEISQVGTISANNDKTIGDLIAEAMEKVGKDGVITVEEAKSMTTS
LDVVEGMQFDRGYISPYFVTNAERMEAVMDEPLILINEKKVSSMKDLLPVLEQVAKLGKP
LIIIAEEVEG
>12039757_256_1020_+
SILNFHRPDKIILQKANDFEGTFEFKPLEPGFGQTVGNSLRRVLLSSLEGYAISAVRIAG
VEHEFSTIKGVIEDVVEIILNLKKIRIKLKNPADDIREQKIYLTISGKEQFVAGEIEKNS
NVFQITNPDMVVCHMEPFVNLEIEMTITKGRGYVAADEVSTKDLPLGVIPVDAIYTPIRN
VSYSISNTRVGQKTDYERLILNLQTDGTIHPEEAIKEASRILIHHLLLITDENITFEDAI
RKEDTIVMSMYFI
>11953589_1_576_-
VGQIIPWNFPILMAVWKLAPALAAGNCVVLKPAEQTPWSILKLIELVGDLLPDGVLNIVN
GFGVEAGKPLASSPRIAKIAFTGETTTGRLIMQYASQNLIPVTLELGGKSPNIFFEDVAD
SRDSFYDKALEGFTMFALNQGEVCTCPSRALIQSSIYDQFLPDAIDRVGQIVQGNPLDTD
TMIGAQASNDQ
>11944294_166_549_+
SQGKIVQCIGAVIDVEFSRESIPKVYDALVMEGSELTLEVQQQLGDGVVRTIALGSSDGL
RRGMVVKNTGEQIKVPVGTKTLGRIMDVLGRPIDEMGAIGSEQTMSIHRSAPAFDELSAS
TELLET
>11949313_1_563_-
VGRIRYLGVLLYDADLIEQAASTPNEQDLYEEQLKMFLDPHDPKVIAEARRQGIPENWLE
SAKKSPVYKMAVDWKVAFPLHPEYRTLPMVWYIPPLSPIQNAAERGEMGMNGIIPDVKSL
RIPVKYLANLLTAGKEQPITHALERMLAMRAYMRGKHVDKVENFGVLRHVGLTKALVEDM
YHIMAI
>12033489_646_969_-
EAEKVRRDYDATLAEARTQASATVDEARARGEARRAELTAAAESDAAEIRSAALAELNAE
RAEALSGARTQVAELAGTAASKVLGRTVDPAVAQRIAETYLAPSEN
>11942972_1_370_+
IDAAVASLGRVNRYPGKIKPLAVASATRFPSYPDVPTFAELGYPEVDMPGWGAAFVPAKT
PKAIVDKLNTEMGRILVMPDVRAKLLELGFEPAPWSPDKTRRFMKDQLALTQKLIDAGRV
KL
>11991558_142_744_-
AKLSRREGTDLFLKSARRSISDKCKFESKPGQHGRTSGQRTSDFGLQLREKQKVKRMYGI
LERQFRKYFEEADRRKGNTGANLLFILESRLDNVVYRMGFGSTRAEARQLVSHKAVTVNG
QSVNIPSYMVKTGDVVSVREKSKKQTRVSEALQLAQQVGLPAWVEVNLDKVEGVFKKVPD
RDEFAADINESLIVELYSR
>11941718_1_542_+
TGNTRRFLGIGRLAAMLFLESIKLTKNAIALPFVSSAKTPLTGQVTSGRQFASAGVSMER
VNAIRTRTRSTLNHIALTCLDGALRSYLKDQGVELRRPITIQMPVNLRKEGEKTAGNKIG
IIQVELSPPTDDPYIRLRNIGYSLRNVRTMVDSVAPEAIESYTIITGLVAQIAEMLKLSN
>11977066_1_664_+
PTSPGRRGVVKVVRDHLYKGAPHAALLEPQFQQAGRNNNGHITTRHKGGGHKHHYRVVDF
LRTKDGIPAKVERIEYDPNRSAHIALVCYADGERRYIIAPRGLEVGASIMSGAEAPIRVG
NTLPIRNIPVGSIVHCIELQIGKGAQIVRSAGTSATLLAREGIYAQVRMRSGEVRKIHIE
CRATMGQVANEEHSLRRLGKAGAKRWKGIRPTVRGVVMNP
>12011019_1_913_+
TSDVYAYEREGNQASAFVSTLGTTLRTYNVKEGDNLITKASDSPSTSYVDQDSSKTLVMI
ANVNFKSKVNVEKMTVTVTDADNVVDTLSVYANAPMNDPTSVKLDEVTVGNGTQTKDLSV
YRDLQGLTRLYFYVETETNATDAKNFTVSINNNSFPGAEYVASNNTVTASEINGSATSSV
MTTKTAVLNALARTDGFSSSSETVVAGDKVYLGEFSVSHNNVRDVKVTSITVSLSGTNSV
NVGQYVNNLTLSGENMEIVKSVTSSFSQPVVFNSLNFMVPKNTTKKFKLYGNINTSFTGN
LQL
>12022005_512_1075_-
WTSPAAGWFRYFREKLRQRAGLTAVKGERIRVECRVFDGLRTPVRDALIEIWQANAAGRY
AHPGDKQDKAADPHFHGWGRGCTDFDTGLCTFDTVKPGAVVGRNGRLMAPHINLWIVARG
INIGLNTRMYFSDEEEANANDPVLNGIEWEVRRKTLIGQREASASQVVYRFDIYLQGPEE
TVFFDI
>11993666_1_757_+
SRWGLRGSEDLGGGLRAIFQLEQGFNIDTGAPSSTREFHRQAFVGLSGGFGTIEIGRQYD
TIDQMYANYDAMGSSGFSANGALSTFCSATASAASAQTTGLGARGLGDCVVRQDNAIQYT
TPAMGGFGAKLMWAPGEDKGVASAGRATGGQVFYANGPIGVGAGYQSNKASGASTISNYM
VGASYDFGVAKLYGAFEGGRNKNAAVNGKDNGAVIGVVAPLGAFTLLANYARENNKTAGA
KFADSTGLGLMG
>12048859_1936_2417_-
DQLSPDLELHPLQGKPLTLADQVVMFHLVVVVVDPYTVESSWLLDTAGEMLTQFFGADCR
VAFVATADEYDTKAFLGPWAERLLTYADPDRTLAKAAEVTELPAILHIDNDCNIVGRAEG
WQPDEWRELAHRLAKDMXVVAPPIPKVGDPVAFAGSPAT
>11961894_195_603_+
DYRTETDSMGDVKVPADAYYGASTQRAVDNFPISDLRFNRRFIWALGLIKGSVATVAAER
GDKDAEASDATRRAADEVMEGALDAQFVLDIFQTGSGTSTNTNANEVIAARASELLDGKF
GTHRVHPNDDVNYAQ
>12035991_1183_1487_-
LEAFEADPQTSAVMMIGEIGGSAEEEAAEYIAEHMTKPVAAYVAGQTAPAGKKMGHAGAI
VSGGKGTAAAKMEALEAAGVKVGANPTECGELMVEIVKNL
>11930235_1_513_-
DLINAKPISAAVREFFGSSQLSQFMDQTNPLSEITHKRRVSALGPGGLTRERAGFEVRDV
HPTHYGRVCPIETPEGPNIGLINSLALYARTNEYGFLETPYRKVVDSKVTYQIEYLSAIE
EGSYIVAQANAALDGVGTLTDSLVTCREKGETILAEPSRVQYMDVAPGQI
>12043355_1_1495_+
KTLAKGSALLDGELDDLSDGDTLPGSVAFKLHDTFGFPLEVTEEMAQLRGHEVDHQGFDT
EMAEQRARAKAASRGTGVEVGDEADAYRRMITEGGPTEFVGRETPSAEATVLGVVGDWVV
LDRTPFYAESGGQVGDTGSLSWPGGGARVIDTTNALPGLIRHRLVAGADTPAVASRVTAE
IDNDRRDAIRRNHTATHLLHWALRQVLGDHVKQQGSLVDDARLRFDFSHFQAITPDELRR
IEDLVNGVVLTGAPVSHDEMTRAAADERGAIAFFGDKYGDDVRVLEAGPSVELCGGTHVS
ALGQIGAVKVVSEASIGSNIRRLEATTGLNTVSVCDXDEAMLGELATELGTSVDELLGSV
RKRNDENRALRAEVAQLRSEGARARAMALTDLAVDGVIVARVEAETRDEVRDQALALRDR
PGIRAVALGAVPGGKGVTLVVATQPDGPLHAGDLMAPAARAISGGGGKGADLAMAGGKNA
DGLDEALELLRVAFETA
>12033099_584_1363_+
RTLPGPGDPLSIAYLTYRGKPHVGGQGVYTRHLTKALADLGHHVEVLSGQPYPTLDERVP
LIKLPSLDIYNDHFPMRMPGLWELKDFADWAEVTSFSAGTFPEPLAFSIRAARWLAQHGD
RFDLVHDNQSLGYGLLATSAKGXPVLGTIHHPITVDRRVEMEHAEDWKARWGKRRWYRFT
RMQTRVAKRLSRIITVSENSATDILADHDVSPDRLHIVPVGVDPNLFRPLTGVERVPRRI
ISTASADVPMKGQRFLLEA
>12046653_670_1550_-
TQPFYVAPEQVMKDRADYARKGISRGRSLIGLSCSEAILICAENPSRLLRKISEIYDRIA
FAGVGKYNEFDQLRIAGVRSADLKGYAYSREDVDGRSLANGYAQMLGNVFTHEMKPMEVE
ILVAEVSGVPSDDRLFHILYDGTLIDQSGFTVLGGDADAVRDRVSAEFEGTPDLATGLRL
AAAXLAGPERALSASDLEVAVLDRQVEHRSFRRLAEGEVDEILGGHVGGATAQTEVESVP
EAADLPLAATVTTDTGATDLATAEPRQATGVSSPSESNESKAESDDDEAAGT
>12048695_2121_3107_+
GPDTVARFATPSAGTVEFDDVIRGHVSFECANLEDFVIARSDGSVTFLLANAIDDDAMGI
THVMRGEDLLNTTPKSLLLRQAIGGGEPPVYAHLPLIVGEGRKKLSKRRDDVAVENYRDA
GYLPEAMVNYLALLGWGPSDGIEVRPLNEIVEMFSLEAINPSPAAFDAKKLAHVNAEKLR
ALDADEFLRASEPFLAGAPWEPAGFDRDVFVAIAPEVQSRVKTLGEVPAMVDFFFLDAPL
MDEASVAKAITNNPDAPELLAGAIRRFESETWSAEALHAATLELGEAHGLSWARRRLQYG
WPSPGAPWARHSSRPWSFWGGRPPWID
>11954057_165_577_-
AVNRTFIICKPDAVERNLVGEILGRFEAKGLRLVAAELRVIDVETSRRHYAEHVEKGFYA
ELEDFITRGPSLLAVLEGPTDTWAMVRSMMGATNPADAAPGTIRGDLGTLFTENLIHGSD
SGDSAAREIAIFFPNL
>11994020_1_632_-
KLCNIALATLLAAAGITAFAAETKEQFFPGLPYRTGAYAPNGVPWANGYADYLKLVNVRG
GINGVKIVYEECETAYDTARGVECYERLKGKFGGATVFQPLSTGITFALTEKAPGDKIPL
ITAGYGRSESQDGLVFKWNFPMAGTYWLAADALVQTLGKKEGGLDKLKGKKVTLVYHDSP
YGKEPIPLLQERAAMHGFDLQLLPVTAPG
>11998917_1_797_-
SILRSQLANFNSQTELEEVGTVLQVGDGIARVYGLTQVKAGELVEFQNGIRAIALNLEQD
NVGVVLMGPSEEIKEGDSVKRTGKIASINVGEGLLGRVVNSLGEPIDGKGPIGGVLYDMP
LERKAPGVIYRQPVNEPLQTGIKAIDAMIPIGRGQRELIIGDRQTGKTAIAIDTIINQKE
FYERGETVYCIYVACGQKASTVANIAKTLEEAGAMPYTVIVAANASDPAPNIFFAPFSGA
AIGEFFRDTGRPALIVYDDLSKQA
>12001097_477_815_+
AHNPQNYLAVIKVIGVGGAGCNAVNRMIDAGLKGVEFIGVNTDAQALLMSDADLKLDIGR
ELTRGLGAGSDPEVGRQAAEDHRSDIEESLRGADMVFITAGEGGGTGTGAA
>11942966_1_545_+
LKYDEVMNEQRKVIYRRRDQVLDGLDLRDEALEALADAVDTSIRTYCVSEFSEEWDLKGL
LAEIGTFWPTELTEDALAAAVSTDEVYDLLMGEANGQYHAREESLGEDTMRDIERQVMLR
IIDARWRDHLREMDHLEDGIGLRAMGQRDPLTEWQREGYGMFEQLIHTIAQEFVKYLMHV
N
>11994208_1_761_-
SIIPASMIRQVDILTGGASAVYGSDAVAGVVNFILDTEFEGFSLSGGYSAYQHNNDNEYM
QERQTARNFPFEDGNSGFDGIARNIDLAWGSSFGDGNGHAAAWLTYRQNDALFHGQRDYS
SCALNAAGTACGGSGTNATGNFFLNGRQASLNANGTWRTGFGQPYNYAPVNYYQRPDERY
SAGMSINYDANEYFRPYAELMFVNRNDSIQVAESGTFFAQELSLPCSSPLLGTACRDLNI
NPASGPVSVYVG
>11964992_1_615_+
TSDMHPFIHPLSTAVDPAWQSKSDWEIYKGFAKKFSEVCVGHLGVEREMVLSPLMHDSPA
ELAQPFGVQDWKKGEIDLIPGKTAPNMAVVERDYPNVYKRFIALGPLMNKVGNGGKGIAW
DTKIEVTQLGQLNGLTKAEGVTCGMPKIETDIDACEVVLQLAPETNGHVAVKAWEALGKQ
TGLDHKHLALYREDEKIRFRDIQA
>11926781_1_235_-
RLILLGAPGAGKGTQATFICQKYGIPQISTGDMLRAAVKAGTPLGVAAKKVMDSGALVSD
EIIIGLVKERIAQADCA
>12000731_1_502_-
SRVGKLPVTVPAGVDVSIQGSQISVKGAGGTLQLSLNDLVTVANDAGKLNFQPANESREA
NAMSGTMRQLVNNMVLGVTKGFEKKLSLVGVGFKAQATGAKLNLAVGYSHPVNFDMPAGI
SVATPTPTEILIKGADRQRVGQIAAEIRAVRPPEPYKGKGIRYADE
>Protein6127 42
mkkreeaggkkTLLLGPNCPGLITPDEVKigimpghihkkgr
>Protein6128 16
mkTPPATILIKkavgi
>Protein7831 33
hhlvddkiharSTGPYSMITQQPLGGKaqfggq
>Protein7836 77
masspqwyatgrrkeatariflrpgsgritvnqrDVETYFERetlkmvlrqpleltdstg
tydlfvtvrgggkagqa
>Protein215 33
EPAAAGEGLRqseqahldcpsiwraggggdqpi
>Protein9471 181
erlakLAGGVAVIKvgaatepelkekkHRVEDALSTARaaveegvvpgggvalinamrgl
dnvkpanddekygvqilrraleepmrqlarnageegsviidavrrqqkekgvtsygynvl
tgefvdlleqgvidpvkvtrsavqnavsiaglllttealiadlpeeksaapampggggmd
f
>Protein10149 148
makevftyvklqckGGQANPAPPIGPALGSKgvnimdfckqfnartqekqgqilpvlitv
ytdksfefvvktppaavllmnaaglkggsaepnrkkvgkvtwpqvqeiaetkmpdlnaft
lesamkmvagtarsmgitvegtapwgan
>Protein10147 204
mayrdaritkIYEGTNEINRmlalaefykrafvtkelkindamksipkgiaqnfnpfnng
fladeeeivsnlksvfmiitgaagrklktkleheqeivmnladimsaafmaesallrvkk
lnadkstdkeqlktkikmtqlyvyealeiarkaadnaidsyasgvekftmkrvvnsllkn
ydinpkdtrraiadvviaanqypf
>Protein10145 103
myrAAIAAILSELNRqdrlmvvegfeldspktsgmvarlkdlnvgrrplivtedatenvy
lsarnlpyvqvrdvqgldpvalvgadtvvitsdavkkieewla
>Protein10143 67
mldaslsyfvekafttfkvgatnlagpdyrTNVGGPFIGRtffvgvtfdqgkewksnhad
nvvgktf
>Protein2711 71
mrVPTPTGSATDLTFEAARettvaevnaivkaaaesgplkgylvytedpivskdietdpa
scifdapltkv
>Protein2240 24
maydvggrGDQSFNDAAAAGLDKa
>Protein2713 30
irNIAIIAHVDHGKttlvdallkqshifrd
>Protein2714 33
gkTTLTAAITRtlamrgaasfrgfdtidnapee
>Protein2245 59
ftsfpgnskidedlwerEAASLDGNLFVNGLGSHAFKagvqmenisnsvstgeavnlyt
>Protein3852 38
nekAAVVTDVSAQAARsqtlalaeyrglsvahldtlrr
>Protein4719 31
mdeffgscrNYGECGEACPKeisidfiammn
>Protein4715 79
mvkaggkadrNGFFFVNDRtngfffvndrtngkGTGGDFSPVETFADTLGAAVGASRaav
dagwyphtsqvgqtgkqvs
>Protein3857 97
magrhgnkGVVSVIMPVEDMPHDANGEPVDIVLNPLGVPSRmnvgqilethlgwaakglg
tkigkmldeqrqaselrdfmdkiynqvggeqeelael
>Protein1286 78
mlnsgqtcsaltrLLVPAAMHDEIVDAVVAEVAQAKLVDPAADEPDLFHAFGPLVSAAQR
drvreyiqkgidegadlv
>Protein1633 86
triigpncpglispgkANAGIIPADIAGPGRiglvsksgtltyqmmyelrdfgfssgvgi
ggdpiigtthidclqafqddpdtdai
>Protein6836 211
mgefgtvsftntrsgnlltkGMVAPANLQDIIYDSNVVTRaavdavtyltkpmnglqalv
qwidtaadgnttpavnvlvlggtyaqgplaaglqykMHYFTDAAQNAAAPLGGIARkNRL
EAFATYDLGMAKvgvgydgpikvgvgydgpiigtidnvaafgqpavdfnqshayslgvaa
pvgamtvganwakrLCLLIYFSPLMTINNRs
>Protein640 179
mvkDPITVSPETTIYALLALTQAHKisgvpvvvgddlvgivtsrdmrfetrldqpvssim
tpkaqlvtvkegetsenikallhqhriekvlvvddnfklkglitvndfrkaemypnackd
eqctlmpvkmskdvyvTVIADIGIRtfpqewptffidmfgllnasdiyeeyyikereiq
>Protein9261 127
mieafrhgykiiksgssienlcnqhkidelrnykshvssllpeiihidcidtikkliles
lfhaqhlvntafeypthkeiisqinifnkqkEKYSDENNYPFYILSSIPLFIFEYHKeev
fkqnfdi
>Protein9260 39
meggeavfdsrVIVEYLDTLSPVGKlipqpgreraevkt
>Protein9266 176
meveilvaevsgvpsddrlfhilydgtlidqsgftvlggdadavrdrVSAEFEGTPDLAT
GLRlaaaalagperALSASDLEVAVLDRqvehrsfrrlaegevdeilgghvggataqtev
esvpeaadlplaatvttdtgatdlataeprqatgvsspsesneskaesdddeaagt
>Protein3454 32
kkidvikavrEITGLGLKeakdlveagnkpvk
>Protein5067 26
adlesrevllakLAGAMNASLSKavy
>Protein3102 43
nstevrgeqlltqvkQILAATGAAKvnlighshggptiryvas
>Protein5596 91
msrrtvtvrrfiaappevvfdliadnsawgrWAIGLESEReaeghdhpdgvgairkvgra
pvasreeitafdpprslsyklltglplqdye
>Protein2985 49
vgktavveglaqdiirgdvpetlkdkQLYTLDLGSLVAGSRyrgdfeer
>Protein6716 93
geedvdnekeaqeaidlvkqdldfrVEFIDAIDSFNGGQVVRgsdgeelqeqlsdyvddv
rgdledarehveqadpadeedvfddlnevygel
>Protein7996 23
gnrTTPSYVGFTETERligdaak
>Protein5625 36
iddsktirrtaetllqkAGCTVITAIDGFDALAKia
>Protein5620 94
mavvthgpdgsfvltgdqtvrvaaepvanvvdttgagdqyaagffyglatgldletcgrL
GSIAAAEVISHLGARpqvslaelaapalagrnqg
>Protein5623 78
mkklilaiaipavlaacgstvkldkvpvedkAGASVSQPSVDGKvgssavaqsgvtgvda
gktnqdaaaqtsarvvyf
>Protein6824 28
tskFHCLLMLLIRfhqllfqcynnnlqh
>Protein6828 18
iladgpkrkkEFVFTGEK
>Protein7666 92
eaiqgllkdidlkseverlrEEIPNTTSETKlkklskrlklvesflnsgnkpewmvmtvl
pvlppdlrplvpldggrfatsdlndlyrrvin
>Protein7665 33
adtyvrDLPHVNVGTMGHVDHGKtsltaaikav
>Protein7196 53
tsakvvtdfntgrskGFGFVEMSNDDEARaaieqldntdldgrtiavkearpk
>Protein7662 57
tssqvrsargtrpsrrsttvtsarsltsqrsrrscphrPAPMTFTTRsagrgsqsts
>Protein2016 37
acallrerllfrWLLSVAVPVPAACRisvptksrsrp
>Protein2011 26
mnvgnpdrAFDFAQIPNQGIGLARle
>Protein978 37
mgsidrkIVHDAVNAVDGVRtesegqgrdrrvvirpa
>Protein3639 26
LCSHSIAFNRSKTKISKNETAKHWSS
>Protein2905 112
mnlarvrsgldylrlinwkVAWTGTQGTLDVADASTIKvfgtewylesfrLLTEILGPRg
yvargsagdllagrlemnyrslliltfgggtneiqrdliamfglgmprplra
>Protein2907 19
mrELLSSYNFPGDDIPFVR
>Protein2903 99
mdsarQVLGDLSAGGGRivtperileatsefygfsidelksksrrrplvtarqvgmylfr
eltelsypqiakiyggrdhttvihayekikalmaerpqi
>Protein790 71
lllgllrlrevadeaialgvlldaeraglardhvgeheqaaehrrraavgdpkrLVDLAL
AGRhhargdrv
>Protein793 30
mldapldvvtrvqadvdnytrWYFATLEAK
>Protein1906 33
vvsrelhrkGIYPPINVLPSLSRlmnsgigagk
>Protein4360 34
kGGFLGFGSKkidldvgcmyemtngakgvvqalg
>Protein4365 33
paravdkTFLMPVEDVFSISGRgtvvtgrverg
>Protein5362 31
gtheyfrHGGSIGTNMTPGRtlpgkkmpgqh
>Protein8417 57
mhdtagelaqpfevkewkkgqcdlipgkTAPQIAVVERdypnvfkrftalgplmdkl
>Protein8413 27
mlrtaikkvvkAIDAGDQPGAESALKa
>Protein8419 37
mgrHGATTVMIQPAPEGTGIIAGGAMRavfevvgvtn
>Protein8418 61
agsltlgyekDVGDNFFWRaginlstkvsggrtsstaagydwydvtwyyksvvipvyfgi
k
>Protein1847 62
rFATSDLNDLYRrvinrnnrlkgsstattassaAAAQNIVPNSTGAAKaiglvlpslkgk
ld
>Protein1842 30
gsgaellitgikVVDLLAPYARggkiglfg
>Protein4503 19
nnvvvsrrAVMEAESSAER
>Protein8679 64
mqhfnvpaetldidfftegqafdgssirGFQAIHESDMKlvpdiktayldpfrvektlim
nfsi
>Protein5105 13
dhgkTTLTAALTK
>Protein5100 31
vgkLVEEEGVNEKMAEFITPIAILGDQMTKf
>Protein5101 252
gqcgtstrpgfasststtspnvvrwsstrstrtsspgrapststtrpssrrarpsppatg
rstrnstcstpnsyhevvpptaspsfapstsasnaigsnpgtdrNIEIVPSVLPADFSRl
geecaaladagvdriqwdvmdgrfvqwdvmdgrRTFIKTMQDIWFDKKLCDIKEMDELWE
LLMMHAGKEVLHKisqynnervkywhrwipalaqldipthilwaqqdpiavkaiaeqlyk
eipssvytkidq
>Protein5103 36
nilghgefrfisaipskINLQADQSTLSPKgqtfit
>Protein8671 118
mldnhkalgadisvatipvterdapefgilkSDEGLITSFIEKPKkeilndwvsntgeem
kaagriylasmgiyifnrnllfellqkefkdatdfgkeiipqsiskykvasyqytgyw
>Protein8672 116
mltvadnsgakkiccilplgggvgkiaqlgdvitasvkeaipggtvkkkavvqavivrqr
kayrrkdgsyirFDENAAVIIKkdgepvgtrvfgpvarelrerkymkivslapevl
>Protein1594 198
mtkvetatltfnanatlnlgdtndlatinvltstnrIALEDMDSTVRtinvtgnqagqtv
hefiyedqylgqvgttsltlnwtqdkandnfagtnngageiefgaletlvfnhsgrfdtf
fsdlvgdgndaifqfddtirSLTINNNGTGDMYMLGGSNNEAIAGTRrmetvslnaiggd
laisgdidsirdlinltl
>Protein1593 75
pikhgvgrrEGGGAHGRggfglkarreepgglpeaqavhvvlrtpdrapqhtqrrkpgla
aqlsfdaeharaerr
>Protein1591 16
mrthkrLIDIIDPTPK
>Protein1590 21
mlqlrkvlkTPLEDLDLSVRa
>Protein6451 36
iavldfdkaqaqivqkLGAQPVASDITNFAGKfnng
>Protein6105 49
makdvtdadilndakSTGDVLSYGLGTQGQRYSPLTAINADTVKnlvpv
>Protein6455 73
mfgvnvvagtdyyfaenfylglelglgfsssstkEAISTVTTGGVTTETKsadgkssffg
nnaigtfrlgwrf
>Protein7859 39
nrwyygfnitdkNSVTTYPDAVPIRtvdgveeyacsgeg
>Protein7857 51
mvvalnkCDMVDDEEILELVEMEVRellsdqdfdgdnvpvvrvaahpaltg
>Protein898 37
aikieiagtsanitrEVEGGTATVETSLPVVVTATKg
>Protein1669 111
miyteyetiyilkpevpedivrtlnekvdgiigryeghilirddwgkrklaypiqknskg
hylyvnylgpsdlvlevernlrieenllrfltvkLSEDVDVETKqqeaker
>Protein7277 30
SPGSAEQPPELPATKkggwgyssiygallk
>Protein10160 112
rsyksyrGMGSIGAMQQGSADRyfqesttgnpnadkLVPEGIEGRvpykgsmvaivyqma
ggvrasmgycgcptieimqnnaefveittagireshvhdvqitkeapnyrad
>Protein10162 281
mkheaslhkevgefifveanwqaakqvadvedlltkKVDVLILGPISAGIGAPLSEKavk
agipvvvfgafgkamqstvevgaggevfgkqggdflrkelkgkgsiwafrgiagsdeetl
rydgfrkslvgsdikvtqevfgdwgyakakqlcenlvlsgnavdgiwfsgaemtracldv
fketgkplvpmtgegnngfmrawkatgvksvaplftpglgaatvkaavsllegkqlyksy
fsspppvlqndldkyfrpdlsdaywfpstlpeaalkqtfkr
>Protein4458 108
mlnetekallrevepkrlnkldedglaelhdrirrarrkytklyrrraseqvdkdasrkk
ahqqhartvtkAEAFEDALAIVSDKlaraardsaeelkqerleaarsw
>Protein2733 30
yiggiikharALNAITNPLTNSYKrlvphy
>Protein2226 75
gnfswgtesvtkksrLLNVVYNASNNELVRtntlvknciiqidatpfkqwykqfygveia
akkvdakaeagkeee
>Protein4777 187
ytlagtevsallgrMPSAVGYQPTLAEEMGRlqeritstkvgsitsiqavyvpaddltdp
spattfahldatvvlsrdiaslgiypavdpldstsrqvdpnvvgeehytttravqatlqr
ykelrdiiailgmdelspedklavsrarkiqrflsqprkiqrflsqpfQQELDNNAQGIL
GYVVRwv
>Protein9365 118
drsprIAPPDLASLIGARsgdkggsanvglfarsdeawawlrewlttdrlrtlapaetdg
lavhryefdnllavnfvivgllgrgvaqnsrqdtqakslgefvrsriiheatmgqeqs
>Protein4855 31
kEGLSILEYFISTHGARkgladtalktadag
>Protein9361 574
mlqtrigkrTPAAAFRVATQLVDEHLITLDEALDRvtgqqlsqllfphfdaksaqacltr
glgaspgaavgevvftntqaierqaagakcilvrretspedlpgmiasvgvltarggkts
haavvargmgmcavvgaeelkvdaaagevvvgdtvlragdiiaidgasgeiflgdvpvvd
spvltyisegldaayegskgdaethdlinavdrllryadgvrrlrvranadtaedarrar
drgaqgiglcrtehqflgerrlfiervilaeteqeiadslaalvplqrqdfielltamdg
lpttirlidpplheflpdltelsvkvavaqatgaepdahdvallaavqrthesnpmlglr
gvrlglkvpglfglqiraiaeatvqlikegkkpkpeimvpligsvrelqiirdeaegila
evsqasgvalaipigcmielpraaltaariaeeadffsfgtndltqttwgfsrddvesgf
faeyldngvlgvspfetldatgvgqlvkagvegghstkksmhmgvcgehggdpesihffh
nagldyvscspfrvpiarleagraavalgtsdsr
>Protein4857 77
yrvaarqqavksseaalaatkAGYDVGTRNIVDVLLAERnvyaakllnvmsmrlnvttpi
rvVLDASTQEIVNTAKr
>Protein638 33
grvgvglgkANEVPEAIRkgneqarknlftvph
>Protein632 33
mqvpgvvkVVVNMGVGDAAKdskliegavrdlt
>Protein631 36
IVGATFNTISTIFFMYFILYFMLMNARymedtlyey
>Protein636 33
arqhaigqvvpgqvtkLVPFGAFVRvedgiegl
>Protein3170 31
gvttvvfdrggfrfhgrVAALADAARsggle
>Protein4194 34
rfasdkpdlrIPLELVDVADILKsvdfkvfaapa
>Protein5823 33
nrrvrSVGELLENQYRiglvrmerairermslq
>Protein5826 477
vdsilidearTPLIISGQVTDAAKlyyrfaavvralkrdvdyevdeekrqvaplepgiek
vekalgvenlyddptanfvhqltvalkakelyqrdkdylvgqgqvkivdeftgrvlegrr
wseglhqaveakegvrikeenqtlatvtlqnyfrmyeklagmtgtavteaaefmstygmq
vvpiptnkplarkdegdlifrgemgkfsavaddieeriatgqpvlvgtvsveksevlsre
lqkrgiahevlnakqhtreaevvaqagriggvtvatnmagrgvdiilggnpeglaerdla
gedidpeseeglaflderrahwaaevkaegdkvrelgglyvlgterhesrridnqlrgra
grqgdpgesrfylsledelmrifatgaiqfvmgkdwpedvpieakmvskaieraqntvet
rngeirknvlkydevmneqaevGIPTLMIFKdgqlaatkvgamskaqltafidqqla
>Protein5825 216
mlaaggaaasvglpafsqqgeafpsrvirIVVPYPAGGTTDQLARaiaqpmrevlgqtvi
venkpgaggtigtdyvakqpadgytlvfgnsgpsataglmrklpydpqkdfwpisgvmrv
pmilavpadsphksvaefvawarsrgdkvnygstgvggashlyseyfnelagtrfqhipy
tgapplltafaggqvqmafvtgldgaamvqagkvry
>Protein5824 287
mkvrAQIGMVLNLDKcigchtcsvtcknvwtsrqgmeyawfnnveskpgigypddwenqe
rwnggwerlsngsirpkmgakwrvlanifanpdlpqiddyyepftfdythlqqapdskvp
pvarpvsvitgkvmdkiekgpnweeilggefskrsadynfqniqkemygefentfmmylp
rlcehclnpacaascpsgaiykreedgivlidqdkcrgwrmcvsacpykkiyynwqsgka
ekcifcyprieagqptvcsetcgnllfaqkpvwvvsvSAIDEFQANK
>Protein335 47
hdalpistqekekQNFLMKTDSQMKFQQRNLPKLHFQLFTKInfhln
>Protein8173 184
mvnfityfsvgadnwlvpnprDIDSFLATVKaarptifmgvntlyaglvmhpgskdvdws
rlrlaggggaavigtvsdkwqaltgsfiregyglsetspvvsfnpaqvkaftgttglplp
stdvkllddegrevgvgesgeicvkgpqvmrgywnqpeanaaaftadgyfrtgdigsfda
qgfl
>Protein330 34
akNQVAMNPINTVFDAKrligrrfsdqivqqdmk
>Protein6737 33
lywekaayeeaehaakFAELLGEVVTDSTKknl
>Protein1103 32
TYAVTPGETLITELVRkhnrpgraggagfyey
>Protein6733 560
kgrpgvynvvygytdegvglsagrlavrlvnhliandpdfdfsaeletflrsaerTAFGP
STAAILEEAISRdipyirlnsaslvqlgqgvyaqriratmtsktgalavdiasdkdmtik
llgsaglpvpkqetcrtadgaaaaarrigfpvvvkpldgnhgrgvvldlmtdddvraafl
vaqeesrrgwiivesfitgkdyrclivggrmqaiaivggrmqaiaervpahvigdghhtv
eelvaitnsdprrgvghekvltriktdaaaidlvreqgfamdavppegtmvklaltgnms
tggisvdrtfdahpdnveiaeeaarmigldvagidficpditapvretggaicevnaapg
frmhthptvgepqfiakpvvdllfppgassrvpiiavtgtngktttsrmiahifketgkk
QQVIFVPRdrllevanalrsegywmcvdlcgvdyllhfdrqlpvevvperfemvvsllnh
ttgtrlrmrVQVPEDDLAVPSLIRVWPSVDFPERemwdffgiepqghpgldrilmpdnwe
ghplrkDYAVGDIPVQFKea
>Protein6731 35
eaqrAGVPFVDQRwlggmltnfktvktsikrlkem
>Protein7464 75
alkelvgagakLHPFPDEVLALAYKesmklyaeisaknptwkkvyddyskfradsnqwfr
ftearfdtfmqrqkl
>Protein7460 59
geyllgtsiarpliakrLVEIAQEQGADAISHGATGKgndqvrfelgayaltpnvrvia
>Protein7469 149
tlvssspvaqfvvggttygiatfkIGTQDAGTQATVRelrfstvgtdaiesitvggvtsp
vigggtttvsglnlsvsstgtdvpvtvkfsgfqnsttggslqagtstsitlgyieassgs
gsvvtnvtpatsnvmslvaskptvtvsst
>Protein6599 21
grFLMFNTVDFIEFFNKfnsi
>Protein6844 11
GASATTFSPAK
>Protein2031 26
lysnkeiflrELISNASDACDKlrfe
>Protein2030 82
mtleielgvtggeedgvdnsdvdsskLYTQPEDVAYAYEQLSKvsnrftvaasfgnvhgv
ykpgnvklqpvilknsqafiek
>Protein2035 32
mrIQSSEVLDAQMRavgaipqkmafsevyqal
>Protein2037 149
tnghvavkawdalgkITGLEHTHLAVGRehdkirfrdvqaqprkiisaptwsgleseevs
ynagytnvhelipwrtltgrqqfyqdhrwmldfgehlcvykpaidtkTIAPVIDKlgngn
kQLVLNWITPHQKWGIHSTYTDNLRmltl
>Protein2039 31
PSTWLTTAKksgllsiltpwryvlekrrtgr
>Protein3353 222
mfvfgvndktyagqtiisnascttnclapvakVLNDTWGIKrglmttvhaatatqktvdg
psnkdwrggrgileniipsstgaakavgvvipalnkkltgmsfrvptsdvsvvdltveld
kpatyaeicaemkaqsegalkgvlgytadkvvatdfrgesctsvfdseagialdttflkv
vawydnewgysnlvrqrvgllepsILPGLDEDVAKqvlrsfk
>Protein2693 59
mtvlnkafssagftfqlkatkrVNNASWFNLGYGSSAERamktalrkggtntlniytan
>Protein2692 130
mgaqllkeaatkTNDIAGDGTTTATVLAQAIVHEGLRnvaaganpmllkrgiekgtaavv
kairsqaieittkeeianvaaisaqdreigdliaavmdkvgkDGVITVEESKgllfetey
vegmqfdrgy
>Protein405 56
gyidsplknaedsvdvfndsarLDMTSFVTGQTRlansinyvspkfldvfganitl
>Protein406 32
lwkyehrLPDGIMPCCDVINRgaalygnlvif
>Protein9901 164
mgreryiglkHYQWGTVRLGYIDSPLKnaedsvdvfndmvnldmttfltgqtrlvnsvny
vspkfldvfganvtlqpgektrsstdvgvhtnenhiadgistafsyeddnlylsfamdkd
ivtslpmqftatvkaagvagvlaadgtysesrdamrfnarykmn
>Protein9903 238
mpdgyrhvawadlahlesaidetvsaviiepiqgeggvhpadpeylagirrlcderNLLM
ILDEVQTGLGRtgewfgfqhadvapdvvtmakalgngvpisacwakaevaaafqpgdhat
tfggnplctaaaratlevmededvpgkarhagallrgaleelrgvssvrgaglllaveld
gldapkvagdllsagvivnavtptalrlapsllisddevaeatrrigvtlaanraevd
>Protein3613 28
maqvsirDLLQAGAHFGHQTRfwnpkmg
>Protein3610 24
mayhnfhgvetrivrIFNTYGPRm
>Protein3618 87
mttkivnffkVGGTGTAPTATEAAIDRvqgsleavvldeswvmeitawdpdpelareman
vtadvavdqssqrfkensvreleylsg
>Protein2968 43
ivvaiigilaavaipayqdyiarSQVTEAVGLAGGLKteindn
>Protein1920 36
qiiddelkrfrldlndqlrIVEADAFDRieklltgk
>Protein4691 32
ndqrildlvhkdlrrarAAAISMIPTTTGAAK
>Protein8478 64
cnedrpgrdeiylsvkLTETHTATGWTASGIRSADCSlavvargswdscrqlpdqpgrgd
gvap
>Protein8477 18
akLAGGVAVIRvgaatem
>Protein8475 117
mwgsnvpqtrTPDAHFMTEVRyrgtkVVSVFPDYAEGSKFGDLWLHPKQGTDAALALAMG
HVIVNEFHVKnkSDYFDQYCRQYTDMPNLVKlvkQGDYYVPDRlvrcsdftdnlgqd
>Protein8470 20
gasfggiqikNLDLQGTKvw
>Protein1823 60
mihenqarIFDEASLAGFYQRygvdsakfkglfnsfavtgkvsqskalaqkyqiegvpav
>Protein4524 40
pqtrehillarQVGVPALVVFMNKvdmvddpelldrveig
>Protein6630 174
gnekLTDELTAVYKaewevqgdmagktnkageqvdlagreryiglkhyqlgtvrlgnids
pfknaedsvdvfndmshldmgnfltgqtrlansinyvspkfldvfganitlqpgekapan
vnedhiadgisaafhiadgisaafsyeddslylsfamdkevvtkTLFPYQTIKt
>Protein8695 554
mndpragqlaqpsdlidvahlvtayytgapdpdnidqqvafgtsghrgsslrTAFNEDHI
LATTQAIVDYRrdqgfdgplflgrdthglsepawasaievliandvtvlvdaddrytptp
avshailtanrgkiggvldlpahtgladgivvtpshnppsdggfkynpphggpadsdatk
viaasandyiraglagvrripferaraacqsydflrtyvddlphvvdldaireagiriga
dplggaavdywgaiaerhhldltvvnplvdatwrfmtldwdgkirmdcsspnamasliaq
rdqfqiatgndadadrhgivtpdagllnpnhylsvaiqylyggarpgwradgfvgktlvs
ssmidrvaadlgrrlvevpvgfkwfvpglldgsgpfggeesagasflrrdgtvwttdkdg
illallaseilartgktpsqlyaeltavhgnpayaridapatreqkaklgaltpddvsar
slagepitakltrapgndapigglkvvtesawfaarpsgtedvykiyaesfrgpehlalv
qeqarevvgaalga
>Protein8699 148
SLSNSLGLLGRkvgmmrVFTDEGDSVPVTVVDVSNNRvtqiktnendgyvalqvtfgsrk
asrvtkpiaghlakAGVEAGEIIQEFRvtadtagqyaagavvpasavfavgqsvdvqgts
igkgftgtitrhnfssqrashgnsrshn
>Protein5346 52
gawqdvpgehranlrrIIVTQGDTEPASVEQQRhlgltcpsqydlrnlfqvn
>Protein6693 173
alassdetrplpsrwrpsptihppstnsrfstleelnvakwtftsesvteghpdkMADQI
SDSVLDALLEQDPDSRVACETMVTTGLAIVAGEISTKAYVDIQSIVRqtirdigydredv
gydgstcgvlvaideqsvdiaqgvddseevrsgtsgeedqldqqgagdqgmmf
>Protein4832 60
akattaeqeasnfsakatiarQGADTVVTNVKaakTPLEATVDAVAAAKdvaekakdsse
>Protein1340 22
hprtilrWAYYYHHKsvctpgm
>Protein5129 33
diilailarIGTGGGIGYIAEYRgsaiealsme
>Protein1315 31
mdglsnlkSVQQVAQARgkdvnevapfwsrk
>Protein6476 32
sfdglrVSVSGSGNVAQYAVEKamalgakvvt
>Protein1313 91
mktlekidarelrrkMGVNQQQFWSKigvtqsggsryesgrnmprpvqqllrlvhvenid
igkikredvevaeylkanepeqykslkklar
>Protein1312 77
irgkqrvtgedksriivfiptgrpdakealdrAIESTPGAVALLDGVISTKwwyipyvyg
eqtilvegtplidpklk
>Protein9120 150
mgahlafacdlviaaegtkfievfsrrglvvdalgayllprtiglhkakELVLFADDLPV
AEAERlglvnkvvprdelaatagewagrlasgptkalglskwllnqsfdvdratmmsnea
iavelnthsedfaegmasfrerrdpvwrgy
>Protein9127 183
mkpqtlelkrgvevlvatpgrlldhieakNAVLNQVEYVVLDEADRMLDIGFLPDLQRil
sylpktrttllfsatfspeikrlassylqnpitievarpnatastveqhfysvpedekrh
alhqilktrgmkqafvfvnsklgcarlarslereglkttalhgdksqderlkaleafkkg
evd
>Protein9124 37
mrvhkrLIDILEPTQKtvdslqrldlpagvdieikih
>Protein9128 67
mklitegvtetlvtakdgdfaenqtlgkAGLAPFHDFESVIPADVKakvdevvkqmeagt
lqtgvtl
>Protein7870 36
gnntatgivitdaiprELVGTSGMKyqagsgiwsag
>Protein7250 52
aeatgdasnygsqinsrtyggvtnyspdtwlanevykIPVTAAINEVVNRad
>Protein7256 40
nydgqtveearvalvqkIGENIQVRraelvegavlasyrh
>Protein7255 27
mtpkgtfiingaerIVVSQLHRspgvf
>Protein10103 113
msstptlfnsgtrrsqlsscylstvpddldgiyelikenallskyagglgndwtrvralg
ahikgtngesqgvvpflkVVNDTAVAVNQGGKrkgavctyletwhldmeefle
>Protein6181 37
arTNAASVYAHLLGRmptateyvldsvyghffvdnpn
>Protein10101 172
dyaglvnsnvpdfytyyenrgtsldqlkdlydgtyesqaerhfddwtpfenfsfkptahv
gvglafklgrvvnlaletkVTYTNDDLLDGQRwqewealtrdydtyiytganlnfniggk
nsveplwwmnpldysyqelnekpccedmpappdlgdkdkdgvpnawdeepes
>Protein10107 230
vdelfearrpkDAATLAETSGRiedkgeivkekrVFYIIPDNPDLERvkvaipvikqlri
qdgdyvkQGDQLDDGNFDPHDILRvrgtnalhaylvkevqevyrlqgvhindkhievvvr
qmlrkvmitdsgdtsfvsqqqvdrfsfreenkrvdaeggspsqatpillgltkaslntes
ffshlstqspfslphhskklqkLYSPHYTFVSGLDPFGAGTVGRynnvys
>Protein10104 761
yqlvenphvrvlynrrgvsdyalydeegilertgvkpsdyvfyaalrgdpsdnlpgvpgv
gektaaklvnkygtidelfahaaeqtpkLAQSLEANEDQVRmnaqmmalirDVDLAEEVT
SLRvgsidadevaelfgflefsslqarfseafgaylsaplaagdarvleaevtvpgtave
aakaleaaiasgvdgpvgvaadwlgdpgrsplaglavvtdaaagevawfpdpatgvltgc
ddqvvallggdvplvahdakpllrsllglevevsglaldtkLAAYLLDPADARydlaell
aryagaemagaeptpsdqldlgdgpsdqphqviarralavealagpmrealevrglaaln
ddvevplvrvlarmedlgvgvdrdalqgladrlvaevaeeraaivataghefnvnstpql
rqvlfdelgltphkktktgystdaatleklrgehpivehllryreveklrstygegllse
iapdgrihatfnqtvartgrlssdqpnlhnipvrseegrlfrrafvpapgyrlcvadynq
ielrciahlsqdpglvgaftagddihaqtaarifevdadevtvaqrstakmvsyglaygm
eayglgqrlsiptgeaqvildayfegfpnvraymegavadarekgytetlfgrrrqipel
asrvravrqagerqamnagiqglaadifklalvrldrgledrggtsrlilqvhdevvlev
ppadeaeitavvldamsgafdlavplevnlafgdtwadaka
>Protein8996 282
midpkakgaagvlklyeliekgnklrisgtkkvearIADIKPDDLFTLIYTSGTTGAPKg
vmlmhsnmmhqvidvvptleisskdrvlsilpvwhifervfmyaaistgastyftnvrdm
redfgkakptfmgsaprlwesiylgifnrvndpkqtpparkAIFNTAYFFSKhfhasirf
lqgnevdyegrnaivslftgiksifvailtflpyllfdaialskirlatggqlratcsgg
galqkhvdaffndigikviegygmtetspvisarsfkhlvmg
>Protein25 76
miqtesrLDVADNTGAKsvlcikvlggskrcikvlggskrrTGFAGVPGVLSYDAPGAAR
slyqtrtninpdivnk
>Protein6184 41
mrvalrTISGLVDGSTTEELDHLAVRTAAALISEEPNYSRl
>Protein1707 48
yvhnlskrTAVYTTYARVTNSGGAAQSLNGATTAANQSSSGFDLGLRh
>Protein2204 32
kESMFDEGQTLNHPYYRskftsekivreetkv
>Protein2200 46
aqkanvadatankdvgdavqpinkMVSSTASSAGLTATAETSSRta
>Protein4757 65
mnekhyrvvalgkpsdeqrtqwyvqrYVAQFPHGGEMVLFDRswynramvepvfgfctqk
eyddf
>Protein4758 26
maatgvsegikSGVLTLTMSNADKgs
>Protein618 326
stvltdtkefesvkldkalrGTLTQNDILTDEFGQASTTFKvsdnhnshrrivvtvddka
lgenkpfhclnfnlsgtkitidpvdlntsrdqensisltvkngrgfgikgvpitlagagi
esalvdkkianpvstneagtfrldgmkfttagdiiaqsddyapsaisnvtlsaegqevsf
vdeqdklissasisaqnvfvkikvplplktspivkfattlgtihdkestydpdlsdgfak
arvstdrpgtvrvdiaeisgqsnilghgefrfnilghgefrfisaipskLLLPDTVGTGG
DSHTRfpigisfpagsglvafaaatg
>Protein615 28
mkakleghlkSEDFFNVEKfpkatfeit
>Protein617 50
mqdgkkSIAESIVYGALDRvqeknkvdpveffettlekvrpmvevkarrv
>Protein612 54
sdardvtvlvasgvqvdfggattleavvvsgsqverIDVSQTDTRtvftaeqlq
>Protein3403 303
tsdvyayerEGNQASAFVSTLGTTLRtynvkegdnlitkASDSPSTSYVDQDSSKtlvmi
anvnfkskvnvekmtvtvtdadnvvdtlsvyanapmndptsvkldevtvgngtqtkdlsv
yrdlqgltrlyfyvetetnatdaknftvsinnnsfpgaeyvasnntvtaseingsatssv
mttktavlnalarTDGFSSSSETVVAGDKvylgefsvshnnvrdvkvtsitvslsgtnsv
nvgqyvnnltlsgenmeivksvtssfsqpvvfnslnfmvpknttkkfklygnintsftgn
lql
>Protein3400 341
vgrppsfersaqhtrqgvhvsesayrlprtvipshyaleitpnlvaatfagtvdievala
eatdtvtlhaldltitlakvsqgdgqaagqgavttqtaevtdddetetvtlrlanqlspg
tatlhlawtgeisdglvgfyrSTYEAADGTTATLAATQFEAPHARrafpcfdepdmkasf
gvslvtdddhlaisnsaeigrvpvdgglvrvsfadtmvmstylvawvvgpleatephlvg
ttpvrvvhqpgqahltafaleaaehaleyfedyygiaypgdkldlvalpdfafgamenlg
cvtfrevlllidpsratraeqrrlaavvnhelahmwfgdlv
>Protein3159 27
tfafikFFLYDGLFGDITKhqcyaryi
>Protein3154 32
kLLDQGEAGDNVGLLLRgikkedvergqvlak
>Protein3150 29
msgvtcclrFPGQLNSDLRklavnlipip
>Protein3153 66
lpegveadeagfvdtwlvettlgralfnetlpedypyvndqvdkkrLSTIVNDLAERysk
vqvaas
>Protein9813 199
gvpsqafretlgrVGEFLRPWVPVVSLTKgleqgtrkrmsqlihevlpghpaavltgpnl
akeilvgdaaaaviatpdpvvaetlqavfatdrfrvysnpdvigcelggalkNVIAIASG
MADGLGTGDNTRaavitrglaeltalgvamggqqvtfaglagmgdliatcispqsrnrhv
geqlgkgrtieeivdemnm
>Protein5805 58
mdkadaviiakYTLATTTVPPVTTPPTTNAVVTGATISADGRmvtltfdkplsaattl
>Protein5802 63
vaavtaalaagdavtlvgfgtfsvkkraarkgrnpkTGEAIDIAASTVPDFKAGKSLKDA
VAc
>Protein9269 104
mqagtaravinnlvtgvsagferKLQLVGVGYKaqakgkvlslslgfshpvdyempegvt
aetpspteivlksnnkqllgqvaanvrgyrppepykgkgvryvg
>Protein5662 86
mkdapgaekALQMNGASFQNRqirvdaarprepreggfgggdrggdrggfgggrrsfggg
ggsgggerrgfgggssggggrrggdr
>Protein5667 41
rlrrqcryrrGIGGTGYRgreiggaaagrpfeadrrepdrd
>Protein6869 83
spekLLTVVVPVGLVGEAKevttnggmieqklsvvkircradsipremearisdltigrs
lqvkdltaiegvrvmtdplkava
>Protein1206 45
ernvflniydlkgeqlinkkITNELTTLKmngystsvyivelnnd
>Protein8546 38
gwaginwptefggrGLTDIEQMIWYSEFARadppftln
>Protein7402 33
tkvigdqvkVVGWYDNEWGYSNRlvdlvglvgs
>Protein6311 45
vrEPAVFLFDEPLSNLDAKlrvqtraqltrlhqrlattfiyvthl
>Protein6317 65
veigghqfkvvqnqeifvlkldgnagdkvnfdkVLMLSGDAGTKigaptisgssvsativ
ehqkg
>Protein420 75
antkvqldlvkTINDAALNQNTGVKvaslakaandavrqinqdimmaakVAAAVNDIVVA
TAKvaavgvptfaav
>Protein425 43
mpvtillkaiglnhesilanffvndnfrLMDSGAQMEFVAERl
>Protein3368 77
vtdittnctltatsvvgstakSVPVAGLNNDATRlgasrvvittpaaaeggvtydisykt
pastvwtvipgytyttl
>Protein3360 73
ssdlagglvkYWGGLDGYLRsqgakvttpgssplnsiavrstltrdalvpwmaansctkv
hlighsqgglvvr
>Protein3091 209
adaaqnanvadvaantavkAAVPTTNAVKtstdaaakLTAPAATDSRavdkvakisdtss
gdskskASIANSSAGLMKTAASTSAISATVKaaadkVIAFNNEAAKakadvakATMAADM
AVRavnikamvaakvaatidavadvaaaisavsaadpsvsvaaakleaakaavaadptnq
alllqilqikpnGDDFEVFVNPTGRfvig
>Protein3895 52
mqtitkkvidqpekaewrEILCENNTTRekmseihkalkvagfdpgtsegtv
>Protein3893 44
lrqtpsneadwrGAGNVELIQHILARfhehhreqlpelirlarr
>Protein3898 26
keqkgrntgiatrGSSVAFGDFGLKc
>Protein1940 12
kMMHWNLLPKql
>Protein1942 107
marligvdlprdkrveigltyifgvgrttaskALVATGISPDTRvknltdadlvslrdwl
etnvkmegdlrrevaadirrkveigsyegirhrrglpvrgqrtktna
>Protein4323 12
ikICVNNLIVQK
>Protein1949 373
mapssagaapaaagdreaaatsrsdnlpnpladaqaklraegvakllsgeatlegsgasr
vikipgstapgargtaagkarWVWYPVEREESIFTILTEFGDKKmsasggtagprknqip
kpdrnwdgnstddnatywvprmttrptgfptsirrtsrrAALDSGDVVRaekagvvtevs
adlvtvaaddathrtyriakftrsnqgtsynqrvvvsegdrveiggviadgpatdggema
lgrnllvafmpweghnyedaiilsqrlvqddvlssihieehevdardtklgpeeirdtkl
gpeeisrLMAAVDESIPQPVRavdkpflmpvedvftisgrgtvatgrvergivkvgetve
ivgfkdtatttvt
>Protein4320 192
mrDNLLELTSRDLEHIPVMLGGAALTRayverdlrenhpgrlfygkdafeglhtmdrlmk
ikaegeqeddktwgiepggreipglsermaarAGETTVEAPADLPARspdvatdnhvfmp
pflgtrvikgipideiatwinettlyrnqwqfrpetgeddvafkdrlrsrfreelakare
ddllvptvaygy
>Protein2946 38
mftrllqnagqtrDLGEALGRvaldardgsgaaaggiv
>Protein8451 55
qhlnklfigenveeilhgdlkleliahpdlkEAITHCEQVGDYGSRelfvailes
>Protein8455 21
ifrIYPAATAGGKgkekgekr
>Protein8326 31
LAQEDPSFRvrtdeetaqtiiagmgelhlei
>Protein8325 95
mqtdkwrANTAAALYNATVASKkavadadtaakeaseavgkantsaagvvtaaqaiadka
taaqaiadkataakdavkatkVDALASTEQTAKdr
>Protein8459 120
mqgspliptnlqfstrFLAPQATTNGVNVGVRafigfgndessqtvdfsrlavglrgava
ntgwdydatvtssrssgsytfyafltdrlaqssnvvangsggfncvnpangcvaapaltp
>Protein8329 39
rrssdlhfnpefivnaketgkIMAVNYSDLNNLKigrah
>Protein8328 62
mgfassraqsrnfighghvlvndhkvdiasyqikvgdkisfkeklskTDLMDQNIKlaqs
ln
>Protein8618 93
mhvaafsptvlnrdeipaetvenerrvaeatareegkpegalsrivegrvngyfkENVLL
EQAFAKdakksvakvleesgasakgfvryrvga
>Protein5328 35
mceskvtsgkISQIQSALRakGYDPGATDNVLGAK
>Protein5329 35
mqkEELVLFPLIRggrgmlaggpitvmhveheevg
>Protein5323 109
mrtytpkqgeitrawhiidatdvvlgrLASQTAILLRgkhkptfaphvdggdfviiinae
kvaltghqrreggphgrqaraeeglpplgspgrpeeDTVFHTVTSGKsd
>Protein9322 124
mlgsnyptkflgdtlrgkrlvsverAVQMMTQVPARlfgltdrgtievgnhadlvlfdpa
tvdsgpitmrsdlpgdterlfadaegivevwvngestvvdnadtgarsgtllragadtht
splv
>Protein9491 124
PTINQLVSNPRvavltkskvpalencpqkrgvctrvytttpkkpnsalrkvckvrltngf
evisyiggeghnlqehsvvlirggrvkdlpgvryhtvrGSLDTQGVKdrkqsrskygskr
pksa
>Protein9327 202
mplksrsdirNVAIVAHVDHGKttlvdkmlwqagafgahqhvderamdsgdlerekgiti
lakntaihyagkaaaetghpdgvtiniidtpghadfggeverglsmvdgvvllvdasegp
lpqtrfvlrkalaakmpvvlcinkvdrpdariaevvdeayelfmdlmeddqnhdavldfp
ivyasakagraslqrpvdggpp
>Protein4815 268
mnaqrNAGVSQSSLASSLERlssglrvnsakddaaglaiaermnaqargmnvairnandg
islaqtadgglssmadmiqrmrelavqavnstntsgdigalnqeysqlnaellrtvgavq
fngtslftntanfdfqvgansgqtitvqasamnvstasnittittgtasalnvtansana
afinnldnalttinstrailgavqsrrSEADLLDIRnfgtksidevkaklhgmglalkds
ppgfdpsamvdgyddfdddlsfaedeql
>Protein9499 355
gqnrqqggqarqqggashqqggqnqqggqnqqggqnrysddddypgsrrrgrnrgrnrdk
rrgvrpdgadfetaepqiseddlvvpvggildildsyafvrttgylpgandvyvppglvk
ryglrkgdavtgavkaprEGEDHGQMVQTGRnqrqkynplvrldtvngltpeqarqrpef
gkltplypqerlrletepniittrvidmvapigkgqrgllvapakagktlilqaianais
tnnpechlmvvlvderpeevtdmqravkgeviastfdrpaedhttvaelaierakrlvem
gsgpsawsrwvttswcsstrspvsvvAAGADAAAPRraggrpapaasrphtpsgp
>Protein4811 47
itilakntavlyngvkINIVDTPGHADFGGEVERvlkmvdgalllvd
>Protein4813 35
VAQEGVGEVVDDVVTRavflavelgrqqllgqrha
>Protein5494 103
wnigvirwvkQLPTEGAEAGIEILSARakpcgsrvlkktgdsteymrtlllpemkslhrp
atlitpnvsfrsgyrvlirqgneevkvqlttemlttqsfsqfe
>Protein5492 31
aqrhplcahrrarvqppiprrQCCQCELRar
>Protein5491 18
mvrtylkkVVNAIAAGDK
>Protein6415 22
rkvllqskgkavrDFTAEILKf
>Protein9147 172
dyikNMITGAAQMDGAILVVAATDGPMPQTRehillakQVGVPKMVVFLNKcdmvddpdm
ielveeeirelltkqgfdgvntpvirgsglkaseatslddewakkivelmsaldtwipip
erdiakpflmpvediftiegrgtvvtgriergvvkineeieivglkdtvktt
>Protein9140 153
mvtdhwavdvplalpfkHDTVGAGAIAGVGKigevkALPMTIFAQYRfleadakvrpyvg
lgltyakffkergtaaltgltggtpanptllsaesgfgltpqigvnialndrwfvdlayy
ktfvktrNTLSTGQHIDVKLNPNVFTVGVGYRf
>Protein9141 204
msaktvavelpaeifdvqtnvplihqvvvaqlaaarqgthatktrgevrgggrkpykqkg
tgrarQGSTRAPQFAGGGVVHGPQPRdysqrtpkkmkaaalrgalsdrarhgrihvveal
vagtdpstkqavellsglserknllvvldrsdivslksvrnldhvhvlavdqlntydvlc
addvvftkaafetfvggpateetk
>Protein9142 159
mgdriallkDGLLQQCATPRemydrpanlfvagfigspamnliavpvtgegevkfgnhrl
piersalvgvgnqvmvgvrpedvevttnddgmaltvelveelgadayvhgvpadsaismy
gdeeglakpfvarvdgrkvprkgetiyvypnqnhlhvfn
>Protein7447 56
mklsqdrANSVSQYLASQGVAGSRlnavgmgkaqpvadnatevgraqnrrveikin
>Protein4789 31
mlgdvalvarEPVAFLDPADTGPFVLQSRhg
>Protein7449 407
MPEAVIVATARtpigrafkgtlrelrpddlsaqvvsallakvpsldpnliedlywgcaep
sgkqgsnmariiavlagldrlpgstvnrfcasstqtmrmafhaikanegdiflaggvecv
sqytgfagaggvadeainprfaesiartaqvaadnatwsdprtegllpdvylsmgqtaen
vatlrgisrerqdewgvssqnrteaaiaagffarditpvtlpdgtvastddgpragvtla
avaglktvfrengtvtagnccplndgasgvlimsdtrakdlgitplarivstgvsglspe
imglgpveasqqalaragmsikdidlyeineafaaqvlpsaddlgmdfdklnvhggaial
ghpfgstgtrimttlingltardgqfgletmcvgggqgmaiiverls
>Protein60 123
nveikqpalaikLGNIYVANSNAANAGRDADGFTNAAAAEVDGSQISNKvkimdgleivm
aestmiiqlgnegssnhmiqanstltggltlnqfalydesgaaarNADNLLSGDVGAGGR
vfa
>Protein61 66
mrVALTENDLEEAYTRaksealasfgddtvfieryvpeprhievqiladsygnvvhlfer
dcsvqr
>Protein66 9
ITINGTAMK
>Protein8617 111
meraqsrqgefgevlagaagrrvsfkLVAGTGSAGSPGAERdasgrhgrsahdggpaprg
gddadeaewadnseydglvvadledadpplsaanrlleafpgaeliapddk
>Protein7232 116
VDALPSTEQTAEDALDARldaftdpvitvpavnyadsngvldstdlaaataavvaaaqay
qaakdalatantdglinqaakaaaqakvaakaaaqakvdLYPNVDFYSGIVQKaig
>Protein10126 35
micgyrVEDIEDKLMQKIRYLDKLVDELAKgktme
>Protein857 54
mfrreviqsieieedrfgfepeitakvsarnlrIYETGISYSGRtydegkkigw
>Protein2624 205
arlvsqidpqasnpldgkvwvdrldrFGSGWITRHPAMLYVLVLAGEEIPDRmqklaseh
pdtdpflaevnryhrqsgrgqplspsgggqapqlrahAISQQINNLDFHRgsqgdgqili
elsqssvpvdvqqqgnkiiarflgaklpeklrrrldvsdfatpvksidaynegsngvmvi
qpqgefeylayqadnkltisvkpil
>Protein2194 31
ifgqsgagnnwakGHYTEGAELIDSVLDVVR
>Protein2771 336
nqlgertftnsegkdtpalltassivttlsgilnvpgatpagevprapnadlvraawqva
ppslqeftatpptgpgqaaknlnlifrVGYTSLTDGEGVVKdvrgdvkesspegvravps
glavvgvglleniesnrilltylsiafvglflavrlrsvvrsvlslvpvmiatgmaslva
falglklspmtavggplivaicteftslmllrfveerkrhmapleaadtaaartgrafiv
sgltgvagvaviatsplpllrdfgaivalnvvialasalvilppmllrigdlaahvglgr
crgpgvgqppPPQGPGVRvddgfeegmtipihydpi
>Protein8526 72
matlsgaavsdaledgrVVSGVGGQYNFVAQAHELPESRsilmlrshrvvdgevrssivk
nyghitiprhlr
>Protein8521 46
wleifaddvrcthgatvgrLDDEALFYLRsrgiaadlarsmlidaf
>Protein1 249
mglalligalsstavankalddiraerttgdgwrlvkndrrheikayvkneegsnirsfr
VEAYFDAPIEVLTRvqadvdsyvrwyfevleskmlkkvsdkefifymvhdapvifymvhd
apvgmadrdvvmkESAAAALAFARkhlgnlafarkhlgnkpvtaivfthshadhfggalg
vataqeiaerkipviasegfieeatsenilvgtamgrrsmyqfgknltpgpkTFVPVFVT
ENMVGHKsg
>Protein9752 318
mishkLNEIEQISDAITIIRdgktietlrVDEGGVDENRiirgmvgrdlesrfpehtpki
gevffevknwrvqhptradrlvckdssfvvrrgeivgfaglmgagrtelmrsifgrsygt
vlggtitkdgkdlvlhhvadaihegiayvtedrktlgvnllddiktttvsanlerITQGL
VVNASEEYRyaeeyrvnlrTKAPNVDEGVSKlsggnqqkvvlakwlftepdllildeptr
gidvgakyeiygiiqrladegkgvivvsselpellglsdriytlfegqitgvldkaeanq
eslmklmtkarttasvas
>Protein3427 171
mlanlglssiftqaegvayisssanrvkAVLDLAEALSNYAGPNAAVLAAKaaynntldl
aynysttagntamlalndsvlttftlttavdtmtgtegmdnfvartqnnvntlndadtlt
ggagtdtlyadltsngvaitpkLNSIETVIIRaqttstdpatdnnmlaatv
>Protein3426 42
nrtgdgdgddesikvnlsnvpatvqrLVVAVTIHDAEARrqs
>Protein3420 53
ewktvafdtngrAVLPNGSIGFRwtpeggvdqgkwnleskearhgtdvklkls
>Protein5864 32
derFPHPQLMPGDPVDRarvrLFLLNFEKelf
>Protein107 18
mkLADALDTYIPLPERav
>Protein7661 149
rPAAAAPAAAPTSEKvtfaadaffdfdkavlkpegksklddlsgklknitleviiavght
dsvgsdaynqrlsvkrseavkaylvskgieanrvytegkgekqpvadnktkegqaknrkt
kegqaknrrEANTATVQGALQEDITSGKl
>Protein8154 34
mdlnapevicrneqrMLQEAVDALIDNSAARsgr
>Protein8155 96
malidhrprTASVVATTDMHLLRfnsrqhapppvqlapvsttadrdaegggacAEHGSID
VLVNNAGITRdrmflkmtredwdqvietnlnsmfnv
>Protein9791 203
EVKQYKISNLEECKKIIGIKADWVLCFGAKSLLENReiidnilhtfdsaeiafcstagei
cqkcgvcensmvisaikfnqtklqsaivniknfnnsydagksiaekldqqdlkhifilsd
gsnvngselvksmndyfkssvvitgglagddtkfeytltslndhpsrgniiafglygdhi
qithgtmggwdsfglaktvtkst
>Protein9793 130
SATQESVMDAKasarhvrvtpqkarrvvdlirgkaaadavavlrFAPQAASEPVRKVLES
AIANARvradkaaesfdegnlvvsaayvdegptmkrfrpraqgrasrinkrtshitvhva
pkvsgkagtr
>Protein9792 79
msqalrkltgtisrtgcccifinqlrekIGVMFGNPETTTGGNALKfyasvridirrigq
ikdkedmvgnrvrvkivkn
>Protein5682 52
afdeearrglerGMNILADAVKvtlgpkgrnvvlekkwgaptitndgvsiak
>Protein5687 56
madvtlryvkspngtdkglsggvaakFGAATAGLQLAKnsetkdtgielfanyals
>Protein6881 31
sqkiiagniivrqrGTQFWPGENVGIGRdht
>Protein6885 203
lgesaaklilgggtlqviastnlvkdttittgngtidttsqnvtlegrisgvgqliksgs
gtltlkSGANSGDNTFEGGVRikegtlevskdsalgkdggnvvidgatlaitgtgdntle
rsitltekggtvsvaaggkatltgelqldkdavfadltkagagelaltkdntgelaltkd
nttgkfkgntyikAGGSGEIRth
>Protein6886 31
gpglfsptqivsrGQMAMFLWRyadsptgap
>Protein6081 32
ldvetknsiaprdalasagkTLVELFGLARel
>Protein6082 33
ggnvpkEYIPAVEKgfkvsvvkgvlagyplidt
>Protein6084 41
mkrrGNSTGLAANAVVLRgnpssrtadgywrpgylfqyanq
>Protein7931 43
IMAWSCWRKRFNDVWMMKALTNPIFTLKSTcvfiignidrwrf
>Protein7935 44
makTVATDAIINLYHILDAPARgntvafdidnlsendsvnrart
>Protein7934 283
aakeivytaearNLILEGVNALANAVKvtlgpkgrnvviekswgspvvtkdgvtvakeie
lpdtvakeielpdaDVTTGETLSDVGSPIILERmvfpepvitqavepktkvdqekmgial
qrLAAEDPSFRvktdeesgqtliagmgelhleiivdrmrrefgveanvgkpqvayretir
ktvedaegkfvrqsggkgqyghvvlkiepneagkgiefvdaikggvvpreyipavevpre
yipavekAASASPAVGYSHLHQEQQKslvdgafaklkgfvltk
>Protein6330 78
ddagitkTQANAALDSLVEAVTKtlkgggkvtlvgfgtfsvtkraartgrnpqtgaaiki
kakkvarfkagkelsaki
>Protein6338 186
mkdpafkALVDGQSTEHRltltkvvsldsqirddlneelggwrilseqdtrRGETTAAAD
SVLASDRstsltgftgtadyfvedvfylggkpadepilpgdeqslisqgwtrFLSIFEVK
hpelysvvtlrqaknfevdpakpppptqprTDVDAISVVQLRnlgdkrfvpflftivtfv
lfvsfa
>Protein6339 146
mgqkvnpygfrlgittdwksrwyasrEQYVDYVVEDWEIRrylmgrmanaaisrievert
rdrvridlhtarpgivigrrgamadelrqelawptssarswpgsratprcsstfkrssGT
PYLLTLDDIAERareaaemgatevcl
>Protein7684 322
rtvvfaddtnlikidvdssgnggkpvlnvkISTPTLAIKtgniyvassstgaaggvitnk
tkilngmeiilgasainiqlgnevqtvsgdavsgtnptamiainakltggltinntkldd
angaastgtaanvgggsitaanvgggsifigsqkMSENGGGVTVTGSKvavpagqiadaa
vvpvtgsdgevalvlvelnqqgvtrtplrttaaspdanldfvgatgdviavgadalswaw
qravatqcalatggchpmrrrdgrggdrhgdhgavhqrskavratdcrvpggcppcVGFE
GGQMPLQRrlpkrgfkslatpy
>Protein448 32
etngeingkWIFANANNTPRlarvdlktfrta
>Protein443 107
gagrAAQNVSSTLLYFNDILEKetglpgcdygkvegtavgfsffshsiyggggpgvfngn
hvvtrhsrgfaipcvcaavaldagtqmftiestsgligdvfgaipef
>Protein442 139
sapplrerysfanlnevleipdliavqrksfkWFVDHGLANAFRdispirdftetlslel
dfdptdedlrpppkftveeckekdmtysapifvkarfvnqntgegavrqpehgrdqgTGL
ITELRarefyekptserkr
>Protein9944 240
mkggvgktstavnlaalaagtglrtllwdldpqaaatwsvglepepgnatrtvvrgrrev
srlarntkVPGLSVIPADETLRsldiamserrhparvlskavdrlsdaydlvvvdtppgp
tlvlenlialadlalvpveptplsirtlaqmqdfigerttnlplaaffslldetkvaqrh
lyaeyratdpvflttsiphstaverlgferrptvmtspaslasrryrslwaevaerigld
>Protein3300 31
WAAWGPMATHRwtsissrncaqamcswpavt
>Protein9942 126
mlrgiwgdpqryrdtywsrfgekyyfagdgakydadgniwllgrVDDVMNVSGHRLSTAE
IESALVSHPKvaeaavvgasdemtgqavvafvilreehveeadevgegtdlvkelrdhva
keigpi
>Protein1969 33
akagqvqfrvdkAGIVHSTIGRrsfesdklqgn
>Protein1966 55
mdewntrqhgksglvervrrSTIDEAEAEAKtieflsrfvdakkspmcgnsicqd
>Protein1961 63
riagvdiprekrlvisltyiygvgpsqasaileniglpedtrvrdlteaevsqlrAYIEA
NLK
>Protein4653 99
edravqaaeaaissplleasidgahgvllsiqggsdlglfeinesarLVQEAAHPDANII
FGAVIDDALGDEVRvtviaagfdggtpkgrvderpavqa
>Protein10250 244
mlaergigvtlverLPAPGGQEPETDAAQLARaasragvrmmlgtlaaefrqgqvhtlgv
egavtlsadalvvatgsrpqtraelgiagergagvmpgsatrhlldsgvllgrhplvigd
ghlaeelcsalgsagaitvtsvragsdgvdpwpgtntftdarvlsvhgfprvnravvsqg
drlthvhadavilaasrvamrniegavfggphvvecfslaepktfdnaeaaamqaceqtm
ltlr
>Protein10259 21
mrEFDLAWQRtlheggwagin
>Protein2435 71
rdtklgaeeitrDIPNLSEQQLSRmddsgiifvgaevepgdtlvgkvtpkgettltpeek
llraifgekas
>Protein2434 118
keqrlrrarqtririakqgiarltvnrTNLHIYATVISGDGSKVLASASTNEADVRnalt
gsagkggnaaaaqavgkriaekakaagvekvafdragfayhgrvkaladaareaglqf
>Protein2437 37
rvinrnnrlkrLLELNAPEIIIRnerrmlqeavdalf
>Protein2430 22
SLDTGEGDELEIINLKevrvdd
>Protein2433 416
mftivkkeflfgrHQVVLETGRiarqantvlvtmggvtvlvavvaaksaksgqdffpltv
nyqektyaagripggyfkregraseketltsrlidrpirplfpegyynevqvtitvvstd
kesdpdiaamlgasaalsiagipfngpiagarvayiegeyvlnptykelatsdldlvvag
tdkavlmveseakelsedqmlgavlfghdemqvaveaikafaaevnpsasiwtapqtnqp
lkdglkaafaqaiseaytisekqsryarlgeikkealaqfalegaavsaddvetafedlk
yrtvrdnilntsirrdnilntsiridgraldtvraldvqigvlprvhgsalftrTASELQ
ELSARhtwghfsqlapsnpseiavidrgegcyvwdangkryldglaglytvnaghg
>Protein8305 44
pireldrielgcgsrgpitekIQSAFFDIVNGRnpkyahwltkv
>Protein5300 55
pagetkiiylrAFGGEAAGASSLAPKvgplglsakkiaddvakatldykglkitv
>Protein5301 68
prrspwsfgrsrrrsspsrrsrsgdrggsgrraqrrrsravrawselqrEAQAGGGKdrr
ahreaarr
>Protein5308 258
glprvaelfearkpkevavisetdgvvsfgkdtkgkrrivvtaedgsateyliakgknit
vnegdfvrAGDALMDGAANPHDILKikgeaalarYLVDEVQEVYRlqgvkindkhieviv
rqmlrrvkiravgdtdflvdeqvekhrfeefnrsivaaggrpavadplllgitkaslstd
sflsaasfqettrvlppsrrppacslrplstgvltrsaaskrtspwavLIIFDTTLRdge
qspgasmtreekvriarq
>Protein9308 136
kkskaeaeakarellarvgvttqadkYPAQLSGGQQQRvaiarslamepkvmlfdeptsa
ldpemvnevldvmtslarsgmtmivvthemgfarraadrvvfmadgeivevatpatffts
prsnrakdflgkilsh
>Protein9309 106
mraaiqrigelreaagrVDEPFAVGVLCEPIRlgdpiegqpdytlsgpaenvadrlarya
srginqlqlsflatsvddycdqllrfgqevaphlppspalqsdpaa
>Protein1682 73
atlkdicyfipcpksphgcdvdptgefivgsgkLAAIIPVFSFDKlqqaiasksfdgeye
gipvvkyesalyg
>Protein9302 115
maaldavrlpfsvsapaqaaalaalgerTAMEAAVASVLAERarlleglnaagwtmpdsq
anfvwfgvgeravelgdrleaagiiarvfpgvgvrltvgtaadtdrilaglstpi
>Protein9301 159
qafpsfgserTGAPVVAFCRvadqeirvrepvvtpdalvvqdstllhqvdvfaglkadgy
alinspltpselgldelaarlgvgrlltipatdiarehigrpvpnlvmlgglaaftglvh
lpalleamqdhfpgalgaknvaaataayelvqslvpsht
>Protein9306 72
mtihrkapsyedqagsnelletgikVIDLVCPFAKggkVGLFGGAGVGKtvnmmelirni
aiehsgysvfag
>Protein9307 138
mntihvdvvsaeesifsgeakFVALPGEAGELGIYPRhtplisrikagsvriekadgtee
fifvaggilevqpncvtvlsdtavrgkdldeekanlakaaaeealknakgefdiakaqse
lyaiaaeiaalrkfrknk
>Protein4877 61
ikkeiqsykqdlaidevgtvieigdgiarvfglkNVMAGELLEFQNGIRgqafnleensv
g
>Protein4871 44
mglligprhqpalpnlppvlsialslrstrrLTGQSDALVDTGK
>Protein9169 87
mdelseedrlvvsrarrvqrFLSQPFFVAEQFTGLKgvfvpieetirgfemimagevdqy
peaafnlvgtiddaiekgkklladakn
>Protein9164 91
vastnsfgardtlsvgekayeiyrigavagsdslpyslkVLLENLLRtedganitadhir
algswdekaepdteiqftparvimqdftgvp
>Protein9165 94
mdtakavteikggkiefrndkhgnlhfiigkasfdekALVENYAAAIEEVLRlkpsaskg
rfllkatmaptmgpgipldatktrnlleeadgva
>Protein9160 208
madeydqpngvpidailfggrrQTTVPLVYESRdwthgvfigatlssettaaaagavgvv
rrdpmamlpfigynaadyvghwlemgkqhdesklpkIYQVNWFRrdengkWLWPGFGDNA
Rvlkwiierldgtaeavetpvgfvpkpedldltgldmtteevakalavdnaewvketeli
gewlakfgdklptpirdeyetlkqrvng
>Protein6074 60
eaidelrvdlvrtlgverTVGQVAVEIERvvqrvertadvrvgtaelvrarqtrvralel
>Protein1428 26
tpelidavidvhlrGAFYTTLPAYKi
>Protein1350 56
msipgrkLQLTFTLTAKTRGLFCREWLITFRAMGLFVSSGKVRpwqdrakctgrei
>Protein7218 31
agepihgdivraiaakYPDLPIQIGGGIRsl
>Protein7742 35
sdkgapwkklanekpkGETIAYDTLLNAWKngkvr
>Protein8952 78
mqkfkktskeykdleliankyleyknllsnidfnkevlneekDAELRDMAKMELEEQLAM
LPTMEDDIRfllipkdpe
>Protein8957 174
mkhttrMLASGTQVVGGVNPRkagttvdfpggvqvpvfgtvaeaieatgadvsvifvpaa
ftkaavveavdakiplaivitegvavkdtaeffeyaqdagttrligpncpglitpgqana
giipadisgagriglvsksgtltyqmmfelrdfgfstavgiggdpiigtthidc
>Protein8959 66
mgvnvgvnkvrFPSPVPVGSLVRGTAEVMSVDEVGGGTQAVVRvsvtvdgapkpscvvdt
vsrffp
>Protein872 111
wfkGTFGNQDENTLLQARivgkenmyypwldtktrsqrfskwglindpdcvqgdesshwy
dkcqdphssgvlgyrkyyadpmkdktgkvvydpqtaaydvneikenkryvi
>Protein879 32
ltvkYEAVVGGKpttaqtlithrsslittiam
>Protein4444 40
idpkSLPYLDGTELDFVReglnegfkfhnprekdrcgcge
>Protein4047 35
gldqskVNPMGGAIALGHPLGATGAIRaatlihgl
>Protein8373 138
avgaqavgvarAAYEYALQYAQERkafgkaiienqsiafmladmiteidasrllvwraaw
lsrNGEYINAEGSQSKlkagrtavwvteramqilggygytreypvgygytreypvermhr
dskALYVGLAAFRedlmq
>Protein380 90
mnvlphvaqnksgrqsavpdaiadsegyaisqqkrklieqgfgwakTVGHMCQVLVRgik
kvdqmfvltmagynltrlrslgqirlqgqm
>Protein9428 118
ratychpqigsfgyseaqardkgydvktatfpfaangkaqglgdasgfvkvvadakHNEI
LGAHMIGPDVTELLPVLTLAQKwdltadevarnvfahptlsegvkeavegivghminf
>Protein126 20
gdryaaeaskMASVETDPVR
>Protein127 30
pahrLPCQWDQLPWDVSSTLLVIRsitkal
>Protein3119 69
igilaavalpayqdytirakVSEMMLAASGARtciteavqavnataismatgisvdcvpa
vlgkvkgsg
>Protein5843 60
mgpttpegelreqkyrIVVEGPPNWTSFRdfwkifhdegvvmvastytkvgglyeqgfrh
>Protein5845 43
ggwiasrSSGQQSLHYGRieqvfaggrietlagtldiptvpaa
>Protein5848 32
frFTQAGSEVSALLGRmpsavgyqptlatemg
>Protein3391 232
meaaasdeghtltgtksyvidghiaslilvaarTPEGVSLFAVDGDASGLGRTPLSTMDQ
TRKqakLDFDNTPATLIGAAGSGWDTLRtmlqlavvalaseqmggaqecldsavqyakdr
vqfgrpigsfqaikhkladmllevesgksaayyaawcgaemndeltsvsslakaycseay
fhttaeniqihtrpprtsrstavsaspgnilrtctssgprYSDLIAALGLRr
>Protein4469 375
mgtnwsvdidgkAYNSQEISARtlqklkrdaesylgdtvtqavvtvpayfddaqrtatke
agqvaglevlriingptaaalaygldkggadqtvlvfdlgggtfdvsileigdgvfevka
tngdtslggddwdecvidwlvatfrgahgidlskdnmamqrlkeaaekakielsqvqqtq
inlpfitasdagplhldesltrakfqeltsdllqrckvpferaitdagmskndiehiilv
ggstrmpavadmvhdllgkdahkgvnpdevvamgaaiqagvlkgevkdvllldvtplslg
ietkggvmtkliernttipqahraqhhhphqahVNFTVDEIARmmeypdnirnfsviahv
dhgkstltdsligaa
>Protein4461 40
vkvnvdenpataqkfgvrGIPTLSLFKggqiaatkvgala
>Protein4464 23
mltpdkkEEVIGTAEIRqvlkvs
>Protein5517 55
qkavaggdkdkasalfkSAQSVIDSVADKrifhknkaarlksrlsakvkalsiga
>Protein5519 39
wngetdlpwdtdvdpekVIAENAIANAGVASDASSMRal
>Protein8172 30
ekvafdrAGFAYHGRvkalaeaareaglqf
>Protein8171 98
laklvggvavikVGAASEVEMKekkarverdegeegprggrasrdprrrsgghpagrwcg
paprqggpgrpqvrgraalHLSEAEYRlfdklrvvfla
>Protein8175 35
epaysslitalcvqhntkllkvkhskQLGEWAGLR
>Protein8179 33
ikHFYILSPYWDRFFIFYCMKVDVVSKDMPIrl
>Protein1167 59
mfesfaelfaeselqftqgavisgvvvaidsdwvtvdtglksegvvprEEFLNDMRele
>Protein1163 42
vardysgklkvvklniddnpatpgefgirGIPTLLLFKngqv
>Protein1160 273
mtvgdivgepfeihsdvvpkggrrkrVQELLDLVGLNPEHINRyphqfsggqrqrigiar
gialnpkvlvcdepvsaldvsvqaqvvnlmeklqnelglayvfiahdlsvvrhspttcrw
cgtsptgsasctsagwlssarrtrstpvrptrtrrrcsprcrcrtrlcvasasrscssat
srrrrtrrpdavstraagrprtaarprnpnsssartgsgrtfrrvtspsrgsssrpstsl
ascptsgsrpltcaHHQAYVTNLNNLIKgtphg
>Protein9862 94
mgdevyfhvtnleqdwdvphgfaikGADNAELLIMPGETQTLKwvpdrigifpmyctdfc
salhqemqgyvrvspagsnvpltfslgknsttpk
>Protein7915 97
rgivrtaavagtatavsgrvqrrqaerfagrdaniyaerEQAYEQQTAPPQASAAPGPAP
SSEPDTLDQLQRlgdlkEQGILTEAEFSAQKakilgl
>Protein7914 26
mkTPPASVLIRkaigiekgsgvpntq
>Protein7911 60
mtlrTGALTDAQVENDITARtavgdpagqtvrieirkngtvasaqaqniqgnesfgcval
>Protein6350 77
mvqkIGAQPVASDITNFAGKfnngqvdvvaapaiaikplelykglgtkgaiirfpivqit
gniiidpkkfpagfgqk
>Protein6352 56
lrrrarraaehgdrrrqsvgderqegrgiqgrgrvlrlpvqprDPVGQPQAHRlpa
>Protein9222 127
msqtngeidgrwvfgnanntprvaridlktfrtaeiieipnsagnhsspfitenteyvva
gtrfsvpsdnangdvaintykqnfkGYLSFISVGKengkmdiafqiecpgvnfdlshagk
gkshgwf
>Protein469 38
AMLVLTTITGCQGRngggwghyvgqekvrpimgfqhma
>Protein9966 131
ynkrikKYIGFIWKETTDIKSLSPNEMKIREGELIKKHIEKgdhiilldelgkqftskef
sgyisqkqmenkkqlifvlggaygfseeiyklanekislskmtfphqmvrlifleqlyra
ftiiknepyhh
>Protein9964 80
mgfvnpvatilegfgvekdgrgnakastdftggyatnvskvfaagdirrGQSLVVWAIRe
grqaaravdeflmgssdlpr
>Protein9965 139
mldialgigglpkgrVVEIYGPESSGKttltlqtiaecqkaggtcafidaehaldpvyaq
klgvnleelylsqpdtgeqaleiadmlvrsnamdmvvidsvaaltpkaeiegemgdqlpg
lqarlmsqalrkltgnikr
>Protein9969 49
mlaerIAFHTGQTAEQINTDSDRDRwftadeakDYGIIDNVIIGKgela
>Protein7002 31
cedvypverELYLGAVVDRssrrvtfmaste
>Protein7007 40
tnpgtnsykrLVPGFEAPVKlaysarnrsasiripyvanp
>Protein7004 73
nekrvhvvrtrggnkkfralrldsgtfswasegcsrktrILDVVYNASNNELVRtkmllk
NAIVQVDATAYRq
>Protein2630 16
itpkGETDPTPEEKll
>Protein2635 16
FVAAPCPPVRtpiasl
>Protein3587 49
vdlktkvhfpytvadlklplysiydgraygkSENLAEVLFKeivikalh
>Protein1981 43
mikvslkngsihhqvkGHHGAANVMMAPAPKgtgiiaggpmra
>Protein1986 31
ecleyalahderFGIWGGLSERerrklkkra
>Protein1987 54
maggfaadsligialpqktsenwvlaekLFNEGLAAAGFKgdvqfanggvpeqq
>Protein1988 187
iglapqqagfdifekNFDNVLVSPQSKgerirvecrvfdglrtpvrdalieiwqanaagr
yahpgdkqdkaadphfhgwgrgctdfdtglctfdtvkpgavvgrngrlmaphinlwivar
giniglntrmyfsdeeeanandpvlngiewevrrktligqreasasqvvyrfdiylqgpe
etvffdi
>Protein10276 118
marisgvdlpknkrGVIGLTYIYGIGKstaskilndagisedkkvnewnddeinlirkfi
tenvkvegelrseiqlnikrlmdigcqrgirhrnglplrgqrtknnsrtrkgrrktva
>Protein10272 36
mvkgfakVSAAETTTGQPKrrtrrsssksasaaage
>Protein4677 17
kEFFGAVDKgrseehts
>Protein4679 235
apifhvngddpeacvrVAELAYEFRqefnkdvvidmvcyrrrghnegddpsmtqpvmynl
ieakrsvrklyteqaqrpqalhrvphrpwrhhrrgcrrgaarTMTDPIADMLTRirnant
amhdetrmpsskqkealaslllkegyigdfavqpaegrpgnvltvqlkysaerqrvisgi
kriskpglrvyrkadeiprvlgglgiavlstsqglltdrearkrrvggevlchvw
>Protein2980 32
aaaegaigiaknankarkeplrVILNGLGKda
>Protein4588 17
GTSGPGGRaanlpvtta
>Protein6622 24
mdsgkkSVAEGIVYGALERvvqkg
>Protein8365 33
qrqatkDAGTIAGLTVKriineptaaaiaygld
>Protein8361 144
mawplfkphfgkrvpfsanhsgapwlepihqdangerTSEPAMPGEQGRwslcpdnanrk
hynihfvrmpitlakkqgkepamvdkdgliyvlheeerltrANDDLKLPAVIRanvydcv
dllltsewddddytnfqsskinih
>Protein8360 55
prQASLGWWMKYSASWPPPGIGSLAMLLRISNMPsglstlpamsattkftgrrsl
>Protein9368 89
mdfiksleldlipgkeipqfkagdtitvnykiiegdksriqafkgdviqrkgqgrtqtft
vrKISNGVGVERifplfspnidsievnki
>Protein9369 138
mwsqlsgftkvsapevvdhsragslvtlrlryrfiaglpaaatavidprklvwveetvtd
lgngtatvsfrpehyanklsatarvdygeargsatrrvvgdlkvnvflvgsqverAISSG
LSEHLAEEERavlsllda
>Protein9360 46
LNMSFDANADPKVQLEQAIAESQQQHKMLVEQAATVVANQKadrda
>Protein3563 26
mkgndkeaitakTEALSAASLPLMQK
>Protein5718 69
rgftnifhvefqpvnlgdltrYNLSGSVTPEILEEKglikdasglikvlgtgdikssvsi
tadacskaa
>Protein9182 122
ekrwhrMLENTIDATEIKssdellkaieglkndgyrystmicqkadeghdliyifekdnk
lknlryfvkpgekpksvsgiylcallieneyqdlygltfeglaidykghlyltpnspkap
la
>Protein9185 32
magqkirirLKSYDHEVIDSSARKIVDTVTRa
>Protein9188 210
mklcnialatllaaagitafaaetkEQFFPGLPYRtgayapngvpwangyadylklvnvr
ggingvkivyeecetaydtargvecyerlkgkfggatvfqplstgitfaltekapgdkip
litagygrsesqdglvfkwnfpmagtywlaadalvqtlgkkeggldklkgkkvtlvyhds
pygkepipllqeraamhgfdlqllpvtapg
>Protein8581 10
NAVIDYQTYR
>Protein8580 32
mdeqgkegslaglkVMVIDDSKtirrtaetll
>Protein6989 57
veyqkiddvglhisingqtqvlevdnviicagqdpqrELQATVEALGKkvhliggad
>Protein6635 54
laasvldcgkrkVWLDPNEVSEISLANSRqdvrklvkdgfiirkpptmrsrsrt
>Protein6985 29
meylqvrYENTLVIIPDLDAVEAKiltll
>Protein6987 108
yakSLELVGTGYRaelkgrtlhlalgfshpvtfdlpgdiqavippdskgtlinltgsdkd
lmgqtaatlrgfrppepyggkgvrykgenvrrkagkagkggkgggkgk
>Protein7581 31
givfeghpdlrrILTDYGFIGHPFRkdfptr
>Protein5728 130
mgdkiydevgedkitelndelagsdefpkELIAPVAKagpecvpagdllkdeltasgitp
eqadciasginddkALNQQVWDAIAASAAGDQSKADDLQGAITDMATKCVGGmglirphi
rfegespqal
>Protein26 32
igkkgedienlkrdlgkQLGVPVAVNIEEVRk
>Protein6183 60
NAAPTWRKWMMPMPSQQWNKKFSTATTPNRPAAPWRKrltpmvasppsfqckslpvkaaa
>Protein6189 55
qkaigkkcfhlvdpvgyrVGDVLDIFSRaahaprmnlfvnaallgfipkgikksl
>Protein6188 130
lrsvpaaidagigyvtedrkvlglnllddiktttvsaklkkiskhsvvdrraefeaaegy
rkslrtktptvnegvgklsggnqqkvvlakWLFTDPELLILDEPTRgidvgakyeiygii
qelaksgkav
>Protein1407 116
aiggissvwgfhsgqictsptrviaqrGIYDQLVAGLTKTAAYMPVGDPLERgtvvgpvi
saahrarvegyieagraegatiavggerpdmergfyvaptlladatnqmtpvreei
>Protein1401 99
rkalakwltdprrykMAQVINTNVSSLNAQRnltksqsdlatslqrlssglrinsaclpa
castapkttqqawpflagSPGVFFDHDKgkthssgklly
>Protein8978 391
mllkalglflvgsnklrnkkMYELKKFIIHNLFWEDNYEISFQNNRIILISENGVGKtti
lniiyaflssqwekligipfdfasiefefqgeeievnvekkdfniefdiefrkaylegft
ykdelevileklnpeniinainesreedliintlkqvhretekdyqnieefdvvsnrdli
dsikrklpelvkeicsnlfrdkyeklsligkifylptyrrievpaktlfrekpdikkees
srylslfefgmedinslirnqaskniekihemillcnqyikngkelhyseiegnilvrik
dndlnlevlssgekqlvsifaylylkdekflvifdepelsfslfwqkkilidississct
gfiavthspyivdneykkylysleqlrrkne
>Protein8979 312
mhpqldqgapfvwsnrnkksialdlkSPQGLALARdlvcradvlvenfssgvmrrlgldh
etclalnprlvycsvaaysregafadrigfdpiaqaesgfvsmngypdregvralspvmd
istammvgnavlgallarerlgrgqrvevslfdtavlmtgyatmqslftgkepqrsgnta
pdtcpsgafrasdrtfyinsgndrifqrlmgqvlerpdvaadadyatgplrirhrerLFA
FLDEAFARhdwahwqarmraagvpyglvrtvgeairspeardhelvtriphpvlgwvpnv
rlpiryaatpma
>Protein8973 79
ADFIVIGLRptahpggqthsrlqrsahlarcpvrgdcgqgrglahrlrgpewsvadvavg
grqppwgmirtsgrlimst
>Protein818 35
mrTVSVYVNGPGAGResalralqsagfrvslirdi
>Protein810 48
mcgivgiagkSPVNQALYDALTVLQHRgqdaagivtihdgrlflrkdn
>Protein811 40
mlgkDQPVILQLLEIPDEKaqkglkgvmmeledcafplla
>Protein10198 71
myavrpwtirQYAGFSTAEESNAFYRkALAAGGQGVSVAFDLATHRgydsdhprvtgdvg
kagvaidsved
>Protein2842 270
mqnggchpvdgcyfpskpyagasyrYLAANVFKkadnkpllpgttvrwvggkrIGFIGMT
LRATPTLVDPAGVKsvrFADEVSTANQQAAALNRrgvkaivlliheggyqepttenyngc
vgfngpiaematkftslidvvvsghthqpyvctvpdpqgrprlvtsassygqvvtetyfn
vnsvtgeinrnsfdaknvlvdrTTADPAQTAVLDKWRtlagplagrVVGTVATDVTGDSG
GDRgietpmtdlmadvikwgtssggaqigl
>Protein3220 46
vdsdtgeilakANEELTEALLKklrssgvqdlqciytneldqgayi
>Protein3226 104
mnttvsdltrVVASQSQDDEALReiiialehqsrsssrsstsrprcfaPAQSITLPFKdm
vkaleseafyshiltltidgqvqqvvlkalqrhpvknqplhadf
>Protein3463 18
mpklpfkIMMNVGNPDRa
>Protein3462 526
mrrgrprrrrrlprragsrvatcsrtprlrgqgadppgprcrggrsiawcswwssdsste
raravdataaavspwnltercendavvrlqrlrvwstsdnksapdctqcwvegcasgyss
larqtragatrsshsvipggnvpqrsvvavgasllvaslalagcgsrsddtegtdtgsae
nkvakIGVIAPLSGDLAALGKgiqnsvdlairqaneaktipgwtlelaaeddqatpdvgk
naatklaadkdvvgvvgtlnssvaqsvqpvlaaanivqvspantnpsltqgadfatapkr
typtyfrtcttdsvqgpfaarylfetagikevatvhdkkTYGQGLVEAFTAEFEKlggkI
VAAETINPDDDKYDAVISKikpsnpktvyyggeypqagpfsqqmkaaglnvplmggdgiy
sgefiklagataegdlatsvgaptdtlesakdfiaayeaagfaepyeaygayafdaanai
iqalkVSLASADSAEAARqatvdamanvsfdgvtgavafdefgdtt
>Protein3464 26
atiraiceetkATIDIEDNGFVRiyg
>Protein4982 313
ahhlvertprhrsvrnvevtsvlleeikgpkdvrkldgdqlaelaeeirtfivdsvnasp
sgghlgsnlgaveltlalhrsfhsphdlilwdtghqayvhklltgrhaefttlrEAGGMS
GYPSRaesehdfienshastvlsyahgmataldlgdgpkrhvvavigdgaltggmafegl
nnignsgrrvitilndngrsyaptasrlgdslvklrahpmyrrntarierlvrdlpggev
lergwdsathalremfeppaffedlgmsylgpldghdidaletalttakemdrpvvvhvl
tqkgrgyapaend
>Protein9273 47
haypahaafggykesgigrethkMMLDHYQQTKnllvsysenklgff
>Protein8770 263
mdkpdvdyikglspaiaieqktttgttrSTVGTLTEIYDYLRllyakigktyspisnkvv
ikqevsdvidfiktldtstkiqilsplkeitknkldalqqdgiqrllidedvvriedyii
sdniiskkennkkltthhsqlttntfilidratadaseenlnrladsvnlafsegdgvcv
idiptkskkifsnkfeldgitfempsvpffnfnspygacskcegfgtilgidhdlvipnk
nlsvyedaiicwrtegmsiwkkq
>Protein8771 49
midgkSIAPQRMSQTPQARQFKTLTAAYSYLRTFLAYRGDVSIRllege
>Protein8775 107
mlgwgvptfdalyslqslvrSVGAGGDGNYNVGRysnpqmdalverikketdadlrrnli
ekalvlshedvshlplhnqiipwamkknidlvhradnridwrlvkvn
>Protein8777 254
mgglgtsicqelakaghkVVAAYHPEFDKPDEWTKemaaagfkdficvsgdissfdscaa
mvaeaeakagpiaeaeakagpidilvnnagitrdrmfakmelsqwdaviatnltslfnmt
kqvsakmaergwgrNQLVLDDPDLLTLARwaviienhygrpmdiewakdgvtgelfivqa
rpetvqarqsgailtsyevsnhgpqlveglsvgsgaatgevcrldspdegdrfvsgsilv
adatdpdwvpvmqr
>Protein8778 109
magsttvttdktydadvlksdlpvlvdfwapwcgpcravapvleeiardyegrlrvvkLN
TDENPTITRrygitsiptlhvyvggevvkslvgamakpkllreiepflt
>Protein9325 84
msktkgggstrngrdsnsqrlgikVYAGTEVTAGSIIVRqrgtrihagnnvgrgkddtlf
aladgmvsfdqrrnrkmvdivape
>Protein4443 35
mnqkglgvkciyvaigqkASTVAQTVARleaagal
>Protein4118 81
ypelgegyyfggnltigtlsikdrggndltinarIDVSSTSNSAFTTGQLTNAKnqatvn
avagtaaavaitsyadavaia
>Protein4448 37
rTEAMTVVDVNTGKftgsggnleetvtknnleaaeei
>Protein5538 34
nrwvrlristaalrlidkVGIDQVLADLRargel
>Protein9649 46
EITGLGLAEAKgladnggniktgvkkdeaekikaqlteagatveik
>Protein9643 61
mqnagrnnnghitirhrggghkhhyrvvdflrNKDGIPAKVERieydpnrsahlalvcya
d
>Protein9640 147
evillekVANLGALGSKvsvkagygrnflipqgkAVPATQSNLDAFEARradlerQEAEI
LATAQTRaeqlaalaiviaakSGDEGKLFGSVGTRDIAAAITTAGIAVSKtevrlpngal
rntgaykvalqlhsdvmaevaltvvae
>Protein9646 337
mkpvfrrgdrfatplklsavavaailaacsssdntitpeyaatirTTSYGVPHVLADNFK
gagfgygyafaqqnfclyaeelvtlrgeraqyfgatggylgqlgttsgnvdsdfyykllf
nkaqadriksnssqaarDIVTGFAAGYNRylsdtgaanlpaecrsadwvkpmtedeaylr
ltqaavagsslnfinsignaqppatavaslksnrreklpsarqlaaspmvaalqnlqdht
igsngfglgrevtqsgkgivmgnphfpwwgalrlhqihitvpnekydvmgatllgvplpl
igfnstlgwthtfstdnrftlrYLALDPSNPTRyikd
>Protein7972 139
mlsaeggveietvaddnpdaiakIWIDPVDGLDEATIRswvaaanlnpdategavdilgk
lytayvdgdadlveinpldadlveinplilkptgevhaldakYLGVLLYDADAIAQAASV
ENPKdlyqaqldifldpnd
>Protein6370 22
cipvsgdhqskLTLMSESLRnd
>Protein7392 45
fkegidkkiansilikINQIGTLTETFAAIEMAKragytavishr
>Protein7394 42
kSLLLYAAQIRevqmadlpgaialfqqvlalddaditaldal
>Protein7026 246
mwdgsavpltenlqiakellalakaaniileveigvvggeedgvvgeindkLYTTPEDAL
ATVAALGLGENGRymaaltfgnvhgvykpgnvklrpeilkecqdaivaahgagqgakpld
lvfhggsgslpeeisaavdfgvikmnvdtdtqyaftrpvadwmlknytgvlkidgevgnk
kqydprawgkeaeagmpgarrprpawrpaLDVTDFATPVQFIETReraggarmeiqtgga
iehmaw
>Protein7022 31
mflgnqainhygeflrELLYPILPRtvflwi
>Protein2614 35
mavnlqkgqkisldkeagtglskIIMGLGWDVAKk
>Protein2617 270
msadwkfetrQVHAGQSADPTTGARalpiyqttsyvfkdtdhaanlfalkefgniytrim
nptqdaveqriaaleggvgallvssgqaattlallniaeagdhivasaalyggtsnllky
tfaklgvrvsfvadqsdlgqwraaitpdtkalfgetianpkadvldiegvagvahdagvp
lvvdntiatpyvirplewgadvvvhsatkylgghgtsiagvivdggtfdytkapakfpny
nepdesyhglrygpdlgvgspfganlsyil
>Protein2610 13
maarVVEACQNLR
>Protein2619 31
mianylgrLVTEPAQQFPRtfntqfvkaqdl
>Protein10218 126
mkspdgsvehtgdnitgegegddesinvnlstvpadiekIVFPVSIYDGPNRGQSFGQVT
NAFIRvvdratnielarydltedastetamifgelyrnagewkfrAIGQGYADGLGGIAR
dygvnv
>Protein10212 115
mppqpplqglvkglrltlrTAMETMFPDGPLKPPSPAKgaatvqypheketpaprargvi
alheenctacmlcarecpdwciyieghktlapprrpggkprsvndldrfdidysl
>Protein10215 184
mseavakTGSLDVAILNAGILRdgllvrvdketgnvkgkmsieqwqavinvnltgvfltg
reaavqminskkggviipissvamhgnpgqsnysaakagvaamtklwahelknykirvag
iapgfiatemvlkdmnpaaldkwkalipigrlgepdeifktaqfivenelidgfvieasg
giki
>Protein2477 33
vvvgdgagrvgfgrgkarEVPVAIQKamekeat
>Protein2476 377
msvgttstsrgverFEITVEDSSKlqtinstnnalrevtivngatsnsssayntvvansg
nltvngkvtasdttlvgvdagssathdnfgfhdvrlidgsamtgslaftatitgdsltky
vnltdtassptadvagtgnvnfnvrganfaysgganndtmsvtmdagltastsltgqsdf
tivldggagndvittdiggnetaawlidqaqnsnitinagegndtvtttgagrviittag
gndtvytdnsgnkttvwlvnatnttandlstaaatstflyggkltvslsgaggtglggav
tsgvadsaatnftngwevvvdiptgtnyqvtqfhlnqaiknainndtaiknainndtvls
kEQFFPGLPYRtgpyap
>Protein9209 226
mryvtnskgelvvisrSGEIIIHDEHGRererhkvpygailtikadqtikagailanwdp
ltrpiiteyagkahfenveegltvakqldevtglstlvvidpkrrgsakvvrpqvklida
sgnevkipgtdhsvtigfpigslvqvrDGQDVGPGEVLARipvegqktrditgglprvae
lfearspkdkgvlaemtgtisfgketkgkirLQITDPEGKvweelv
>Protein3877 113
kawteatcnsikaalsiectatpkvdfkTFLTDLGEEKikgmfrmgwvmdypsienflap
iytagadsnyfaydnptattsptttrrsrrMAAEYTIENTVSVFTIDSDDIKr
>Protein3875 34
arnlphvdvvdaaaidpvsliafdkVVMSVAAAK
>Protein3704 32
divgggkiikAEVPLSEMFGYSTTLRsmsqgr
>Protein9431 205
msltshktygpkgigalfvrrkprIRLEAQMHGGGHERgmrsgtlpthqivgmgeayria
keemavenmriqalhdrmlaglkdveqvfinghltqrvphnlnmsfnyvegeslimgikg
lavssgsactsaslepsyvlralgrsdelahsslrmtigrwttetdidyavetiklnvak
lrelsplwdmykegidistiqwaah
>Protein9344 84
maeleahlhyriidvssikelsrrwfprayfaapaktgghrALADITESIAELRyyreav
ftdppgrsteecrtiaarhvvpar
>Protein6618 100
mtppprVFAVVNANGSVLRgkgltsvtkLGTGIYDVRfgrsittcswvgtvgfgtfsgst
gpamititgrvgtnnglfvttftgtgaaadlpfnadvica
>Protein1649 33
mqvpritkITLNMGVSEAVADKkvmdaavgdmt
>Protein7562 31
rlvespykTPQTLVGGPRsdaallassgrta
>Protein1335 32
gnvevrydpdkgrVVYEPVSIEPRvgvprvir
>Protein8200 73
mglvekTHVPLFNAIHERqapifdeaklaapifdeaklaafyqgygvdaakGSLDTQGVK
drkqsrskygakr
>Protein1394 9
QVSAQALRs
>Protein1461 28
maqlnkNLGTFELSGIAPAPRgvpqiev
>Protein7704 30
alkeagyhwatrSGTTVAVSDVVTPPRksd
>Protein7705 31
SPGSAGGPGRswrprsspavcrparprappr
>Protein10188 460
ayawtklakgvwgtdnvdaqlgdglpaelalglpaatiddvcepggtvlylgpdprEELP
VLYLRlrqavttdrVTLINAAAVPGSLDGLARVSLGVPMGELGRAVAALLGVGSEPSGSV
NPQLLSEAAKLIEGEGPLRvvlgrrSLSEGYGPVADAVAAIREARPDATFLTALRrsnvr
GALELGMAPGLLPGRmtldagrdyfsgywhtvpatagldaagiveaaadgristlillga
dpisdlvadvdavaaleratvislathhsdstlvsdvvlpvsahgevggttvnmegrvta
lgrrvttpgstradwviaaelserlgtdlgltsieaidseiehavptfagadlgkledpg
rqdgvvvpilddvawteaglpdrLSFEPGDPTQVPAISSYSLRlvlvrrlydsgtmldsm
pssrpltvapearlnpadfsplgvdeganltlrtpsgait
>Protein10180 197
mkkfvddlptlcspaacpatgkYLPTAVPEAKkytdtsvtpsrevaadeyviglvqyrtt
fssdlpptlvrGYVQIETPANADVSKhfplmnanvdpsqpdtpvlingqqafgvtppqyl
gpfigatkdkptrivfhnllptgvdgdlflptdssmmgsgmgpmampeptdqrtttdgir
epectqdpksdmcfkdn
>Protein10187 240
mvicvpggvtgveqravkeaaeragarKPVYIIEEPVAAAIGAGLPIHEPRgnmivdigg
gttevavislggvvasqsvrvggdelddaiiqyvkkeyslalgersaeeikiklgsanam
eeeiyaeirgrdlvsglpktvvtstkevreaiaeqvsaivdavkvtldktppelsadimd
qgivlsgggaylrgldvrlanetgmpvnlaaypldavalgsgqsleafdaygtvlmtdpe
>Protein10185 345
mfkyeprnntaiqingtllelvpgvkvsgigpstvgfaslqeqvqlrfvfaeeipfteal
drYLSPLVDFSNLVTGSSSRstsisikedldigqgrtipqtfpvvfnngwlgepsdlgtt
sridqylvdphglsqeqlielvqswfasyqqyersmhltfgieraptgtyaevrfvtlch
aaealhrdselsqfnyteaeykqlrdeaithvqdedlkafmkgqlrfardvtlrqrmfal
reaavgsdselfpdrvlgaivktrntvthgrskdvrtkvdtfdmyyfseylswlirgvil
rnlgwqhgeivallasdsrvgrlnerlaageiscleaeasdsdgi
>Protein9550 157
mkhaaaqdksigefifveanwqaakqvadvedllakKVDAIIIGPISSATGAPLAAKaak
TGIPVVVFGAFGKsvesaveimgggevfgrqggeylrkelngkgnlwafrgvagveeeql
ryngfkkaiegsslkitqevfgdwnyakskqlcenlv
>Protein8915 211
erVDDYDIMSLAQYKADLEDGTATPGKtsargynlkntikdlperlfpkeryfeisglka
aetinirgmineegqkiisklnqlspdkvsklnsmkgntfknmcikilneygykvkrelp
aleaeganyvcvkkgdddsravfrirkwknmtisdvfltellnvmteqeankgyvigsae
ltagakkvlkanegmivivtgkdlesllekv
>Protein8916 136
mrlaavqaetsarvgepvhesehvltkadlatvealrpgtallvvlrgpntgarfllddd
evisgrhpdsdiflddvtvsrrhaifrrtpegfvvrDVGSLNGTYVNRelveaatlttgd
evqigkfrlvfyasqa
>Protein8911 129
mfaecstkelrdvarIVDELNVEEGRvlmsqgdagqeafvieegtadvvrngellatvgp
gqyvgelalidagprsatvtatspmrllvigtrEFSTLLDEVPGLARrvlvsttrrlraa
negahqpih
>Protein835 23
regrvplhtlrADIDYGTSEAKt
>Protein8533 46
mtpyynrptqagvlahcrAIADATDLPVLLYDIPGRtgipfasetl
>Protein8536 42
nwdpltrpiitefagkAHFENVEEGLTVAKqvdevtglstmv
>Protein2287 48
kgggytgptwrvvvkrsletgdandtqfkAGASVPIAFAIWDGSNIER
>Protein2280 23
mkVILTHEVSGLGTAGDVVDVKd
>Protein2289 31
yttlfrssagvkDTLLSDDLKiggrseehts
>Protein347 94
arptestveidvntwvegesykgrELFGIAFFENRfvsptllnkegydgytldaihdave
kgksdafhvvkakaeiysfphkwfaiyatyqikv
>Protein6584 40
vavgdatitaksgaltaelavkVGDAAAAAAATTAPAGTK
>Protein694 27
mkirrelywiaedgkkakNHLLEANLR
>Protein163 43
evasvfgshgvsirSMEQEGLGDDARivfithdaterdvqacl
>Protein4617 24
mhfvnnrWLGGMLTNFKtiktrik
>Protein10210 101
msqririklksydhnlvdksaekivktvrstgavvsgpiplptnkkiftvlraphvnkta
reqfklctykrLLDIYSSTSKtvdalmklelpsgvdveikv
>Protein8758 172
mirgtfanirlrnqlldgveggftrnfldegapqatiydasaayqaagvplvvlagkeyg
sgssrdwaakgtallgvrAVIAESYERihrsnligmgvlplqypagknaellgltgeetf
sitgveelnsgstpktvrvraegaegpiefdaivrIDTPGEADYYRnggilq
>Protein8750 155
mgggfelalacdlviaaenaffalseprVGLSALAGGVQYLPRaiglpramgilltgrrv
pakEGYELGFVTAVAPAGGAMEEARkwaaqmlecsplalratkevarKTMLGEDFERklv
darefpaakrlrTSNDYVEGPRafaekrkpnwtnt
>Protein8756 125
marIAGVDLPRnkrgvigltyiygigpslakdilaaagvsedtkvqdwsdenikfiskfi
qdeyrvegelrsevqlsikrlmdiacyrglrhrkglpvrgqstktnartrkgkkktvank
kkvtk
>Protein8757 67
myefldrLVTVALPRvrdfkgindksfdgrgnyslgikEQIIFPEIDIDKvskisgmdit
fvttakt
>Protein8755 91
mtsdnpnvephrpqrTTGVTEDMYVTPRedaqgfpplpvhkgtpvanilsqnphdpifmk
cddpvenkghqfgvdlpvadkkalreflkml
>Protein4421 41
kdlrraraaalsiiptstgaakAIGLVLPDLKgkldgyalr
>Protein4422 13
laakAGGGGGVVR
>Protein8136 25
mgitdivakSLGSSNPYNMVRatfd
>Protein8137 32
dgqigqaayaaskGGVVGMTLPVARelarfgi
>Protein8134 34
drnttiptkkSQVFSTAADNQNAVSVHVMQGERe
>Protein8135 161
dfdldfhihrvnapepggrrELADVAARiasladvaariasvpldrskplweiwvieglk
qnrvgvvtkvhhsaidgasgaeimttlydlspegaeieppqphepehipneweligyams
srfkriinmpaligrMSSQISGINQAQRnsndgislaqtae
>Protein9080 43
minkdpaaqaqleiclvrMPNQSLSDDDARhllefmrkndgvk
>Protein9082 357
dllkttkqqirevdtdtadrlrgegslildvrEADEYEAGAVPGALFIPRghlesqiemk
lpdkdtplivqcaggvrsafaaktleelgysdvasmaggfgkwkdegrewrvpqsldpdq
kdrykrhlllpevgeegqmklldakvlllgagglgspsglylaaagigtlgivdmdvvds
snlqrqilhntdrigmrkvdsakeaieklnpdvkvithdvrldadnieeiisgydlvvdg
adnfpvrymlndasvklgipvvhgsifrfeghvtvfdpkngptyrdllpeppppdmapsc
aeagvlgvscaeagvlgvlpgivgciqavetikAEGQVLLGWRdvpvnrdmpmsptv
>Protein9084 263
msttgilydlgkclsqleekgeiekfpiaekdysdrfqipqkiygrdkeinelldvfhka
akgsnelllvkgysgigksafihethksitekngyfihgkfeqfqknvplsaivkafsgl
ldnlltepeaklyewkenltralgvnaqvlvdviadleliigkqspvpeleplenqnrfn
nlfhnflsvftqkEHPIVLFLDDLQWADSHSLQLIKQLTINSDNKyllligayrdnevde
lhplalmieeikktgkqitdihl
>Protein9087 441
WRRSRRVAAPSWRGCEGGRtaappgavigaalaamdddtqrrkvidawhrmggrqepvla
daidravaarrrhaehsghlsvadqtfercrvgvveveeflednlaralgrrrdlarsla
ettgatdapllhlaraaaavrgagpaprlplagclaaaatvaervfgmevrvpdvdgass
lvlpvrtgtdrvgsirvdlvpapdrlgddvedrhpgrtahllavvdagddgpalsfdsar
slfhevghaldhlllttpwaprtgldagplerfeemstwwellvfhpdlgrvvgvdadqe
dglararrlraletasldlarawvalldlrlhrsatadvatvqadlarcgddgavdplgl
pdlagylaamvmrehpgaghlypwaaaraaaaagdllgtpwealaptpatdvllrgriep
dlpswppdaaaldalpdgvgl
>Protein5553 32
phvnkkareqfqlcsykrLLDIYSSTSKtvda
>Protein5552 85
sagkalakrvgccstsatssstfstptsststilsgsgatvprWISELGARtrtptpapr
trtrtrtstppartwtrtrtrtppg
>Protein1075 23
ktkegqaknrrVEIEVVGTRtnk
>Protein9669 36
mkrMLINATQAEERrlavvdgqklldyeieiegreq
>Protein9668 36
mkaikeelggdnvaevkEMQKKAEGKkwpvaakemf
>Protein9667 274
lgprVVPILVDEARTFGMEGLFRqvgiynpagqnytpvdkdqvmyyredkagqilqegin
eaggmsswiaaatsystnnrimvpfyvyysmfgfqrigdlawaagdmqarGFLLGGTSGR
ttlngeglqhedghshimagtipncisydptfahevgvilhhglkrmvekqdnvyyyitl
lnenyampglaagteeqiikgmylckpadkaakadgltvqllgsgtilresieaqallak
dwgisanvwscpsfneltrdgqdaerynllhptq
>Protein7952 74
dvvsfglgtqaqrFSPSTQINTKsvknlvpawtssfggekqrgqesqpvisegkmfvtas
ysrlfaydvktgek
>Protein7956 229
mgtpadrILVCEDGDTLVLDDDGLTRgdrvsaeyiyvdgktvgeigtsvltvgeigtsvl
rdrqvlgeegvvtivmmvdldrreivsgpelitrgwvqevesadllaegakraakTGSTP
QAEDSASRtyglvadtiaasaskdvrhaasaskdvrhykqtlswgrwlnssvnygdanas
vklaandnvhyiigvpaaslpssgiatyrWIWWMTPKcwnwwkwkfanc
>Protein2869 103
margvasadlrvwapqgaqvlfvkqvsptledltnrrrevnaltgayptgawadedrdyh
vairlparTVGQEQLAARvqlalgeqvqcqalvkamwssddal
>Protein6391 31
vsavvfdrngylyhgrIAALADAARaaglqf
>Protein6395 13
VTFDLGNTPFLLK
>Protein6396 31
eitgyvklqckGGQANPAPPIGPALGSKgin
>Protein7043 24
mkIGVMFGSPETTTGGNALKfyas
>Protein2672 55
EHGGNAPKkyasqveckqhrsiiedclqerigviitvynfkrriflcvffllrkk
>Protein10238 31
lidileptqktvdslqrLDLPAGVEIEIKiq
>Protein573 37
marfcdlsgkGPMSGNSVSHSNIKtkrkfypnlqkks
>Protein575 33
vqqliskidipvrqvliearIVEASDTFGKslg
>Protein577 30
vtgkAPMVGNNVSHANNKtkrrflpnlqyr
>Protein9874 183
mdlngvqvknnqlafewgrhcahhldqvqaalqvqqviklvknpsvaevlakrvaylnay
qnaayaqryqalvlqvkevesawgktrlteavahnlfkLMAYKDEYEVARlysdgsfaqk
iaaefegdvqlhfhlappllaktnaqghlvkqrfgpwmmvackqlaklkalrgtwldpfg
qts
>Protein9875 190
vpwangyadylklvnaqggingvkIIYEECETGYDTARgvecyerlkgkhggatvfqpls
tgitfaltekAPGDKIPLITAGYGRsesqdgtifkwnfplagtywlaadalvqqigkkeg
gldklkgkkIALVYHDSPYGKEPIALLQERskQLGFDLQLLPVTAPGVEQKATWLQVRqa
kpdyvllwgw
>Protein9876 186
ksarrsiadkskfdskpgqhgrtsgqrTSDYGLQLRekqkvkrmygilekqfrryfeaad
rrkgntganllsllecrldnvvyrmgfgstraearqlvshkamtvngqsvnipsylvkag
dvvavreksksqgriaealqlaqqvgmpawvevdaaktqgvfkkvpdrdefgadinesli
velysr
>Protein4095 190
vdtgvvgvdgkNWELNSNASRvgvkgnekltdeltavykaewdvkgdmggadlaareryi
glkhyqwgtvrlghidspfknaedsvdvfndmshldmgnfltgqtrlansinyvspkfld
vfganitlqpgetvtganenhiadgisaafhiadgisaafsyeddslylsfamdkevvtk
TLFPYQTIKt
>Protein4094 116
mgigygtgenravnsarQAISSHLLEAAIEGARgillnisggsdltifevneaaeiihev
appdaniifgtvmdeemifgtvmdeemgdevrTVTQQQLSKwsdteivvyigcger
>Protein4097 34
kaeliesiaadaklskadakrALDAFVTSTTKal
>Protein4096 37
meattpteqgrELTVSGDITERngvsftgliyleagk
>Protein5940 52
igqgkanackYFEENPAVAQVIEAEIRgkllaipapaaaseeealdalaged
>Protein5941 14
TSSTAATTTPSRpr
>Protein5945 20
rISSPAACALRttcvawcsg
>Protein5947 103
vltetikkhkkiifngdnyteewkneaakrglpnyrTLVDALPSFIKkeniavfekykvf
sarevesrysiilegynkvinqeglctldmgktqilpatlsyq
>Protein3720 30
megnepvvianeegkrTTPSIVAFLDNGER
>Protein3726 82
mrlarvgakkapfyrvvvansrsprdgrFIEHVGVYDPTSNPAEIRfkmdrvdywlsqgv
epsdtvaylitqvktgkavilg
>Protein3724 33
vvlsrrAYLEETQKeardeflnnlksgevrrgv
>Protein4894 130
vpvrrhwrlnerhygalqgrnkaevssevsaeqyhewrrSFLVPPPPVDYDSEYHPVNDP
RysdvpsellpaseslsmvldrVLPYWFDQICRdlhagrtdlprpprwthVIVSQLHRsp
gvffgsslha
>Protein8744 35
mnkiatagidinrkVLADLALNDPKafeaivnqvk
>Protein8746 132
mylpktpfiwhlssgpeqgfdcyiiiykWSRDNLLRlrsvyienreralvnrqsdiannt
saeaqnekdrifkqlkeietfkqkidelltegynpilddgvgkniaplqkknmlpydvln
egqlkkylnadw
>Protein8741 100
mrQLVNNMVLGVTKgfekklslvgvgfkaqatgaklnlavgyshpvnfdmpagisvatpt
pteilikgadrqrvgqiaaeiravrppepykgkgiryade
>Protein8290 63
pkirirlkaydhkLLDQSAGEIVDTAKrtgakvagpiplptqinkycvlrsvhidkksre
qfe
>Protein1666 25
iigrslttkarESLGLAPLALFRqp
>Protein6943 51
mttyadviaspllrTHAALLVQAVEEVADPQIRrrgtvggalvhadpagdv
>Protein5766 52
alfiidvdheaiaiqearklgikVIGVVDTNSNPDGVDMIIPGNDDAIRaiq
>Protein6494 81
makpqaggrkprrrerkNVTHGVVHIKssfnntiiaisdqegnilrhlrpggqhprlgvg
wqrwlqglsevEVPLAIQKgt
>Protein1447 28
mnqkiriklrSYDHNLVDKstekivktv
>Protein8934 151
mktitriaatcatagllavggasaasaapsdsalgssavtcfgkANKPFIIGGVGTVSKQ
VGVIYCNGGGAYIRgsvtiqqlvggywynrgaattktkFVGGGNVQFPDLHPAQPGVWRt
kATFSFAGGGPSRtflsgsvryvparhgvtl
>Protein8930 118
mivkarpapsqpaqaapsgfqtatgdsigfgaftasikvlsgaasgrevpltkVVTTIGK
PGVAVAAITRrqqgfvvhhvegagnpmlngapikadplplkngdlielagtqmqfvqt
>Protein8938 233
mlsdkesielhefghalgfrhsdkhdavlwwqyngrkrdltlddylvakLVYQDRRSFSI
GNHKyfylentkkkigkyftarefypqcqsakdlwldtlvvlamdeirkeygrtktistv
rdpscnksaggsiqsmhlsncavdftivskresekyrrdiitkgpmfkklltmgikgfgl
yagsfhidsrdngnkyfggisysfwngrnwstlggdeptedvneadilsrihp
>Protein6247 36
qyrELAAFAQFASDLDEATRkqlehgqrvtelmkqk
>Protein7540 173
iidsvsvattfkATLAEAGVIFCPFSEAVAEHPELVKkylgtvvpprdnffaalnsavfs
dgsfcfipagvacpmelstyfacpmelstyfrMNVGQVLETHLGWAARwgwhyegkqige
dpirgtekktrpvtrPATLVATPVFDGAKwdetamagrhptiqkifeninpeg
>Protein7545 65
qtsflalgiflsgcsshylvttklipnqkVSDDTEIVQSRtaigasdkinkvaillpstc
anqta
>Protein3600 79
sggilevqprVFTILADTAIRaenideaaaiaenideaaaiearLGSEIDMGTPGFPDSE
HLPGPAPETRtirheggls
>Protein1215 158
ttipsirvsstsfligvvantavgntntfglpasfvnatlptnvtltltvtssqngtafg
tftgnfqnlpftspgyytgttalaftapseaqaracnsslrAATSTEITSSSTLKhlvpa
gyklpdtgatsgnggitstlalctygqavagndlpnaa
>Protein6240 426
ldrGEAGDNVGLLLRgiektdirrgmviakpgsitphtefkaevyilkkeevgrhtpfqn
kyrpqfyfrttdvtgevelnagtemvmpgdntsmtvkliqpiamekglkfaiamekglkf
aireggrAAVPSGASTGAFEAVERrdggdayagkgvlgavgavngeiaelvlgldaldqr
gvdrvmlecdgtdnlerlganavlgvslavakaaasslelplyryvggvsacvlplpmln
vinggehadnnvdlqefmivpvgaasfsealrwgtecyhglksvlsdrglstavgdeggf
apnlgsneealallveaieaagrtpgedialaldtastefysdglyrlagegrdlapgef
vaylsglcdrypivsiedtatrscrsrtvwpkrtgtvglssprrwaivISESTDVSATEK
stgyim
>Protein3357 99
mnnerLYQVLLGPHISEKaniaaesrnqqvfrvsldatkleikkaveklfgvevlavntt
vikgkskrfgrtpgsrsdikkayvtlkagaeiqladaae
>Protein6237 31
tpptiigkdtvvkdvitakNAANDYALKlaa
>Protein7726 53
msdadvkldvgrdltrglgagadpevgrrAAEDHAEEIEEVLKgadmvfvtag
>Protein7727 35
mkWFIDAAAKlktkgvkeisvvsetittheyeskt
>Protein7725 25
kIECLLVISAKgrdneidvplpisd
>Protein366 83
gqhveltrdaanrfnsrYGETFVIPQATLPLAGARvmdlqapnnkmskSTETEAGIINLS
DSPAAITKkfkravtdsetevrf
>Protein363 287
maaaqdqvvkLGHVAPMSGAQASYGKdnengarmaiedlnaqgvtiggkkvkfelmaedd
aadpkqgtaaaqklcdskVAGVIGHLNSGTTIPASKVYNDCGIPMVTGAATNPNLTKPGY
KttfrIIANDNALGAGLAAYAAETLKlksvaivddrtaygqgvanvfkkvaaekgikvvd
eqfttdkatdfmailtaiksknpdaiffggmhpqaapmlrQMEQLGMGNVKyfggdgict
qeiiqlvagakTLANVVCAEGGASLDKMPGGKawkakydakypgqfq
>Protein9434 299
qanaratskvdsissllsldlrrtglseerlldnrkatsvkgdfgvyfrpfkdkSYEFSY
NYRIGYGNSVYQGSERyalrnftqqfhkaeikgkdffirsymsqtkdgdtynmtalgayt
neavssssgqwvptylgnyanpliqaalqtsaasvlanaanilptihdtararADRPWTS
LSAEQQQAVIEGVRtglfqrGGAGFIDNSRlfhteamldlsrwtgkwidiqvggnhrmys
latqgtvfnqdpdgtgvfnqdpdgtgvyprikIVDGADAARflgaikarleaadfeael
>Protein368 37
vtgirpgtycepkMTTVGSQDTTGPMTRdelkdlacl
>Protein369 136
mnkADLVDDPELIELVEMEVRellsfygfdgdntpiivgsatkalegdaegvqkiedlma
avdahiplperavdkpflmpvedvftitgrgtvatgrigrgtvatgrierEFSQFTVGLI
HNLSKrsslfggyqrg
>Protein9437 76
mprirdfrgisqksfdgrgnynfgvkEQIIFPEIDVDKIDKiagmditivtsartdeeaf
allkefgmpfqgvkka
>Protein145 47
gvasgtdrareatikAINSPLLDDIRlegatgllvsiagnedlglee
>Protein8734 94
rrkvslkALDWGNIEPASGGTVRQVATLVAGISSDKardvnkfvkglglkGVQTQTQGEQ
VRvmakKRDQLQTVIAELKGHDFGIPIDTGNFRD
>Protein8735 82
mthnalelvavtqdvghaseqldvsfegegltiafnpdylldgldaargdevrVETIGDN
KPAVLRGSEADDFLYLLMPVRv
>Protein8736 33
QHVRSRERHQASRQARERYAQLSERERsarcwa
>Protein8731 145
mqagdvevatarvkekydnkpdeyfdleklrKALKIDRKITWRELLELIYWKNKIKGKDD
LLHDEFDKfvstnnienvkdlkalkyffeayatdqtvrtiidqkeytelyhhpsfnvedf
srvdddmknklpyyintyvplqkfv
>Protein8732 255
mekflenprhveiqvladsfknavylgerDCSMQRRHQKIIEEAPAPGIPPRHVARIGER
caeacrrinyrgagtfeflyengefyfiemntriqvehpvsemisgvdlvqeqiqvaagk
klrfkqrdlsfrghaiecrinaedpftfvpfpgkittyhppggpgirvdshiyqgytvpq
hydsmvakviaygdtrdqairrmrialsemsiegiktnialhqelmldagfikggmnihy
lekklaakgevkknd
>Protein8733 29
akynqllrIEEDLGDVAVYPGRaafynlr
>Protein4407 41
mkdllnlfnqqrpaqdfdsirIGLSSPDLIRswsygevkkp
>Protein9062 160
marIIENTEDHGLHRirplgtrpnskggavtaaaadigellgvkflitftqtgdssrrls
rvrsripmlaftpdqwtrsqlaltwgtetflvgsvqhtdemamqvdnvlldagrvdegdl
viivagsppgipgstnalrvhrigdarnrvapayrelstp
>Protein6817 32
mapneevsglrTALAMGAAKailvsdpalags
>Protein5570 35
lrfakagvnqwntrNNPATDDYQIFELGGGGERmr
>Protein5577 21
mlrahrAIESITLDRevahlk
>Protein5576 35
stpnvnhalrelhkFLLSENVSSLALPRlatgvgg
>Protein5579 33
eknsivrctvktvdarGAVLTLDGENEGYLRas
>Protein6005 50
mpsdktigggddafntffsetgagkhvprAVFLDLEPTVIDEVRtgtyrq
>Protein6008 235
mglrkrkptsparrFQTVSDFSDVTATSPERslvtqktktggrnnkgrktsrhrggghkq
ryrvidfrrtkdgvpakvatieydpnrtcrieydpnrtcriallhyldgekryivaprgl
svgdevqsgqgaeirtgnamplrAVANVNSQIRellvgrsvfdqsaidramitldgtetk
sklganamlavslacaraaalekkvplyeyigslnnqtiftmpvpmmniinggah
>Protein3581 35
mpklrgfknpfrTVYQVVNLDRlaalypqggevtv
>Protein9605 210
iearsesdiarllrgkatgvdisqtsglagsgtnviirgyssisgtnqplfvidgvpfnt
dtntdqgfgsggatsssrfldldpnnvseisilkGLSATVLYGEAGRngvilvttkngna
ggdidkgmeisvtqsvyqtaisnlpdyqntygngfggdfgwffsnygapftargtngvaa
dgtiqhpydqaqynddlpeyidarseehts
>Protein9600 186
makrdydylfklvligdsgvgksclllrfaddnftdsyistigvdfrfrtitiddkivkL
QIWDTAGQERfrtitsayyrgadgiimvydvtssesfdhveewlsevdryanentskllv
gnkadlidekqvtketaqsfadklsipfletsaktatnvdtafltmakeliktkessqqs
sggngp
>Protein3333 31
mhyirilpgdkVQVELTPYDLTRgrityryk
>Protein8890 111
mlqagkvkylavatpqrtnvvpglpaiaeevpgfrSVAWFGVLAPAGVPDAIAAKlnaav
eyavtrpdvqklfadrnietraskpeemaklirdemaqwgevvkrsnirmd
>Protein8892 84
mcvnpahldvvsrseagritasaprgsaprESHQRWRLGWIAEELHAPGVTHMWHEYPPV
GWYNIRevyaddkvvnprppqlig
>Protein8895 352
mllennpkkdqienlkilkysaqnllviindildfnridsgniefekvefnlkylidtis
nlhsnliyekpinfvtkyderiptiligdsvrlsqiltnlinnaikftndgtvsldiqle
elatnytdvgfavtdtgigisednidyifesfsqdsriytnfgttglelaitkrllefqn
stifveselgrgskfyfslrlkynktellnsnftysqktqlqnhhllkglqillvedyai
nqivaleflskwkveldiaengvnalekFKTKKYDIILMDLQMPEMDGYETTRRIRMLEK
slhkktpiialtasaiseirnrimeagmddsiskpfnpddlfnkilkyteik
>Protein8897 113
mayneflaekirvnlktkKSIEEKKMMGGLCFMVDDKMCVGIIKDDIMLRinpeiesrci
qkqgcrpmdftkrpmkgyvyidqsafstdkelrdwlslslefndlavsskkkk
>Protein8896 159
mytkldeitpnlqkaflnkEDRWFYWHFGINPISVGRaffnntfqhkrtsgastitmqva
rmlepkqrtvfsklkemfralqlewhfskkeilqlylnlvpygsniegtksasfiyfgks
pqqlsiaeittltiipnrpntlvlgkrndyiqqernrwl
>Protein7065 42
mrTILDVADNSGARrvqcvkvlggsrrkyaalgdvivvsvke
>Protein2650 35
qqvwdaiaasaagdqskADDLQGAITDMATKcvgg
>Protein2657 31
gkyvllnrapslhrLSIQAFQPRliegkaiq
>Protein6613 13
TLTTGTGASGEIR
>Protein6966 39
lsrQVGVPYILVFLNKcdlvddeellelvemevrellst
>Protein6616 161
nkgksriivglgiqfdpnslggtivkdgldssqikTDANGNYAGVQKaiipennlqtlen
ltgglisykstgpmtagsltlgyndcrifdfrirkrVDDALHATRaavqegivpgggval
irasvaldklkganedeqtgieiiktalesplrqisenagv
>Protein551 32
rLLAEETGLPVLVAEDPLTCVVRgcgialerm
>Protein3833 241
WGAPTITNDGVTIAReieledpyenlgaqlakevatktndvagdgtttatvlaqaiyreg
aknvtaganpmelkrgidlavkavieavdkmakpvegteiahvgtisanndqeigkiiae
amekvgkegvitveeaksmettltvvegmqfdltvvegmqfdrEVFGPVISVQRfsdddq
alawangvnyglaasvwtsdvsramrmsahlrfgtvwvndhipivsemphggfkqsgygk
d
>Protein3527 52
gkvrenlgqfgdqkSPAFELMNVAEVFHKtgnfehavyaynkyishyptgnh
>Protein3529 41
mlgkDQPVILQLLEVPVEKaqqalkgvmmelddcafpllgg
>Protein5969 19
qdlkrEFPCLMIKmnrkvf
>Protein5960 132
advseevahayagqdlsfgvdfiipkpfdsrlilrIAPAVAAAAERsgvakrpikdmeay
rrtlmrfvystgmlmepvfgaarkapahakrvayaegeddrvlraaqivvegdlarpili
grpavieariak
>Protein3742 23
mtltsintrGFGGISNTRfvqlm
>Protein3749 55
yylhqqgvtrLDVVNFIAHGIKksdppeapkgaesapssegeegggeknekaspl
>Protein10285 265
msgravrTQALAAATNRPSSIPPGSSIETPSELFGRnvfsktvmqsrlpkGVYESLQATV
DEGARldpsvadvvasamkdwaaehgasyfahvfypltglsaekhdsfldtdgaglaisn
fsggslvqgepdassfpsggiretfeargytawdvtspayilensparptssktptatrc
asrrrscpgpakrstrrprccvLILTGVQLAAEGDGLRLVATDSYRlavrDLGGQSVLEE
GQSVLVPSRaltevirslgdaeevt
>Protein5296 89
menvdatglggidylaagtndpelnfanqqnhwgynsdldlrGTNAANNLYAGNGDDVLE
GRggtddlmggngiddfifaidgdqagdg
>Protein8078 17
TIDNCVLSKvefkivag
>Protein1600 383
aavalpayqdytirarvteglslasapkLAVADTFASRggvlltgcalpctaapgsadfg
yqftatkyvtgmaianilavpavgngmitvqscwqwddhgavrcscrrsctvyptdpgfw
cgccrcsccrtdqwrsrgmglpfQIEMAGKiqdsllpasipeieklkiavkfqpmmklgg
dffdlryskshnsfgfflcdvsghgvpaallaamvkmsltywydhlhklkesfhfiyesi
ydklgknfitaslihinlrngklttaraghfpvmiitkdgkvirlnshgkiimslkkpda
eeveyrlqpgdrivvytdgiieahghnsynlfseekmiqmllesnhvdihilaeqifqav
veysgglkfldddltfvlmeytp
>Protein4219 32
ilikINQIGTLSETFAAIEMAKragytavish
>Protein9470 373
stttvgreperrgatlgqvttrvrfapsptgslhlgsarTALFNWLFARavggeflvrie
dtdaersrpelvtmvfdtlewlgldwdnrgeelrqseradvyrqavgrlleenkayacdc
lrsdvdarnaeanrppgydgfcrerdlpvgedtvvrfatpdtgtvafddvirgnvsfecs
nledfviarsdgsvtflirsdgsvtflianaiddaamgithvvrgedllnttpkavllrr
amgiedqpvfahlplivgegrkklskVTRPTSSNMSDLNGKtvtigsvttgnlvsianas
ltvavdandsadllaagtanqelgkirvtaknddlsirelkvnisslnmtgatrliqspt
lvdaagnviangt
>Protein9472 150
mnafgatlvtvrfedggfsvwvdgsistrvrddtfaeadqsaglvgvdraarGAQFDDFA
LFAEPTVRqlqpeavdpdppagavttlpaaptggapaapggatpqpsipgpadggaatgd
ggggaspgatpttaaaspsttpaaagdtgr
>Protein5038 78
atlsgalaagqgvflrYSTDAFATSTVVKmdvtgtsatftipaqpsgtvvryyvftsgdf
gvgtpngpaanggdadyk
>Protein5747 62
vsttkLDSGGVSTSRwglkgtedlggglkanflleqgfnldtgastagqafsrqayvgfs
gg
>Protein5744 46
maianyedrfviptthrEYAENTFNLRggcgfsfgngcsdgetevs
>Protein5742 55
atetaaqttstnadaalaadlnnaakkaaadsakAALNTATLAKkaaisaeavla
>Protein5743 79
fdlqvasygvfrglkNAQGQLVDDGAKsfddnvpytpawqekitgspreqvltvarqfad
nadktkgksmviigaamnh
>Protein5037 33
vclglvkaqqvkNAVIVPVGAKggfvvrencpg
>Protein9290 167
isitdgqifletslfnagirpainagisvsrvggaaqtkiikslsggirTDLAQYRELAA
FAQFASDLDEATRKqldrgarvtellkqaqytpqpislmgatlfavnkgfmddiavnkvl
afehglhgylkdkhaallakleaakamdkdaeaeltaattafkksfa
>Protein9293 77
mrkilkTPLEDLDLSVRaynclkaakinslselvqydtnellkfrnfgrkslveieelii
ekgmhfgmdlskfkled
>Protein9294 203
maerpiilalanpypeilpedaravrpdciiatgrSDYPNQVNNALCFPYIFRgaldaga
teineamklacvraiaalarkeasdlgsayggevpkfgaeyliprpfdprlltmlapava
qaamdsgiaqrpiadldayretlaqfiyrtslmmkpvyerarkdkkrvayaegeehvvlq
avqtvideglafpiligrpgvie
>Protein7522 47
mfevarhaasrdeiyekLQESTEQLRdtksrlatvetlladnqnvlq
>Protein6216 38
danaalgtgtasfakDTELSLGISKgvtianaiqtegv
>Protein6212 32
kGITNFHSPNDIIVDASMPAMIRnggkmwgad
>Protein7297 59
fqlnsvvrtqrekSVQQESGIIHRLVQDIAAYEEQIKmtgvkkgfyppealpkigrahv
>Protein307 82
rvegsdaaeviiyngsedlvnqagldhrYSSDVLNLRggnnevryspletsivltitvte
edettldaseglivanvafqdg
>Protein302 57
saldqaregrlhilgkMLEVLPEPRadiskyaprivtvqvkvdkirdiigpggktir
>Protein300 59
evtvanphpaddevadqidklrTQFGGLVDVERavgqddyvtinlvasrdgeeiagmta
>Protein3191 16
rDIAIEEMGKgkfngs
>Protein3192 45
mikagkeiaekrGLAFYNPMMHSGAPLGQRaitpytisgtdmvce
>Protein3199 60
alkggvtvesgtlkidanknlgatgaqltlkDGTTLDTTAANTKlvlehsitvgdgkatl
>Protein3236 45
shnffnttvkvtykgidaslivagtgakTTDLEINQAIKnainth
>Protein2895 47
mlgsvlnnngvadagkNAIANSTNAVRannsigyftpnisgftgqvm
>Protein3992 30
padeghiglqfvndifggsiprEYIPSVEK
>Protein2324 109
gfdfeapliedarrnqekfpkagrrctfdvgdasqlklpkarYLLFLANPFGERvleqfi
snnldilastrsyiamvndhgiqnvmatsgvslvhrnptyncsllsvgd
>Protein2350 101
gistssfaqirfgakTGLNFSNMSAKsdlgnadeiyktkigfhigvtaevplsanlyfep
allfstkgfkidetlakgstnlnylelplnllykfdvgslk
>Protein2822 114
mrsqvstvlheairADHSLMAGEPLPSSTDLLAAAGLRverrsvvpadldpevladadre
rqlmfrwgvdaddalgaqillgaiglyavespmafgatpdeqetspvmfealle
>Protein2357 94
alsneeilnavaekTVMELVELIKafeekfgvsaaavaagpavagpaavveeqtefnvil
tsfgankvnvikaireitglglkeakdlvegapq
>Protein8714 518
mhtltirTLDPQGKPFSGLAFVLGIDDPTKtpgfatiewgvgkisvaagtyavvtsansk
dwsdvrIVVTPEFSIASPTTVTADARkatnpvrTTFDQTVSSATIITSLTKVVSAHGNEV
GVDYGFITDAATTLKatptsgplhgtqnlsqavwadgarAGETYNVYGEVSGRIPTTPIV
FRstaanratykstfhvpadlsrsmlmtqvvgarggwsfgtrlparaltrhvgagagltn
eaeltvvadwdnntalgwaqmpsqspkpgstipdvwlkapahgrffteslgwfgkvcpsc
vadgaigllqlpfgdtsahhvtnadvingvpqvgfalkadgrVIASSSSDFLNVIANYPK
gtkvisaeqtarrtaapfkakttlkteistplsaaiakprdlpcdvgaacqilpflsady
tstanldnalnvgperigvtvnqigrsaavgvssvkgwvsydggsswvaasakgsgatrt
lgftvpatarsvslkLSATDLAGSSLTETVTNAFLVTK
>Protein8243 35
didttttagkladlkrrVAEVAGAGSERavekqha
>Protein4177 62
ktgrpnfvpenrpgdptasadgkkgatviatpsflggkNQMPMAYSPDTKlfyvpsnewg
me
>Protein4171 30
shrMNTTILEAYGAEPSRatlklvsdrfkk
>Protein9045 183
SEEEDAAPNADTVLLTEIRrrpparprlthvarlvraappasrhrpighprdsatlpnvp
rstnrspqvrhcpsrpphsqwggrcsrsqrswalspgagssrggttsgrssadglvplrt
arrrflrlpvpgtpstggcasfsrsgcpgtcqappaarpsavsaevvagaatsaltadgs
slp
>Protein9041 146
vgcelcawacpadailvegannddtpledggagrfspgerygrVYQINYLRcifcglcie
acptraltmtnfyeladnnradliftkeqllaplqsgmvqpphpmvegleerdyylgavt
aatdaqrahveeqsmrhtqepteevh
>Protein9625 84
meavdtwieqpvrDQDKPFLMPIEDVFSITGRgtvatgrieagvintgdpvdivgmgdek
ltstitgvemfrkildrgeagdnv
>Protein6022 17
melkLINEQGQEANRlq
>Protein7887 25
gqrspgspephrsrCGPAPAPAKsg
>Protein7885 32
ertqsviksalskgnidpkDIAAVGITNQRet
>Protein7884 84
mdralliseleraesadptevvkgfishgrrwaeakgvsssalrSVGVPAEVLSAAGIDG
Rrkgkeprpsgrvgrgrgvtstev
>Protein8877 32
mferftdrarRVVVLAQEEARglnhnyigteh
>Protein8876 159
mlkdriifkenylsqfdyknivylglrisefdwvkNFISKYNEHLDPAIRqnaytfnmay
yhffqnnydevltllrsveftdfyyhldskslllktyfeleetealfslieafkvyikrn
nlipayqktgyinmiklssklykwklnpknniqdivdef
>Protein8875 124
makapannaaqrvrkkvrknvadgvahvhasfnntiititdrqgnalswassggqgfkgs
rkstpfaaqvasevagrAAIEQGIKnldveikgpgpgressvralaalgirinmiadvtp
vphn
>Protein8879 246
mgssnessfygavknpwdltkVPGGSSGGSAAAVAARlapaatgtdtggsirqpaalcnl
tglkptygrvsrwgmiayassldqagpmtqtaedaalllnvmaghdakdstsidkdvpdy
tatlnndlkglrigipkqyfgegldadvatviqqslkeleklgamlvevdlpntglsvpa
yyviapaeassnlsrfdgarfgyrcdnpkdltdlykrsrgegfgsevkrrimigtyalsa
gyyday
>Protein8878 73
rAILGAVQSRFETTIGFLRtaaenqsaargrIMDADFAAETSNLSRaqilqqagtamiaq
anqlpqgvlallr
>Protein3502 45
vkgqefpaydgrGIQGMGLAYATSNRgachlrgytvasevlgipv
>Protein539 37
lpiyaypahatfggykksgigrethkVMLDHYQQTKn
>Protein9836 231
mlglslykdrLERERLRMTVLRERQEMVSEVHDAIAQTLTYVRmrlpllndamlahndge
sqkyfsdvkkavgevhdnlreimtyfrtrmdplgllhalkeiensfedrtgisleiknnv
phldltaeqedqifhiiqeslaniakhsmarravvsiselsemlefsieddglglqdptv
stivtaahelipsthfgldimrgraqklggrievsenegggtrvylkipts
>Protein9833 91
mcltephsgtdlgiirTKAEPQADGTYKisgtkifitggehnmtenhvhlvlaklpdapa
gsrgislflvpkfmvnadgsvgernavgags
>Protein9838 250
lyseaaraailrgvnqladavkatlgpkgrnaildkkFGAPTITKdgvtvakevelknpy
enmgaqlvrevaskTSDTAGDGTTTATVLAQAIYRegvkNITAGANPMEIQRginkavev
vigelkklskpcqnkTEISQVGTISANNDKTIGDLIAEAMEKvgkDGVITVEEAKSMTTS
LDVVEGMQFDRGYISPYFVTNAERmeavmdeplilinekkvssmkDLLPVLEQVAKlgkp
liiiaeeveg
>Protein5901 81
nlqwkignasglcwrnaswtpataapgcdgaiaakAAAPAAAAAPVMAAKpaatapaaak
paapaakpaaaatkvtyaada
>Protein3762 48
raaskkadlaessdtasrssilvglkSSLDTLSTLSTLKtvntantkv
>Protein1106 22
hdalpiyyrkLSGFGNFDLRdk
>Protein1329 44
avdpldstsrQLDPQVVGEEHYATARavqmtlqkykelrdiiai
>Protein8502 41
marteklfdgrvprqtirANIDYGTAEALTTFGRigvkvwi
>Protein8501 47
rpiyvdenrpgdptagadgkkgktvvaapsflggkNQQQIAYNPKtg
>Protein8058 108
mevrellssynfpgddlpivrgsalrALQGDTSDIGEPAILRLMAAVDESIPQPVRavdk
pflmpvedvftisgrgtvatgrvergivkvgetveivgfkdtatttvt
>Protein8505 30
mrpgepptedavqalfqrLFYNPDTYDLSR
>Protein8050 30
akAHGSTNPYNIVRatidglskvntpseia
>Protein8052 124
kisnirDLLPTLEQVAKagrplliiaedvdgealatlvvntlrgilkvvavkapgfgdrr
kamlediailtggkviaeevgmsleklkklachsrklpwltsappsvpksakVVVSQLIR
spgv
>Protein6904 45
lhatrAAVEEGIVPGGGVAYLRavsaldnlkganhdqqtgiaiir
>Protein6909 49
naakdakdakDAADAALTAANTAKAAAATALTDANTAQTATAKllasmt
>Protein9456 153
mitdnwsvdvplalpfkhtltgagaiggvgtigtvkAIPATVFGQYRfgeakaafrpylg
agltyayfydenatntlnalsggtpanpttfsieakfalsvqagatyafnerwfvdgvvg
ytwlkNTTTLSTGQTQRmtlnpvsvavavgyrf
>Protein9454 197
eaqfgdfangaqtivdefissseqkwaqrSSVVLLLPHGYEGQGPDHSSARierflqlfa
ednmtiaypstpashfhllrrqayarprrplivfapksmlrlkaaasmpqdfttggfrpv
lpdtrhldggavtrvlmasgkvvweleaerdklgdtstallrieqlapapaeelaaalrg
ypnaelvwvqdepknqg
>Protein4239 203
migtdwesgdkitlqvqsdaagfgpgsqvaclsaaqsisfagpyvladtsvagpftafpw
stadpaddpnqntgandvrvpditnpsvaptfnvalttspscvgvgvtdqieitfsntgn
adpgadqfeitfnnirYNVGAGVNPGPVHVIPFARqavdaapgtyqpvptfggniytpvt
vnmwtnnafvapvrisaaptniv
>Protein4236 33
saasfqettrVLTEAAMEGKsdsllglkenvil
>Protein9458 36
miylalsydhrIVDGADAARflstmkarleegafea
>Protein5014 33
kPCWLPYLLTRprcpsrnrsprlrtisrtstsp
>Protein8239 20
glkVYVMAEIPSNVIRaaef
>Protein8238 121
ipwvraprglrvrcgdrsprMYAVVEIGSKqyrvavndtvqvdrlaldvgadatfakVVL
VGGDEIKVGAPTVDGASVTARvvshdqgdkvitfkyrrrrrsrvrrgfraslttleitgi
n
>Protein1483 71
qdqvvdglgkakSPAVNATETATKfvqervevalrpvprvevalrpvpmaekDLVHAIPY
AAIQRgeltie
>Protein9540 71
mgakVTHLGELPQGQPERatrvramvathdaegfggctnigecsnacpkgipmdvisqln
sdlrkaasgsf
>Protein9542 286
mdddyetavenergvggfadngkiavqvpisigisrkinkrlnigiehkfiwadydswdg
fvyrSAQDQSNDSDKGQYTSVRlginvgsfdkrteplywlnpldgalndvaelkqrpkfd
ltdtdgdgvidmidqekespsgaavdtrgitldsdkdgiadykddepysppgyevdtrgv
avipdkpvtesrlnevlknakndwwlpmihfdldkyyvkpefypqlksvaevmmshpdmk
ivatgftdtrlgadyntvlsfnrakaavdylvgtyniprerfviny
>Protein9013 182
qtgkTAIALDTIINQKeffdrgepvyciyvacgqkastvanvsrtlelngamaytvivna
sasepapmqffapftgcaigeffrDTGRPALIIYDDLSKqavayrevslllrrppgrEAY
PGDVFYLHSRlleraakvtanndiakqmndlppslknmvkgggsltalpiietqagdvsa
yi
>Protein9546 306
plaplahaqgfptkpikIVSTYTPGGTADVIARTLATSMSELLGQPVVVENKtgasgsig
tmavkqappdghtllvttigtvvlapmvtkdasfdpvkgltpianlamtpgvlvvhqsvp
andfpgfvtwakqqakgvdiavagptpevamallaqqakLNLVNVPFRgsgpalqsvlag
dtkvifqtpsvqmmefikqgklkvigvtsaqpspavpgavplnkfvpgyvqdinfalwap
pgtpadvaakltetvrkglsapgmaekFVAFYVPLAVAGPDEVTRittresnnikkimet
vpikfe
>Protein7507 47
MMYTLYTVIMPKsvntqflsviifchsvllckkiifmelsfirknla
>Protein7502 38
arlarqralvqvyrALGGGWQPVAMAQAQAPRsavegk
>Protein6276 82
kYQLAGEGRSLDAGEFVAYLSDLCDRypivsiedtatrscrsrtvwpkrtgtvglssprr
waivISESTDVSATEKstgyim
>Protein323 32
LAEQINLIIHHEEYQKlesawrglhylvnnte
>Protein324 58
mnvfgdgvlrysrqvgygakYPVSANISGHLRltleandltdgsyyagfanaqircaf
>Protein328 80
dynavelqierrladnfyfnanytysrlrGNYSGLANSDEAGRsdpgvnrsfdlpmigfv
akggsdygalgtdrphvvna
>Protein184 59
mpkaqkllvegvnvqkhhekprqqgqpggirEAEGPIHVSNVALVEGGTPTRvgyrvsd
>Protein182 29
ALSPATTLTVKGIKDSFGTVADGSTRVFP
>Protein10037 169
mqnsllkpkainveqlgpnrakVALEPFERgyghtlgnalrrvllssmsgyaatevtiag
vlheyssidgvqedvvnillnlkgvvfkLHNRDEVTLSLRkegdgivtasdiqtphdvei
inpehviahlshggkldmqikvekgrgyvpgtmrrhgdeptksigrivl
>Protein10033 221
mneltilpeqllaaydglnteqrsalataaerirhyhskQKQDSWQYKEVDGTILGQQIT
PLDRVGIYVPGGKasypssvlmnaipakvagvnevimcvptprgevnqlvlaaayvagvd
kvftlggaqavaalaygtdsipkvdkivgpgnsyvatakrlvfgqvgidmiagpseiliy
cdgktpadwiamdlfsqaehdeqaqailisedadyltavee
>Protein10032 261
ATNMPTAVERtphnpfaarspederlhrkqrlavafrifgrlgfdegvaghitardplrd
dcfwvnpfgmsfkqirvadlllvdhhgevvegswpvnqaafaihsqvhaarpdvvaaahs
hslhgkafsslhrplrpltqdaciffedhvldpdyggvandveegkriatalggnkaail
anhgpltvgatveeatfwfvtmertcqaellamaagepqpipddiargvrdqvgsslagw
fsaqplfdwmeaeqpdclegs
>Protein10031 50
mrVVGTLGQILGPRglmpnpkvgtvtpdvagavrnakagqvqfrvdkagi
>Protein1038 18
VAPEEHPVLLTEAPLNPK
>Protein2373 96
vrsgsttdwrpahihfslsgdgwaqrLITQMYFEGDPLIATCPIVQTVPSEEQVRGLIAL
QDPSAFVTLDSRayrfdvvlrgrratwfenriqgak
>Protein2375 33
lavnasnkiaavdlktgkLAALVDVAKiphpgr
>Protein8261 32
ggvqivakEGLPFGTFKatdyvrdpngnivvn
>Protein8266 108
mnhhqdrvgvspdiiaekddvvlyvevigfkssaraatrDFYEVFFRafaqleqpdsdqi
iiampiqflkdmkkriesmkngwvrlciafpeitvyfvdlkqekiykk
>Protein8267 141
mgniggwlalnddalaaaarNLLILTEGFPTYGGLAGRdlealaqgltecisedylnyri
rstayvaaaldelgvpclkpagghavyvdaramlahippreypgqalavalyevggirsc
eigtvmfgrqpdgseqpasmd
>Protein8264 31
lpvirDLIVDMTQFFKqyhsikpylvnndpp
>Protein9029 68
makVDVNGDDANPLYRmlrealpkadgngdiawnftkflvggdgtplkryepqvepeeiq
adlanfrs
>Protein9028 78
mgrTDDVLNVAGHRlstgsieaalaghaavaecavigvqddfkgqiprglvvlkggydaa
tdgerivrelvqrvrdev
>Protein9026 176
rrkMPVTILLKaiglnpesilanffvndhfrLMDSGAQMEFVAERlrgevarfditdksg
kvvvakdkrvtarhtreleqsgtthisvpedllvgrviarsivdadtgeiiakaneelte
allkklrsagiqdlqciytneldqgaymsqtlridetvdefaarvaiyrmmrpgep
>Protein9021 186
wkkaeeylkagkgkkvpvryahntysdethsatseikTEVTVLSAKelkdicyfipcpks
phgcdvdptgeyivgsgklaalipvfsfdklqkaianksydgdfegipvikyeaalygev
kkpglgplhtefdgkgnayttffvssevvkwnikdlkvldrvptyysvghlcipggdskk
pnakyl
>Protein9020 75
mstpytarALQAATDAGNRKAGPVYQAYDLTRslavtslanefltepsiaaasdfvfsmp
trrynvamnyetllp
>Protein8190 15
lsrrAVVEASMGEER
>Protein8193 69
mliliafavsvsiaqetvggieittkdttgavvpgvvitvtsgadtagykrTVTTDGSGY
ARltqmppg
>Protein1012 51
edssqekldelrASQGLPVLGVELRvvdpdgnkvpwdgetqgelqaagpwi
>Protein6042 34
kavresiqrAVAGSPTAAEVVAKkgsvahpfqak
>Protein7311 34
ikaavvkdnarQAGDTGSPEVQVALLTARinelt
>Protein8859 50
mitpefvghtfavhngnkFIPVYITENMVGHKLGEFSPTRqfkghsgnrk
>Protein8858 106
mfvkefnartaaqagenisiptivtvysdrsftfelkTPPVSVLLRkaagadkgsgepnk
kkigrVTGATVLEIAKlklpdlnttnieaavrtvegtarsmgvdiv
>Protein2169 186
mkIIEGNFQNADAKyailvgrfnsfvvesllqgsidtlkrhgvsddnitvvrapgawelp
lvakklaasqkfdaiialgavirggtphfdyvagecakglgvvgldagipvafgvlttds
vafgvlttdsieqaiersgtkagnkGDALANTITDDAGSYTLKvsgyagaillemtstas
ttmlcd
>Protein10111 132
mvlsdrqrldgrkldevrpiwgevdylpsahgsaiftrGETQSLTTVTLGSKmdeqlidg
vvhegnskfllhynfppfstgeakpmrglgrrevghgnlamraikwslpednaytirvvs
dilesngsssma
>Protein2785 118
nyrADSGLIAALVVLAEMSRsgqplselrkpyeryvasgeinstvtdptdamarveeafm
gsrrdhldgltvdlgdwwfnlrasntepllrlnleaadtasmerhsaevlalvrgetd
>Protein512 67
tdltieadinvsatglqvalttfgdavngasvditgvrLGAVAAANIGDIEIRglnlngt
aitiagh
>Protein3568 98
mnkSELIDAISERtelskvasgkaldavidsiveavasgdgvslvgfgsfkaaaraareg
knpktgekikiaattvpkfsagatfkasvasakgkkkk
>Protein9817 126
pppqpapqraawqreivpdevllfrysaltfnghrihydrryvtqvegypglivhgplia
tllvdlvrRHAPDAFVKGFQFKavrptfdlqpfhlnaqpsadgrtvrvwaqdhegwltmq
gdvqla
>Protein3560 491
mtilttgrgvrvfdtgetaeelppptgadvgrIQWEPQVSEDYVAELVRagggdgaldgm
vavldaahgagsavgpralrrlgveltvigdlpnginindglpnginindgvgstalgsl
reavlntdgavgfaldgdadrclavdehgnnidgdqiiavcalelartgkldnsavavtv
msnlgfrqameaagvgvvvtpvgdrfvvdamareglvlggeqsghvifadvattgdgllt
airllrvmanrrqtlhqlaadamvrlpqqlrnvsldvrppdlldrigdavdraearlgne
grvlirpsgtepvvrQEVIDNLGTIARsgtsefvknltgdqkkdaqligqfgvgfyssfv
vaqkvevftrragaaasegvkwesegegafsveaidkaergttivlhlrptqeefadafr
lkniihkyaehiaipvcmkaqnwddegkeqqgdyeavnkaaalwtrarneitdeeyqgfy
khiahdydnpl
>Protein3562 119
eaasaievatseskrllaeahaqadrleadtrrEADELLVAARrraellvaarrraedey
darvadyvrllgeqearsealtddidslegrvgeyrsvlerlveevrrLVTAAITIPAK
>Protein9866 236
msstatatqeelptdpplgalvtanpaaarvlerfgldyccggqtrLTVACLEAGVDPDE
VRaavadldvasdvewadlepveliahilethhtylwdelpalealaatvasvhgqrHPE
LIEVGALVAEFRaelephmareeralfpmigqlvdgtgpasaadlesgpiaamrtehdha
gdllarirqrssnfelpadacasytslyqrleamendthlhvhkennvlfeavpgl
>Protein5925 123
mrhafgkalgvvarVDINQIIFSVRtkavnkdkaiealrrasykfagrqhivvskkwgft
pythaeyeayraanrfidrgshvkslhrpriprqaqeMVTDPIADYLTRlrnaiianhrs
eeh
>Protein5923 34
ktdalepfhpdriaqrILGMGDVLSLVEEVERki
>Protein5928 31
drVDDALNATRaaveegivagggtallraaf
>Protein3780 93
mkSDQNSSNEVSNVRdrwkgtvratvapmheegdvwhfgvsgayrelqnvvptsassvga
lfqafpgvkirnnsatsltsminvvstltgngg
>Protein3783 41
agkrAVADSLVDARaavaaaragadlqpeeatgagrarllw
>Protein3785 188
mravkygvtrhhvlgveavlasgevittggkfvkattgydltqlilgsegtlavvtqatl
klsprLPHAATVLAPFAGMEEVTEAVPKvvasgadpmileyidmitlaamgttlgldlgi
pqevkdtalaylvvvlesahedrleadtqgvaeqlaelgaidvyvlppkaatelidarek
afwvakan
>Protein9766 105
mtelshlveaqvairrtegsghektflqllvaifvvsfiliaivilkerFRKQDEYPPGH
VLTEKEEKraharaelgirmnvmlvlsvimggmmmlvlllglrsd
>Protein9767 202
kSQVFSTAADNQSQVGIKvfqgerqmaednkllgafdltdippaprgapqievtfdidan
givkvsardkgtgreqqiqlkssgglsdaeiqamikkaeqhasedkdrkdhieaknraeq
svystkksladhkdklgaeqitaietaikeceealkssdseelkakadaleqaamkiges
vyrnsggsssdsshnhkedtdk
>Protein4031 17
magagkEYTNPGLDLKd
>Protein4035 56
vvnrwsalaadhqvdlvvcvaaalrrgiktevlapgfrISGLGQLVDSGIKadrlv
>Protein4785 86
akqfrngndilrgrirtyvesatkLSDSQISEIRatlsekykgeciientikpdligglv
irfndnlidgsirsqlvtikknllqs
>Protein4787 39
adsrfprdgrfidivgqyhpinkTNQVVINDEKtinwlk
>Protein4782 299
mriigqkLTDAWGQPCIVESRsgasgaiaaatvsqapadgytvligysallsntvlmpkp
gyrLEDLQPVGMLALTPIAFGVReslpastlkqyvalaktrpgklsygsygpgsgghfvg
elfnmaagidtvhvpykgqppalqdliggridaavaslgrdrrgsgvarpreplprqdVL
LAFEDHIMELReaeepedrftipliftwslpplpsgpdllvlatdlagvggtdlpievsa
idtyasvtdpaersltivarvevslgqvfmgtenladelekcgvvseflldrapawled
>Protein5251 58
nivkaetahpafgkaaqlfgleqrNVAIDPVSTKadmaavraqidentvaiigsacny
>Protein5252 33
trrevtliaaqrHVAVDSVVRtdtrfpigfmdv
>Protein5253 37
ptvrGVVMNPVDHPHGGGEGRtsggrhpvspwgkpeg
>Protein5256 489
mgvtaenvatkwgitrEEQDAFAVESQQRagraiaegrragraiaegrfkSIGEGAPADF
FAALRkgdimvqhpydsfsgsvdefirqaardpevlaikltlyrtsgdspiveslikaae
ggkavaalvelkarfdeennivwakrlekagvhvvygmvglkthtkvalvarqegervrr
ychvgtgnynsktariyedlglltriyedlglltadevigadatslfnyltgyardvayh
rllvaphhlrdalgarirgeaeapegtghiimkmnslvdadmidqlyaasaagvriqliv
rgicclragvpglsenievrsvvgrylehsrvyhfangdghgkpatyfgsadlmtrnldh
rveavtpvldpdlrerlatilavaladdtlawtledrtwqrGFQNPDEVGAAAVDYLRva
ghlvhgyfwarmaqvalrqiaagntdpfyvaklqtarfyfaklfpetatlmrtartgckv
lmdteaala
>Protein8523 177
ekeeaekvdtvigidlgttyscvgvykdgrVQIIANDQGNRitpsyrprkqnFEYVSTEG
ARinyklhlykdkgmstpwmsfdvlmrnlnwtyyvditmskdgadkvaamifkkdlrwsr
vkysphvgclrvdppvyerytigaetesaevlfagllnnfiaqldknvdfncyaaak
>Protein8522 80
wgysnrLVDLTALVGSKLfphlkwseqrpcdprpgsqgrcrlyrrshptrkahcevccrs
grsprkagphplrfqrpagc
>Protein4256 44
mllapylrkfgkFTVPQFIGDRfysksastvavvclliasltyi
>Protein4251 31
IVIICLLGTQSNLRimnrlilyvitqkthls
>Protein4259 21
gysrHALSVVPRisiawcatr
>Protein5074 14
SIFFVNDPSFNKlr
>Protein5077 33
gpnpvpvaaatagkTIALFALPGAFTPTCSAKh
>Protein5071 91
mavtvripttlrtltggtssvevagtnvgevlaaleeahpgfrerifgddgelrrFVNVF
VSDEDVRyldglstpvpdgetvaivpavagg
>Protein83 16
mrFEHDQHGEALAKle
>Protein88 34
tknvfkqtyyikhliqfdkLFTTVFDSNDNRank
>Protein6785 447
mvrspllklwrekrkMLAPVDAWKaitddhnavrsyqsqrglggflrttwdevnemiaaa
nvhtikkhgpdriigfspipamsmvsyaagsrylsliggvctsfydwycdlppsspqmwg
eqtdvpemwgeqtdvpesadwynstyimmwgsnvpqtrLSPSLALIDTWSGPTGDKigsp
igltysngkiyvadavkrkimsptpssarsasstptarrsrvsrrmaraawqpcgtptpt
ppatstsrttptttsssshpparasaagaapapardssrtrmacgspttrrgarastsrt
pittgsrssappaptgprwaapgpprsrapsppcvawpwpatamygvptsgagvwcasia
ppaasptprpsvaprrrrrparcstsraDLERFVRWWTRLGRRRPRILAFPCGSTGRLAS
Rratragtccchhdsdsrqatgpppgs
>Protein6784 47
glkenvivgrLIPAGTGLAYHEARkvrenmddaerraiaeaeaaela
>Protein6780 289
nsyaysnntanvdgkawigtgaqavylttgfdnlvgsaaadtfiarSFANTNTLQDGDRi
dggagadtvyidfngltntitpnlkNIETVVVRaqsnvsdangnsatdgnnqlasqsvqi
daqrslehnaantvtaatgvtrwessnsrSDVIIEDVRigttqktkditiafresdpgnv
dfgvyiqamwtlvctltscpcaAQVNTVGELLSKTPDDLLAITNFGQKsldevlvklder
avpqltgraravpqltgarmkgtptkgkrmggsakhqrIPVHMIETINK
>Protein5789 33
keclechgkngegnkekFYPVIAGQHYKyllrq
>Protein1224 245
pypvlhndqlrklrELDDTEPHGFRsrvlythfsvadggtglaaalerlraevstavddg
vnvvilsdrfstadrAPIPMLLATSAVHHHLVRtkqrtrVGLIVESGECRevhhfatlig
ygaaavnpytafdtienlvaegrlgalgfdeavdnyikaagggilkvmskmgistvamsk
mgistvasytgaqifeaiglghelvdeyftgtvsrEIELEDAIENMGAQMVKevasktad
aagdg
>Protein5782 46
mvrqktaalaaatkqktaalaaatkFSANEGDGPGGAIFRsdrdww
>Protein6507 67
glcahnaktsnqigqvipvevtifadksfvlalkTPPAAELLKkaagvpkgspvphkdki
gkvsqkq
>Protein1209 45
sfnnirynvgsavnagpvhvipfarEAVDAAPGTYLSKpifggss
>Protein1203 141
mtnipsnlngqrVGAGTEIGKvgmvgnataphlhyaqlyngvrqpvaidgrgisysgtyk
stngcstppparpttfegnassrlyvtsngqevrlqvcannlpgqtvnvdfrrpsaagyg
prawsysktatsrcvefgdme
>Protein9904 190
mlvelintpttephildhleafvttglgkgvvrakDTPNFIANRvgvagmlatmkevenf
glsydvvddltgkklgransgtfrtadvvgldtmahviktlqdtlspatdpfcgafatpa
vlktllemgnlgqktkagffkkqgrdilrfdlakkdyvpagekadevyarmlkkpaaerl
qllrnaegaq
>Protein10293 39
mevfrasprQADIMIVAGRvsqkmapvlrEIYDQMMNPK
>Protein7786 45
mggkvlvptreaveklisarLAADTMGVSTIILARtdaeaanlit
>Protein9907 132
msdastestdtptkssrrdhpelrdevsswvtsnwdpelsvgewwtklrdarwsvpawps
ewygrdlsrGEAVVVAEEIAKAGAIGPPGGLGLLLAGPTIIAQGTDEQKqryiptivdgs
eawcqlfsepea
>Protein7783 47
mkavgvtsgarlkginvptlkEQGINVEIGNWRgvygapgitpaqrk
>Protein9909 141
mlpatvhrlleylpyedthvwevrlnfdeapavfallgkerdiclgdllrDNRDRERRME
LHAVALLRGGQFLAGPDEDALLLKphdrllmagaannqyrleltlrneqvltyvmdgidr
pdglifrwlaerkqrknakkv
>Protein7122 121
mdevflggviaafgangfllidiftggslrSSGSASAAPQVSTPINRhelrfehppsgar
rfehppsgarvalivdhltpdvgsakvlgqrarlqlgygerLGVIPLPASPRqadlvvis
g
>Protein10015 153
mpvgpepgnvfgqgkFVPAIAMAHEIPYVATATVADLRdleykvkkamsfrgaryiqilv
pcplgwgaasqdtirlsrlakesgtfpvfeaeygeltgsskirrrvpveeylklqkrfah
lfgktpavdtiarlqamadknirryelldkeah
>Protein10010 242
atqagsnrqaiprralrgdsdsfprgvrcrhrtrrnikpvkrratgaprrsktaatrrgl
lvftegektedgyllpwrrqyrdsvlitidpfhgtprslvdravetkraesrderrgrgr
ahdeiwcvfdidehpnipdaiqkaeahgiqlaisnpcielwfilhfedhtayldrhvaqs
rsstllqcgkTLTPEATGILYDAFEPARdralsldrkhagddspvranpsssvwtliesi
ra
>Protein10012 190
mhsgdvdvhakisvrikeyekdgdngwkesltrydttvgrALLSEILPKglpfsvldrpl
kkkeisklinaafrrcglkETVVFADKlmqngyrlatragisicsddmlvpaqkseiiat
aekevkeiesqytnglvtngerynkVVDIWGRtgdqvakvmmdqlgheevidrhgkkvkq
esfnsiymma
>Protein10019 60
mpvddstsvdplllrpvddleltvrsanclkAENIYYIGDLVQRtevellktpnlgkksl
>Protein10018 203
mnaevlkdatrnfkvliqsqgfavgvhgqkvnlsvtpvtvdkasggaatvvatatatait
tgdyllgvvpptvtltkksasvflvkvtnvdtetdfdlnsitarVKPVADNNSSYTGKyc
lraegstvsacpvtadsssmgtipgaatelilttpqsltknggsysyeiyvdsnyvnppt
llgevsavkyntgvtesysvsaq
>Protein2578 141
psdvdntnptkdlflkisfshggkAFDSGFLNTSKTAGAFPDTYAGLRdllkstltaqgf
gslvvefgndltsvttgagikplqvtakqiyikdpagsafsavtssagaessdptsdvas
ritpidpststtliesnlild
>Protein3956 66
mvikrVTDLDVPSIAKkvlpssptvttddvwkdhgdgtygghfavqmdgvpqrtkgttsl
tanddg
>Protein3950 10
LENMGAQMVR
>Protein3959 107
istnfattatpgnsqtavnaknkVIALQQEVANKqieittatskaieittatskaiaant
elftqtvtakmaaavaatldevvkVSSNGVTSPWTSYQKssvltign
>Protein2317 24
kpgeggqlpghkVYPWIANTRhst
>Protein2311 23
malrLAGELLDAAEGKgaavkkr
>Protein2319 52
avkanyprENLDKHVRKTNERTYHPKQVLLSLLeyleqlhllhkkelhdilf
>Protein9970 61
mnprvsrssalaskATGFPIAKiaakmaigytldevpnditqvtpasfeptldyvvvkvp
r
>Protein708 36
avdsyiplpprLVDLPFLMSVEDVFSITGRgtvatg
>Protein709 28
msdadikldigreltrGLGAGSDPEVGR
>Protein8208 26
mkstgvstgikSGTLTLTMSNADKgs
>Protein8206 9
THALADFRl
>Protein3047 30
yqnrlehaskGLMVAYENIQASESRirdad
>Protein8201 49
mvkevaskTSDVAGDGTTTATVLAQAIYRprleargrghepdgpearhr
>Protein8203 187
maasagtytqtkypivlvhglfgfdnigpveyfygipsslradgakVYTVQVSAANSTEV
Rgeqllsqvkkilaatgaskvnlmghshggptiryvasvrsdlvasatsiagvnkgsava
dillkvappgsitnsvvvtvtnglatvinflsggsglsqnslaaaqslstagsakfnlah
pegiptt
>Protein9553 153
mvelnrvakvtkggrtftfaaivvvgdgnglvgqglgkarEVTESIDKGKEDAMKnlvrv
pvrngsipheqyakygaakvllrpaskgtgviaggamravlesagvtdvvckslgssnah
nvikatiralslmrdpiavskqrgikldrvfng
>Protein9002 250
mgiedqpvfahlplivgegrkklskRRDDVAVENYRqagylpeamvnylallgwgpndgi
evrpvgeiieqftleginpapaafdpkklahvnaekvralspeefldaaepylaqgpwna
ddfdrdvflalagevqsrvktlaevpsmvdflfldqpemdeasvakaltgneaapalldg
aiaaladiewtaealhaatlalgeanglklgkaqapirvagkaqapirvavtgrELLLQY
DRtllvadpk
>Protein9007 174
TDDAGTTDASQKDQSPKPQAKVVTVSDGVVAGTRedlsgvtlvehlesagfevlehrvia
dgvervsntlsymalnfvgiiattggtgfghrdetpegtrrildkTAPGLTNAMAGASPL
NRlsrgvagvrgralilnlpgstkgaietidavidvlphavsllagahgphpts
>Protein9006 47
mlirlyqagrLKLDELVSATYPLEDFNKALDELHEGKlargvlsvsg
>Protein9009 129
mqpivytnkdlksseivesiilnsssippvvsfqnnnkvyfldggltnnlllerfskksk
kIGIYYENTTIFGKdrsllestfllkpsrrlpissfdytdpvgvkdcyemgkedveklkt
eilkfcrkd
>Protein9559 49
mfldrlpaelsggqqqrvalaralakGAPLMLLDEPLVNLDYKlreelr
>Protein1783 69
mnfesgegkNQPAGQQDLDIKtymigasmplgagelkasytygdasydllegsqiaigyi
ynlskrtal
>Protein5447 35
lagkeygsgssrdwaakgtallgvrAVIAESYERi
>Protein5443 46
iffyrMIEIYYSSVSPKinvqqlkenalvsvptevrekklehqqle
>Protein6064 170
matttpfdlveplaealgldgviatryeavdgkftgrvdghyvwgrgkleavadwaedhg
vdldasyaysdsyydqhllgavghgvavnpdprlallaiakgwpqihldappgvpkFLGV
EPQQVLFQLVRseffpyvrfdidgvdllpkegpalivgnhrsyfdpiavg
>Protein6065 16
ALTENVTKgadrkstr
>Protein7335 39
ryctsyhqglrgntvnlkTVSGSAVELSEVAFGRefnea
>Protein8838 260
mtacqtrRIAVDERKERQHMTSTSAQAHIDLAHRyaahnyhplpvvlaaaegawvtdvdg
kryldclagysalnfghahprlvaraieqlprlaltsrafyndqlgpfardlalftgkdv
ilpmntgaeavetalkiarrwgyqvkgvaadrakilvmdgnfhgrtttivgfssdevarr
dfgpftpgfqtvpyadsvalaeavdeetiavllepiqgeagvliprdgylravreicddr
gilmiadeiqsglartgrsf
>Protein8832 128
mvgalyaagfapreifkLIEHRSLYSIIKMGLPNKGMMELSYFKkilqeniehdsfelln
lpfyvsvtnlntgdyeiisngklvdyviasqsiplvfkpqkigehfyvdggvlnnlpvep
lrdqcdil
>Protein8831 72
vvwgdkdavidvavvdelkehlkyeevlilkDVGHTPILEADYPVSEAYLKflakaqatp
nkfapapaavkp
>Protein8830 225
msdaqtstaetattsptdattipapssttvdlstweiviglevhaelatatklfsaapql
fgaepntnidpltlglpgslpvlneqavelairvglalnctvqrsvfarknyfypdlpkd
yqisqfdrpididgwlelptgkivgierahleedtgksthagdtgrlqgassslvdynrA
GVPLLEIVSRPDIRdadqarayvselrsilvavgasdgkmeegsm
>Protein2142 32
aferggfrVVPPATARrgafigknvvlmpsyv
>Protein2146 42
meradlltangaiftvqgkAIAENANENVKvlvvgnpcntna
>Protein284 27
kiaakkvakfkagkDLSATVASAKakk
>Protein6607 45
mvagdgtttatvlaqsivregskAVAAGMNPMDLKrgidlavssv
>Protein3230 33
ggpgagkgtqaafitekYGIPQISTGDMLRqav
>Protein3547 30
llngrASAFGSLSADKsivvgapvatalta
>Protein3542 33
gakpidkVYYSHSGYPGGISSINFRdmqakhpg
>Protein3238 26
rSIGNLAEMAAELRlsvagfklpeaa
>Protein3549 47
scngcsrPCSWMDLTPAMTATGPSNGTSSGLLRsfpgtsrrsnrrrp
>Protein7550 19
kAEGGAITAAWNIKankaa
>Protein4697 44
issrNGSTASSRpsaasngaavwrarnsgemmisskcspassap
>Protein10295 311
msnagalgvlhsegvwcrHEDPAPALAEIAGIDPAAEGAAVEVLDRvhslgrpevrpelv
karvaemrsggatvalavspglveasleailaaepdllviegtvvsaehvsdgaplnlkr
vlrrlevptivggctsysaalhlmrtgaagvlvgvgpgrvgptrnvlgigaasataiada
raarirhldetgvychviahggvrnsgdlaaaiccgadavvlgdllaaateapaggwtwa
hrsdhptlprsrvehvttngplqqilhgpavgadgttnlvgalarsmafaghvsckdfqk
aellvaegdfr
>Protein4342 31
rGILENIIPSSTGAAKavgvvipelnkkltg
>Protein4017 33
egrkqnfgqvsrayvrILNDANQQEVARydlse
>Protein4011 20
lsgsgkSSLAFDTLYAEGQR
>Protein4013 71
dgsfislqpntvfgldnytfarakpkEGSLLFSFIRggmrtvsgaigkvnranytvktpv
gtigirgtgyv
>Protein4012 166
ptrpvdhaprpapdlgeesvtdptdlaptdsldpsgaastrLMQPYAFAGVTSSDVVRer
wghlepgsetgetitvagrlmlrriqgklgfgtladgsgriqlfapkastpdfdvfagln
lgdwigvtgevmttrrgelsvkvddwvrlaeakrpfpdkwhgltdt
>Protein8548 68
keiandllsatlsvelsnknpallakdlttttneslklgasyttvkLTSGNQQTYPIYND
Knkldgwr
>Protein8010 59
mgqtkfatgnitttniggsynlgavkLAALYNQDKVQNGANQTGYMLGANAPMGAGELR
>Protein8544 29
safnssevrGEQLLAQVQNILAITGAQKv
>Protein4273 30
mdglpvtvrLLDPPLHEFLPSAEELRikka
>Protein4275 23
marMSPGAAEYTVSRtyldwlve
>Protein5278 14
rwsdrLASSTTGPR
>Protein5272 68
lnsglenrdqnkttvglntvtlnwrASSPGDYVRvlvtpvpepetyamllaglglmgava
rrrkskqa
>Protein5270 261
kLGTPVTTGDNGEYSLKisgyagavllemtsdtntkmlcdipagcegtnfgqavssaglf
gqavssagltmqtvlpelkatnkAAQLSADTAQKaniadvtantavkaaapttakvatst
aaaaglttpavtdakaadkvaalavisdaasttaaaaaataataaanvataattaaaaai
tptaaaataataaanvataattataataktaadaaktaktaadaaknaadaakLVCEGTP
Rpssafglarhppvdatrrsp
>Protein1193 14
VVVLDYGKkigdgt
>Protein1194 33
YPLTPPNKrlsaarmaslplmnpglqpcifmaw
>Protein1826 33
evlnakqhareaaivaeagrkGAVTVATNMAGR
>Protein9761 410
iglaspesilqnsrGEVLKPETINYRshkperdglfcerifgpvkdyecacgkykriryk
givcdrcgvevtekkvrrerighislvvpvahiwyfkslpnkigyllgmpskkldtivyy
ekyvviqvgnakglngeslseldliseedyldilealpsdnqylddsdpnkfiakmgaea
lddllkridldtlsydlrhkannesskqrrtealkrlsvveafrdanknklnrpewmimk
vipvippelrplvpldggrfatsdlndlyrrviirnarlkrlidikapevilrnekrmlq
eavdslfdntrkasavksesnrplkslsdslkgkqgrfrqnllgkrvdysarsvivvgpn
lqmhecglpktmaselfkpfiirkliergivktvksakkiidrkepvvwe
>Protein9764 197
mldryseatdkykkalaldagsksaikgladvyfsnkeysnaetyykkCLDLDKDPKVAN
YKLGYIMNENEKYQRAVEYELAAIKldedyaaaynelgyaysslnrksdaldnyikaanl
dpsnatyaanvadiyygvkdledldkavtyykkslavenksaktnyrigwilnekekyde
akpylykaveidpkyad
>Protein4906 46
sslaestgakksdvkalfdalaslateevkkNGEFTLPGFGKlkkt
>Protein4905 33
snaitpsfkNIETVVVRaqtttsdptngnnlqn
>Protein1227 210
ygerngiylidlrqtlervrdsyifvrDLVADGGSVMFIGTKkQAQDSVQSYAERcgmpy
vnrralrhavcqralTLLPYHQENSLGRtwqeaatsmangecgmyllgtfvvdgvppeaa
adldfftfpalddtigndaldapidgfcvsgssenqepakafakwlgsaeaadaannnas
apfiaansgastekygelqkksaelvqnak
>Protein1223 244
vaagvskakadhvviaghdggtgasplssikhagapwelglaetqqtlvlnqlrsrirVQ
VDGQLRtgrdvvigallgadefgfataplvvegcimmrkchlntcpvgvatqdpelrkrf
tgqpehvvnffffiaeevreimaslgirkfeelvgradlldtktgiahwkakgldfsigk
qkvwtslvNITNLAYNVDPILLAAAKnqlktmllapdgsgavceeigrqvllygrrmhpt
eiaa
>Protein7103 36
mtfrLSHEADFVNITERvyrgfnswketiydvdlss
>Protein7106 40
mgakyevreipaelkdradeyhhhlverVAESSDELMEKy
>Protein7104 64
yrfrsendlsylwvlgrHLMNLDLTLPTRyenypnnrfvvifsaekydnqryldnislgl
glry
>Protein2559 17
mresrISLAADGIYDKk
>Protein10074 359
malrpeltasvcraftehnpavlpwkvwysgpqfrhekpqkgryrqfdqvgvealgsedp
dldtesialawrffddlglrrvrllvnslgeaaerarYVEALADYLARhtdalsdaavat
larnplrvldskrpedgyviagapqlsdflgvasvthfervlagldslgidaevspklvr
gldyyrrttfeftaesldasqnavggggrydglvealggkptagvgfalgvdrtllacda
egvfgpvertvecfvvdttggltgyeitealrragvatdrswageltdeglgrprsmkaq
mkaadrsganlavlvgpdelevgaatirrlragpdqapsaqrrvplsrvvsevqtelgr
>Protein10079 219
meeleisssdfqkqslrLKSEMNLLHDMSSYYYQKISRLYIKLGGDPSRiansdksklpi
gvfdtksdiipetytlksdiynlqksaeltkeiiktikqrksiikntpslwptrgyilyp
fgkyfssitgrevintgidigtfpgtevvatapgevyetgytestgyylkivhkygwrti
ysnlerlqikkgelvskgdvlgyvgktsgssifhlhyev
>Protein10078 431
tspayilenpngntlciptafvswtgealdkktpvlrSQQALNVQAQRmlrlfgvedpsr
vasiagaeqeyflidrnfyfarpdlmstgrtlmgaqppkGQEFDDHYFGAIPERvltfml
daeremlklgiptktrhnevapgqyelapiheegnvaadhqqlvmstlsrvahrhglvcl
hhekpfagvngsgkhinwslgnaeqgnllnpgdtphenaqflvfcaavirgvdkhadvmr
aaiataavmraaiataandhrlganeappaimsvflgdqlhdvfeqvaqgggassskehg
tlrvgadtlpqlpkdpgdrnrFLEAMAAGLNGPEAEGKdlkvnlvltdikesyvlwiens
vlhfkrAEPAADANATLTLTKtifvkmiagtagvkdtllsddlkiggskidlvrffglie
kapgtfaivtr
>Protein2556 55
irMITNNAGLEGSVIVEEARrkdgnigfnaltmvwedmikagvvdpakvvrsalq
>Protein2336 45
mqeqtewhrvvfygklaeiageylkkgskVYVEGSLHTRkwqdkq
>Protein2080 42
saprPAPAPQPPAATKvtyaadaffdfdksvlkpegkakldd
>Protein2088 106
kviaeevgltlekVTLADLGSAKrievgkentiiidgagaaadiearvkqvrvqieeats
dydkeklqervaklaggvaviaklaggvavikDLTDSTVLRnigvp
>Protein10315 184
vigigriqrgkvkTNTNVVIVDKDGKkrngrILQIMGYHGLQRievteagagdivcvtgm
eglnisdtlcdpqnvealpaltvdeptvsmtfqvnnspfagkegkfvtsrvikdrldrel
ihnvalrveatdsadrfkvsgrgelhlsilienmrregfelgvsrpevilkeidgetnep
feav
>Protein10312 289
idlaapcahiwflkslpsrLGLVLDMTLRdiervlyfeayvvtdpgmtplkkFSIMSEDD
YDAKfkeygdefqakmgaegikdllqsidiegsieklrndltgselkikknakrlkvlea
fkksgikpewmvlevlpvlppdlrplvpldggrFATSDLNDLYRRvinrnsrlrrllelk
apeiiarnekrmlqeavdslldngrrgkamtgankralksladmikgksgrfrqnllgpv
vsartcwanawitpvvDPNVVAAALDGLGNFSRkddletlrrflksdvq
>Protein2889 75
mpqvevrsrrIGGATFQIPTELPANRkisigmkwmirfararsgkgiseklaaeilaaak
gegaavkrkedthkm
>Protein2884 322
fgkfsgslagfsgaelggkaiagalerTGISADQVDYVLMGQVLQAGAGQITARqaavaa
gigldvpattinkvclsgintimladlliqageaeivvaggmesmtnapyllrearsgmr
mgdktvvdsmmhdslfcaidelamgastekyaaaaglnrdvqdnlsaqrAGWSNGPINVA
IAYAATKFYSPLVGGQTDYKnaniggsynfgvatvmanwneekGAGVTNETWLLGASMPF
GASEFKasvaggkisnaannnigdtiqfslgyvynmskrtalyatysgnsndgntynynn
grAASTPGGSTYGLDFGVRhsf
>Protein2887 25
mrdakITEIYEGTSEVQRmvisgnl
>Protein4485 73
mvvslaatifllsvhfllafvgflvtfalgavieasirQLGQDGIGELFSPITRlsgvhr
seastgaessdeg
>Protein4481 67
vaipdlsvetvqvvlpqvnlegeavsfngyavllttrTSIGGAALVPGPLQHYELRgasg
vatlvys
>Protein4489 32
EAYPGDVFYIHSRlleraarvsaewvekftng
>Protein492 33
tnlkHLWMYMNLNLKemkmvqlltkkrlnsses
>Protein9999 97
mladrllvapdsegerrstggilipataergkrlswaevralgpnvrsvkegdqvlfnpe
dvfevevrgetfiilrERDVHAVAAQRlaegstglyl
>Protein9998 192
kIATDPFVGRlafmrvysgkldagsyvlntrsdnkerisrlyqmhankqnpidrvecgdi
aaavgfkdiktgdtlcdeanpiilesmtfpepviglaiepkttkdleklgmalaklaeed
ptfrvkydedtaqtiisgmgelhleiivdrlrrefkvevnqgapqvnykealtkmvnhre
klkkqsggsglf
>Protein9992 32
ayyidyrnlrqkFVETFLDKlvnwgfaeanfa
>Protein3684 213
mseaeavilteyrglsvkelqslrASLTEAGAVYKvykntlvrtrctrtpwfdgqrtnwt
giwptcwsvrqrwplwpamsvqpprrspnlprvshcwssragswaatssttkrsrAADAF
VDTEGVRltaaqalwrleadmpaaaevaiakywaadagqrvvhaamhlhggmgvdrdypv
hryflqmkehelqlggasrslvalgrliaagea
>Protein720 238
mteragrsrteedatpaiaadpvsslnpvipeatvarlpvyfravvaerqagtitissdr
laelagvnaakvrkDLSFLGTYGIRgvgydvdrlmaemghqlgmyqnwpcvivgagnlga
alanylsgdergfsvvaivdadptkwgshigsvevhadddlprlvpsydiaigiittppa
vaqsvadrlvsagvgsilnfapvvltvpdgvllrnvdlalelqvlsfyqgrtredpes
>Protein8224 51
nvrrleiavndalgvgvlhrGADLGEELEARrdrqvvlvavlgdrltadel
>Protein8220 49
meprpprSGGFGGGGGYGGGGGGRsggggyggggrdggggyggggrssy
>Protein3065 167
QIVGVSAALIPFLEHDDANRALMGSNMQRqavplvrpdapivgtgmewqaaidsgqvvva
knpgevvsvvgnkvvvqehdgtrreyrlrkynrsnqstcidqrptvykgdlldvggviad
sssteggelalgqnvvvaymsweggnfedailiserliqddkytsih
>Protein3067 39
GGGGGAGLGRrrlagtdqgrrlagldarlsglqprgrgg
>Protein3060 32
pkdalkkaegelkklrLMSPMSAEATVVRnyi
>Protein8228 54
mpfvhlrvhteysvvdstlrIDAAAAAARadampalaitdlsnlfgavkfykac
>Protein8229 54
lrSWVQTAPWAKagsalnrppsrdlgsspglrqhspstqrkapsrslysnsiir
>Protein9575 72
megntpkVIENAEGARttpsiiayqedgevlvgasakrqsvtnpkntlyavkrligrkfa
ekevqkdidlmp
>Protein9574 45
mvgetiavhngkTFVPVFVTENMVGHKlgefsptrqfrghggkkk
>Protein9570 128
mklrytalsvaiacalagqgwadeaaakkWIDSEFQPSTLSKdqqtaemkwfidaakklq
akgvkEISVVSETITTHEYESKtlakAFTEITGIVVKHDLIQEGDVVEKlqtsmqsgksi
ydgwisds
>Protein9578 346
miahifketgkkVGMTSTDGIVIDERlviksdasgprsarmvlqnprvevavmevarggi
lreglgydrndiavvtndrndiavvtniapdhlgmkgidtleqladvkAGTVTTDVAKav
telksgkveyrpdkggvihissrqrwsnslrsrksifrqtkvAEGQVLLGWRdvpvsdtm
pmsptvkttepvirqvfvghgndivvtdalerklyiirrraanaiqaldlvhgkeqaldl
vhgkefyvpsfsartivykgllladqvgeyfldlqnpdcvsalalvhqrfstntfptwdl
ahpfrmiahngeintlqgnvnwfkarGLSTGLGDEGGFAPNLESNR
>Protein8482 31
rVAVLGLQQDWLHNLFCQVLQGLARmqplec
>Protein8486 33
dvkVTLFDGSYHDVDSNENAFKmaasmafkdam
>Protein8485 82
gifydgnfflhvsnyyqyyharksrisisglheyirhrVANEEDTDVRychivdahyfrg
rlraqdaeqrdlllkerlfdev
>Protein5422 25
mydgkkSTAQQIFYNAMDNIQTKls
>Protein1500 21
SANEGDGPGGAIFRsdrdwwy
>Protein9689 99
mtaalgygrgtsaagqeytgwllgatvpvgavdikavyatnkgdivgttrkigvgahynl
skrtkiyvdfgkVSGDLTAIGAAVDANPSGYDLGVKhtf
>Protein9686 531
mvrtidllgdrlflggqfngvavnggrvapapntyevnaisgqvggwrpqtngtvfdina
sergdrvyiagwftkingvagepyatrssdgapltglhwlrTSSSPSGTYSQTVKevgnq
vfvggrehffsaynrdtgartqanlavqggdyqaaeqafgymfgtchcggtdgvnisgkt
iyngnnrdlnngatrsdriqqvglydgatgayqdwwlpsistgtgdgpwamtkdsneciw
qggdtkrdsysgnaaldwaggftkycsavdrsvptapnghttqlrpdgtvevtwgaasdp
sanlrylvfrdgkvvgyswggnyvdrnipsgkhqyavaaidaegnigpstvpsslqliap
pketevmpsnaawqftlnpalappgwqalkvsptgwvqgpaklgfgrsdlatvisnanas
pfpmvgyfrttlnlpnpsqfssirlelvrddgaaisingtevvrdnlpsgvltpstgalt
vlfgapertpvsytlpsrafqpgantiavevhnankwsgdlamslrvvgvq
>Protein9685 99
mharSTGPYSLITQQPLGGKaqfggqrfgemevwaleafgasnilreiltvksddvvgra
ktyeaivkgepmpepgipesfnvllhelyglglevkleq
>Protein9682 234
lildifaqhakskegkAQVELAQLQYLLPRlrgwgesmsrqaggqvggagqgmgsrgpge
tkieldrrrintriaklrreikemktvrdtkrgsrhanripsvaiagytnagkssllnrl
tgagvlvenslfatldptvrraetpdgreytladtvgfvrqlptqlveafrstleevgda
dlllhvvdgshpdpegqisavravladvdatdvkeiivvnktdaadpevidrll
>Protein8812 59
mkEGLFAPAAGPLSKyisgakrdflnaraivnggelkkypekaklivsysesyykamts
>Protein8814 145
mrLLILGPPGAGKgtqaariaehfgipaistgdifraniknetelglqvksilasggfvs
devtnaivadrlaqddcqagflldgyprtlpqvaaldellaskgqtlehvleltvdedav
vqrllkraavegraddtedvirerm
>Protein8816 96
mdgqlsesttipkELIAPVAKagprcagagdvlreqletqditaeqvdciveainndeel
nqqvwdalaasyggdqskaaalketiaktatscvvg
>Protein9957 191
mglgktptvlahlaapgsegpslviappavvgnwaaearrftpglsvvvhhganraqgaa
fkravrNNDVILTTYGTAVRdvglledhnwdkvvldeaqaikNPANETSQQLRrltarsr
ialtgtpienglgdlwaildfcnpglvgsrpefiaglsgeaeaalrALNGLLVFRrtkse
pevakelpdri
>Protein1098 279
gnlvifgtldaqlvaldrdtgkvvwkekledyaagysssaapiiakgkLINGVSGGEFGV
VGRidardpmtgkliwtrptveghmgysfdkdgtkhengisgtlnatwegdlwktggaat
wngatydpetnlifagtgnpapwnswnrpgdnlfssstvaidadtgkivwhyqntphdgw
dfdgvnefvsfdykdpktgkmikaggkadrngfffvndrtngfffvndrtngkGTGGDFS
PVETFADTLGAAVGASRaavdagwyphtsqvgqtgkqvs
>Protein3935 39
mgfalkiagvdkgeirkrVEEAAAILDLTTYLERkpkal
>Protein3933 35
mgfdaefavvqthihkQSPDISQGVTEGQGLFKeq
>Protein263 37
mggypsatgyrFEAHNTGLERriakgeaiplgadldp
>Protein262 30
vviarSGEIVIHDEHGRererhkvpygail
>Protein266 63
mkekkarvedalhatkAAVEEGIVPGGGTAYLRclkgldslkdlpleqkvgvdivkrale
epv
>Protein3212 24
mgskylesaarQPELMGELQTKmf
>Protein3217 116
tgtplnfpivadpdhkIAELYDMIHPGEGDTSTVRSVFIVDPEDKlrlmltypksvgrnf
deivrvidalqatdanpiatpaptptpspprptgspataNPADPTVQEAFLLGARi
>Protein4079 41
swgdpgrvagtrfdnaganirGTNTFSGVQSGLLAGSRigf
>Protein8565 34
mvergrMTPAVMGQTLSRirptlnygdfntvdii
>Protein4295 45
mhslqyafrdrrarkgefrklwiarinaacrINGISYSRfinglk
>Protein4294 32
hrprEGGGGAGRpggqqpqrrgddaqdrppta
>Protein4299 67
sfqelyrflrpssdaekalasavflsakrnvteissaqvqkelkyigerVSNITQAISAL
VKkklml
>Protein5213 59
mstgrevsrfedikrtypkpvsisssvlldrercvlcarctrFSDQIAGDPFIALVERg
>Protein6740 53
mfrkILNEGQAGDNVGILLRgtkkeevergqvlakiksinphkkfkaevyvls
>Protein9210 170
msgadellaelldtvrwrQRRVRMYDRMVAEPRltawwglsdelphpslssawdvlerry
errfismganfyrdgddsvawhadrnrrevrhptiaivvlgerrsfrlrpiaagpapvtl
taghgdllvmggacqhrwqhcvpktrrpvgprvsltfrhvhddnydrppg
>Protein9211 201
lnsphaahvhilsclhlsvlqdknpisnftelyaawldqlsikalnerfykdlqswylwa
rrkitfpkgqivdeegfpsvavirlltrLIFVWFIKEKGLVPDDFFAKhrlaellkedpr
khpkssnyylailqnlffatlnvemnkgnskprkwaqaedaafqgkqkdrmqhsvyryqd
lfndpeqalqvfasvpflngg
>Protein9212 27
DSMVGPLLYAFSTEEPGAAGRaglrrw
>Protein9214 53
mlfkgtptvpagefsrrVAAMGGRenaftnrdytgyyqqipsnrledvmkles
>Protein9747 121
mdqvrqqlarrirtlrkdagltqaelgaraegiktseisrfelahrTPSLETLARlaegl
gvslpqlvtfdennrpgrpelarinrLLADQPDEVLRaaltvletliavrripespsadn
d
>Protein4925 18
avakTIAEQADVAQKavn
>Protein4926 67
glnvgfsvpqvlgnkvrfkATDPTFNTESRiarqymfmasyeaalgkkkewtlapfaqvn
fvnkslp
>Protein6292 39
rvldptdykvadlslaafgrkEIQLAEHEMPGLMAIRaq
>Protein6568 158
aapapapaarPAPAAAPAAPVSEKvtfaadaffdfdksvlkpegkakiddlvskigginl
eviiavghtdsdgsdaynqklsvrrseavkaylveqgieknrvytegkgekqpvadnktk
egqaknrktkegqaknrrEANTATVQGALQEDITSGKl
>Protein8552 71
miiglyhltcetttvyaaesgegaealrsfstpaearMAFDSGQIELGSLVRirlfdtvp
pagfvlpegve
>Protein7161 32
ASLATDSFISAASFQETTRvlteavdrkstpq
>Protein7168 29
gnlrnekrMLQESVDSLFDNSRrgstana
>Protein10054 214
kYGGTSVGSPERiqavaervkrwhqqghdivvvvsamsgetnrllglakaitddpdprei
dqmvstgeqvtisllamalqktgvaaksytgaqvairtdsafmkarieaiddakmradla
qrkvivvagfqgvdtegnittlgrggsdttgvalaaalkadecqiytdvdgvyttdprvv
pqarrldkitfeemlemaslgskvlqirsvefag
>Protein2531 46
gektagnkIGIIQVELSPPTDDPYVRlrnigfslrnvrtmidsvap
>Protein924 40
mdiqhrfgtinngakDLFGLFAPSNIRialsyvpiknlla
>Protein4635 55
mnaaqtslkTTVVANDAAVKATADAWTASTAAVDAAKaaasaavskqqadkvlat
>Protein10239 43
mkgargharpgnaangakAEVFELALARvsarlevvaraaaee
>Protein4951 55
nvgkdnkikatldvvkDIATESTIYGIETYEKFPTALEDHFGGSQRatvlaaaag
>Protein3918 38
mtaigrgqrqliigdrqtgkTALALDTILNQKenwdpg
>Protein742 32
mqiillekVANLGNLGDVVKvkdgfarnflip
>Protein3001 230
nnfalwkvlgkptlfgqnppeghtykTTFAGEVSYLKswisqretmmrkLYGDVPIVRsr
gnvqtkGWMPYVNSGQIIGTQGKalrlegmnvgiqdssvtgsiqanshvqsigwsgykti
gsstligttgrnlrleavqfkltgnlatkydisyrlatkydisyrahvskqgwlpwksag
atagttgkNILALTGASKvnlighshggptaryvagvapqlvasvtsigg
>Protein3009 109
mavtklrarkqpanqchvtnvldhpvliaadaaesgirGFAEMETTVGVVRyapfnalsl
lvgaqigrpgvltqcaveeatelqlgmrgltayaetvsvygteavfmdg
>Protein1742 143
mlvgtkaiatlsagylnardyakerVQGADLTQMTDKaaprvtithhpdvrrslmlqkay
aeglralvlytasqqdivdqaqletgseqldkdspaglaqrvndlllpivkglgserawv
llgteslqtfggsgflqdypieq
>Protein9515 182
ellvaarrraedeydarvadyvrllgeqearsealtddidslegrvgeyrsvlerlveev
rrVLDDPDELRfrptleltapavptgspapvpgsvmpeaaasdadatwepgswsdglsqd
ggpdvegdaevegasepegavepegrddrtqahtaivqpqvdededvaapvepapadeap
ap
>Protein9511 122
mgktnpsqvarerrkvsirkrvsgtverprltvfrsashiyaqvvndesghtlvaastrs
pelkeleghrGNINAAAAVGKllaekaaaanvtkvvfdrngylyhgrvkaladaareggl
df
>Protein8602 25
mvedyrQALEDGQHVVKslvrepnk
>Protein8603 78
dagqagdgaflrevlerhrALTDSAVAARlldrwaeavgefvkvmptdyrrvldvtakaa
adgldtdatleavmaaar
>Protein8605 163
sfvvesllqgsidtlkrHGVSDDNITVVRapgawelplvakklaasqkfdaiialgavir
ggtphfdyvagecakglgvvgldagipvafgvlttdsvafgvlttdsieqaiersgtkag
nkGDALANTITDDAGSYTLKvsgyagaillemtstasttmlcd
>Protein1528 98
gavnfyipnipsttlpagqysavvssdvpvaatvgltdspekLGDDYVGTSVPAAELSFP
LIYRnygsytsqlviqnannsaqtvnieffkqgvttpa
>Protein1529 17
iigrLDDVLNVSGHRlg
>Protein1523 31
piklaysarnrsasirIPYVSSPKavrietr
>Protein1521 39
rvrILYELEGVSEELAREAFALAAAKLPVKTTIVTRTVM
>Protein6171 44
sikttvadseaaskatkaalekSTAAVEAADAAVTDAFNKqqad
>Protein6177 37
mreqkihrVFVVDQQKlvgvvstsnildallsacawp
>Protein7374 32
sitrlarAYNTVIPSSGKvltggvdahalekp
>Protein7804 52
mvrSMMGATNPAEAAPGTIRGDLATLFTENLIHGSDSAESAEReigiffpdl
>Protein7809 153
avtvkgpkgelsqdipgaiavavndgevnvsrgdderetrslhglsrSLVNNMVVGVSTG
FQKDLEIVGTGYRaaakgsnalelqlgyshsitveapkgitftlprntyieitgidkqvv
gqvaaniralrspepykgkgvryanehvkrkag
>Protein241 40
mivrqpleltkntetfdikVTTSGGGITGQAGAIRlgiar
>Protein3278 74
meavledayvlinqgkISAIADILPVLEKvvksgkplliiaedidgealstlvvnkmrgt
ftvaavkapgfgdr
>Protein3279 28
mpalpqelgwketikMNPLEDVIVAVRa
>Protein3270 310
lnlglpaiqgdlrSEPFSSTHGPAFGVGLNIRkglgyvtslrlhgmyanaygqdfiqssy
aynktlngafsnsptenysegadytgnvwvpnyktqvghgsldllvnlnninfhkadpkf
lvyafagiggfifntsydaldasgnpydfqtilsgfgsqntsekeridaihgvldgeyet
qaevanpasrdagdvratwvrnpslsgglglsykigssleigletrathyfddladgqrw
eldgdytdhydmfqytslnvgislggdesvdplwmvnpltylydkvneidpdnllkdsdn
dgvidrldke
>Protein3273 75
elvgdflvetfthagdehlphglhllahavvlgvghvvddqalgrhgrlgrlglvarHAA
LEGARlnggvlqnfa
>Protein9203 152
klttvayenndkkiesiyskriragkrrTYFFDVRatrgndyyltitesrkrfddngydr
hkiflykedfnkfikalgeavdyvktdlmpdfdfdafnhdenpedasfnegvvenkavep
paevieekkeevapvtevtssldsnteevdkw
>Protein4919 32
taydqidkapeekarGITISTAHVEYETANRh
>Protein9200 75
miiqylpvippelrplvpldggrFASSDLNDLYRrviirnnrlkrlldikapevilrnek
rMLQEAVDSLFDNSR
>Protein9206 285
LFMTFENFEDLYYNKILFKGYKQRhkykrfpkywikpdhnkkfyfnqqinsvslyvlnfn
iyqniyfskfnilmshtaliyklfyyfkilqyklqsfvilykrhfkvekkmrvffaknnc
kiykhlnhklikffsfykinikikkklsivpiilkkneivkkkiilekkivknkitniqk
kkllyeydliynsktdinddfnlfflslniksdqfddfnsiiriinflkkesnykefivd
rlnlifytfmykklnyriktsniiklykkylkkniddlifeifnf
>Protein6115 83
avvktvtkGESVTLVGFGTFKsakraartgklpsalralartrrpalpsrEIGHGALAER
almpvlptreefpyairqvseal
>Protein4912 149
rhdrecgvdryaglnryqtataiakYVDHIAFHKgydnlnvfiadgnnfpdalaagaaaa
erngvviltngaagldntgfefasnyaysgkfasnyaysgkmiqnhnevwvvggnaklaa
akFGSAAAQSAGDIAADRntynvqisdlg
>Protein2275 31
syikFDENAAVIIKddktpkgtrifgpvare
>Protein3490 314
mdipkIISIDDHVIEPADVWQNRlpakyrevgprviqergkmqfvggvfsyepsdegelc
dwwlyedkrvpqtrlsaaagfsreevkvtgityeemrdgcydpvarlsdmdmnhteaqms
fpsfprfcgqtfmeaddkvlsdlcvkayndwmveewcagsdgrlipltivqlwdaelaaa
eihrnaergvravcfseippylnlpsihtdywepffraceetgtvinmheetgtvinmhi
gssskmpststdapaavgstltfgnamssmadwlfsgwldrlptlkTLLAQTLARmlnvp
faiadatalteagy
>Protein3491 60
scaglaqaqsagswlvrAGVTHISPEVSSGDLSAPSFANTKvdvladtqlsggitymvtd
>Protein3493 155
sgsltlsgantykggtnvtagkVIVSHNTGFGDKngtvsfaentsltiaanvnienalnl
agnttvvslgsgilsgvisgdkggitsnstggylelrgvntykgdlrgvntykgdtqind
gilaistikLTSPALQGVRtyttdatgkfiarllp
>Protein3495 31
myialakkqgadlkkISGTIQNDILKeyaar
>Protein9688 285
prRVGCEIASVLGRPDAKdtrdqfridaewqlgahllragvdidnfesvagesysggivw
rygrYSATGITNENSVVRkrvfqsgstvavdqtafyiedswnvtdnfiaylglrwdnfen
kngdgetfaeiknqfaprlgfswdvygdstfkvygnagrYALPLTATVAVRgaskslyse
qfytytgvdpvtgaptgltlipnynngrdirYLNNEFGVGKNPETISDQGLKPMYQDEYI
LGFQKQITDTFSLGTRlihrdlkaaiddqcdyrpiidwalangft
>Protein5890 53
evlarDGAHVICLDIPAQEADLQRvagalggsvlalditaadapqqitdycka
>Protein5896 29
alkaavdtakGTAQGLVDALPSTEQTAKr
>Protein5239 33
scgysevyskrVADEILNVVNSAAANAVVADAK
>Protein6765 22
mrQLLESGVHFGHQTRrwnpkm
>Protein9232 171
meveiliaevsngpdddrlfhilydgtlideasftvlggdaeavrnrVASEFEATPSLAD
GLRlaalalagpdrslsagdlevavldrnvehrafrrltvdevaellggevggsdqsgsg
ngasdveeiplaatvttdtgatdlstaetdasaeaenddekapeadsddgt
>Protein9236 137
VDVTDATFETEVLARseqvpvvvdlwapwcgpckslgpildkvvgelgdkvalakINVDE
NPQASQVFRVQSIPAVFGLVDRqvansftgaqpeakvaefvrsllppdeteavnalvelg
deaslrtalsmdaiheg
>Protein9235 109
KTQTKWHYYRCQQQRrsqhqnrdkalqmlksrlyqqeierqneerakvestkrriewgsq
vrnyvlqpyklikdlrtshetgnvqavldgdlnafikamlmyqtnvave
>Protein1231 56
lagkryprnrlrELYAEAGKwsnvadllkddlkgdpmrdleqtkaaywqlieiyrd
>Protein4949 187
mitkgakvivvgaidgaqlgtqlkaakDSGATVIAYDRlltntadvdyyiaydnfkvgql
qgqalldglamkKPAGPYNIELFAGSPDDNNAKvffdgamevlkpkiddgtlkvvsgqtt
feqavtqgwkaenaqkRMDTLLAGSYTGSTALDGVLSPNDTLARaiitsvkaagkpipvv
tgqdsev
>Protein5090 97
rdtsslrVVPCGGSAVPTSLSKrfeevtglpilqawgmtetspvgsvakvistledssqe
kldeggffageagrvarWIDSEFQPSTLSKdqqmaem
>Protein5091 30
acytreghtgardrQTIGFQSIRggdivgd
>Protein7498 24
hlkELTCAFYHQFFLLHSPRseer
>Protein6819 20
mrtisavvagkSPGPEASVR
>Protein6818 32
SFTIFMTSATVLAIRfswlegckkigfnvrna
>Protein6544 76
mrLTGNQDIRLDFGNTLHQIRgldlngdglidqngqennyayleannavvgahhsgfavv
daysrnplniydarse
>Protein1267 57
adygvatyrgttedlsadarlagvvdldvgactrGNPTAEHNALFANRngvranelv
>Protein7638 227
metqekLMEVAPGAKvwgltfngsipgplivvhegdyveltlsnpktstlahnvdfhaat
galggagltlvqpgeevvlrfkaikpgvfvyhcapggtmipfhvisgmsgaimvlpkggl
kdakgkpytydrayyigeqdfylpkddkgnfktygspaegmkptvhqlkawqicwkwqkV
PLSEMFGYVTQLRslssgratstmefshynpapnniaeeviakakgk
>Protein7149 17
qrrTDILEGGLGDRklv
>Protein7146 62
ingkeqllavdnvvicagqdslrELMPAEGQTTKakyhliggaslaseldakrairegae
la
>Protein7147 169
vktqendgyvalqvtfgsrkasrvtkpiaghlakAGVEAGEVIQEFRvtadaaakyaagv
vvpvadvfavgqkvdvqgttigkgyagtikrhhmssqrashgnsrshnvptvtavrttcl
vlsvwrripvacflvsaLVATSPNVGRyqqvtispafqamltdaladrl
>Protein7632 35
mvkevatkTSDLAGDGTTTATVLAQAIFReglknv
>Protein7637 162
myingdlvesknisvngasatltfnktfsvakssnstielkTQELPQLDNNDTVRVTRPT
SSNMSDLNGKtvtigsvttgnlvsianasltvavdandsadllaagtanqelgkirvtak
nddlsirelkvnisslnmtgatrliqsptlvdaagnviangt
>Protein2041 314
mdlpkIISIDDHVIEPADVWQSRlpakyrdvgprviqergkmqfvggvfsyepsdegelc
dwwlyedkrvpqtrlsaaagfsreevkvtgityeemrdgcydpvarladmdmnhteaqms
fpsfprfcgqtfmeaedkelsdlcvkayndwmveewcagsdgrlipltivqlwdaelaaa
eihrnaergvravcfseippylnlpsihtdywepffraceetgtvinmheetgtvinmhi
gssskmpststdapaavgstltfgnamssmadwlfsgwldrlptlkTLLAQTLARmlnvp
faiadatalteagy
>Protein2513 140
qkafnaltpeykAIVENAAANAHVDMQAKydgrnpkalkelvgagaklkelvgagaklhp
fpdavmdlafkesmalyaeisaknaswakiyadyskfrMSMSDPIADMLTRirnaqqaqk
ssvampssklkvaiakvlks
>Protein903 32
tarAASGAGDAGRadprlgqplvgarpwpvca
>Protein6051 202
lsglikkrkietvsgtgrleadrsvsvkladggtrtlrGDTVILATGSVPRtipgfepdg
tvvctsdefleladlprravvigggaigcefasaapsaaslrprwptwvprspssrrcpr
EMAGGHQGEDTSGVDVQGRlaadpdlpwkallrtwrpnvplitaaegqaiaggteltgat
eirvagesakfgisevrwslya
>Protein762 17
kCGVLFSVEKilvspnc
>Protein764 80
manldvfeaedlnghvlghedefrAALDTLADLPVVGDIRgmgyfyaielvkdrdtretf
sadegerllrklltprlfel
>Protein765 23
mcqggdftrGNGTGGESIYGNKp
>Protein766 16
gkGPMVGNNVSHANNK
>Protein3029 252
mlrgpsndtvalanpvwvstylnnfgtsngtvpalytyddaaaqsvyaasgpnptsssnl
psgsyipfqplsrfvgqspvgiwtlniadiqsldrgtlasatlninyttgggsgsggaas
vtwwdaptggtqvgtgspflptgyasftpgdtvfyaqcdasstcsnnrVPVTFTVLPAVT
APRvaspepicagqivtltannpigqvewysnatlttllhigasyttqplngtttfyavn
nngtclssttav
>Protein7217 62
yvlagfgqqdldaiagvtnkrTDTVMNLGGGALYSLSDVLSLRaelraihnsdwsktdyl
vl
>Protein3022 45
lqpkrtkfrkqfkgrnrglaqrgskVSFGEFGLKttdrgrltarq
>Protein3027 33
lgvpdtptsvdrlglaferNENMTNSFNPKppe
>Protein5390 159
meyktpgvyirevdsgpkpiesvatsnpgfiglfpfsppsdatavtgsdgarelvgkvap
qlvdatgkVNPDSAEEAGSALVTAFRfksrnvkdvkkllelnghkvtfgpgskgrvkiqd
tkTQAAVEVAEVVVNAEGKvvteddqlveellnninatf
>Protein5392 35
egiltarGGMTSHAALVARqmgkvcvagcgqleie
>Protein5395 33
llanrIIFLGSEVRdenanaicaqmlllnaedp
>Protein5397 32
DNYPHNHGDAINQLFGVRGLFTPAPTDLYReq
>Protein5396 54
ysvrisdlstasplqrtfaeyrDAGLSATTTQNKatwsrvegsdnaevlilnsa
>Protein1724 97
gctvltatdgfdalakIADSNPDIIFVDIMMPRldgyqtcaliknnsafkstpvimlssk
dglfdkakgrivgsdeyltkpfskeelftairqyvks
>Protein1725 41
nvrDNEVFTPTDLINAKtlssvinsffgtnqlsqfmdqtnp
>Protein1726 84
eawkdkntgqfteqtewhkivfygrlaeisgeylrkgskVYIEGSIHTRkwqdkttgqdr
ysteikatvmqlldsrggggnnqg
>Protein1727 40
mghrlskiytkTGDDGTTGLGDGSRvakdslrveaygtvd
>Protein4558 208
ragraiaegrfkSQIVPIVQQTRkgdvvfdtdehckpkttleslakmkpafsktgtvtag
nasgindgaaffvlaaadvaakaghkpiarlvsyaitgvpneimgigpisatklvlkkag
ltldqmdvieaneafaaqalavsrdlgldpaktnvnggaialghpigcsgafiatkalye
lqrtngkyalvtmcigggqgiaaiferl
>Protein9535 45
melrvalrALLDATEDWTCVPDQPFTVAQYPASGYAAVPLRlrwa
>Protein9536 85
mqvilredvsnlgkSGELVSVKPGYGRnylipqgiavlaternvklldhhkrtiaqrnak
llkdaqavadklatlnlkfsrqage
>Protein4553 65
madlaaecergfdvgllskqreewvlvtlirEADEVESLVGYSYSTLERIGGTPAVLLGL
AYVRr
>Protein4554 75
mgiplarTLANVEYLLSDRirgqlgaqitlrmtcfddtslheqdeflrfcesrgvessis
glynykghiysdlpv
>Protein5178 39
msqnepnesgerGAIVNTASVAAFDGQIGQASYSASKgg
>Protein5174 271
mpqwagscwyelryldptnserFVDPDVERywmgprtnadgtetsggvdlyvggvehavl
hllyarfwhkvlfdlglvsspepfhrlvnqgyiqayaytdargqyveasevtevdgeflf
egqkvnreygkmgkslknmvtpdemydafgadtfrlyelsggplessrpwstrdvvgmqr
flqrlwrnlvdeqrlwrnlvdedtgeptvvdrpaddetrrlvarLAAFPCHRvsrsalrg
pesglgllffggfrfhlgrinptqqhprrhh
>Protein5176 27
trndetsksigvkDVDTTYLGFGMETR
>Protein8627 112
srDTMLAEATTTHDTMLAEATTARdtmltearerAVEMVTEATDKRTTILTDLESQRdsl
tarieelrgfegdyrsglrSHLESQLATLEATGISGKlvdvdlepaalvegs
>Protein1093 53
avasgekVAITGFGIFEKasrrartgrnpstgaivkikathvprfragaefks
>Protein1090 74
mrliifgppgagkgtqatriaerYGIPAISTGDIFRanirgetplglqvkeilasggyvs
deitiaivadrlaq
>Protein9398 174
mkgyyknpeatakTIVNGWLNTGDLGFKsfngtlsvrgrvkdtivllggenvepvpienl
llehahinqvmvvgqdqkalscliwpdveklkeagwninygddlnkneklrshymtaikd
iisgqngfksferisdfrflpkamevgdeltnlfkmkrnvisdkyakliksmye
>Protein9394 181
geqvvetfqrHQGMELIHARagdrflerlagvidpeakrkaigelfirvfeeakgglvda
dylvqgtlypdviesgsataaiikshhnvgglpddldfelveplrslfkdevrelgrelg
lpeeivwrqpfpgpglgvrivgevtpervelvraadaivreelrmaglereiwqafavll
a
>Protein9391 78
mklkaqdptisfrrscrEGVCGSDAMNINGKnglacltnmrtlpgdivlkplpglpvvrD
LIVDMTQFFKqynsikpy
>Protein6152 98
mkkFAAALDSGKykakvdaelaegnkigangtpaffingrslsgaqpidsfkavvdsalk
dvdallktkkippakvydeimksavekaaappagddea
>Protein6154 154
ripnntstsgseehtavelvtkkklllvagrVHPELATEISERLGVPLGDVELASFPNGE
Rhcrygesirgadlfilqthdadlfilqthdsiegttindaimeqlimvdaarrasakri
tvvapffgysrqdrkatgrepitakEAISDLVGR
>Protein7827 172
mdvsvgnngtvtdqfgkvyyvkqwdnssdakreykgleletqlnrnqwsyvgsvtwsslk
GNYEGEGTNTPGRgetihnfdvqngtymydynwtapygylsghvpirirftgsrlftntf
gktsvglvyrfdsgshysnarsitknrlnpglsgqwgtsgtqymdqergagv
>Protein7826 68
mkAVQAAYNGYLDRykaipgdetlataaargwgasaaggggnangvllitaaqtfangge
qrpfwral
>Protein7828 28
mlvlrvlsaeksgkNSLDIAGLLKirgs
>Protein228 45
dkngngnftdsgdstalhdrTVLLADGSKgitididmigenypsa
>Protein593 18
ETINTGAVDKgwgrcwyr
>Protein599 40
vslvettvgrallseilpkGLPFSNINKalkkkeisklin
>Protein3252 32
prtssrrrcdwpsapwrGAALTLSSGAPAGRp
>Protein3251 42
qilhsisnfiffcqliavglaqqikeaqankSNLLFGILPRq
>Protein10157 268
mgivkGATEAQLDEVVADFATAARvaqnagfdvleihlghnylpssflspnlnkrkdryg
gslknrlrfprriidavrgavddrvavvaklnmadgvekglwleeslqfasmleadgqld
aiqltggssllngmyffrGDVPMEEFIATQSKvvgwgmrvmghkIFPEMPFEEAFFLPFA
Rqfrealtmplmllgginrrdtiegaldegfelvamarsllrepnlpnlmrdepghsngl
cvhcnkclptiysgtrcvlvpetasaah
>Protein10150 222
mdgtklafhsnasnlvvgdtnnqtdifvkNLSTGAVTRvstdsggtqgngysynpvfspd
gtqvvfysaatnlvagdtngvvdifvkNLSTGAITRvstdssgvqgnsysevpvfspdgt
kvafasaasnlvagdtngvedifvknlstgvvtlvstdssgaqgnnvslwpvfspdgtqv
vfqsgasnlvandtnaaydifvknlitgvttrvstdssgaqg
>Protein9424 159
mgnqalphlengdfvkcihtlgaplqpgqedvkWPCNQEKYITHFPDERLIISYGSGYGG
NALLGKkcfalriasvmaheegwlaehmlimgveapdkkktylaasfpsacgktnfamli
ppkdldgwkittvgddiawihrnktgqliainpesgyfg
>Protein2704 35
vlyiydalykqdtiqhvlvrHEQAAVHAADGYARa
>Protein2255 73
vdfdieksskvtielkAQELPQLASSIIRatrdntagsitdsnsdtvtlnqtlvgtkitl
ttasllvsvatkd
>Protein4704 695
mvrrsstvtferiahlqdrIATVNGDLLDQASLIELLRtyrphevynlaaqsfvqtsfsq
pvltgevtglgvtrlldairlvdpdirfyqasssemfgkVHEVPQLETTPFHPRspygva
kvyghwitlnyresydlfacsgilfnhesprrglefvtrkithgvariklgmgtglalgn
ldakrdwgwqpgrkeglglcrrlrrgdvpdaatgrtgrlrrfhrrhplgsrvlpgglrtg
rpqlggprdhrravMAQGAKPGEGGQLPGHKvypwvaktrhstpgvglisppphhdiysi
edlaqlihdlknanpdarihvklvseigvgtvaagvskahadvvlisghdggtgasplts
lkhaggpwelglaetqqtlilnglrdrivvqvdgqlktgrdvvvaallgaeefgfatapl
vvsgcvmmrvchldtcpvgiatqnpelrqrfsgkpefvetffeyiaeevrehlaalgfrs
iaeavgqsssldvraavthwkasgldlapilaeavpsngatryqsvsqdhglakaldhql
ielarpaldsgtptmgtlsvrnvnrtvgtllghevtrraveglpdgtidltltgsagqsf
gaflpagvtlrlvgdandyvgkglsggrvivrpdpsahfvaqdnviagnvigygatggdi
flrglvgerfcvrnsgatavvegvgdhgceymtgg
>Protein1442 256
mqnggchpvdgcyfpatpyagadypylaanvfkrsdnkLLLPGTTVRmvggvpigfiglt
lkgtpslvdpagvasvrFADEVQTVNQQAGALNRrgvkaivvliheggqqtpttspyngc
vgftgpmatmaprfsalvdvvvtghthqpyvctlpdpqgrprlvtsaasygqmvtetyfn
insvtkdinrNSFVSNNVVVDRasvpdpaetavldkwralagplagrVVGTVATDVTGDS
GGNRgietpmgdliad
>Protein9259 169
lrMTDVESVGGKnaslgemishlptgvkvptgfattayafreflkfgglaqkisdklkal
diedvrtlaqvgaeiralvevqpfppaleqgireafatlsagnadatfavrssataedlp
dasfagqqetflnvhgiddilnkihevfaslyndraisyrvhkgfthae
>Protein9707 27
mrSTSELVDTPEVRgminkisylvkvl
>Protein9257 49
mtkIIVVTSGKggvgktttsasfsaglalrghktavidfdvglrnldli
>Protein9252 83
mpatgllglavtdtichawdlatatgqnndlapelsaqalvgarHTIQPAFRtedgslfg
peqhapagannatqlaaflgrkv
>Protein8362 15
rrPGFGVTPGYKlar
>Protein5618 74
mipvecvvrnyaagslvrrlgvteglelnpptfelflkNDALGDPMINESHAKSFGWATE
EQLARmkelsfqvn
>Protein1282 45
slldsirrarVAAGEAGGITQHIGAYHVETPRgvitfldtpghea
>Protein6838 195
hpyrYVAHNGEINTVKgnynwmkaregvmsspvlgadlqklypisfpgqsdtatfdncle
lltmagyplsqavmmmipepweqhttmderrrafyeyhaamlepwdgpasivftdgrqig
atldrnglrpsrycitdddivimgsesgvlpvpenkivrkwrlqpgivrkwrlqpgkNAT
DFNGTSLSSLVNNRd
>Protein6831 24
mqiilldkVVNLGNLGEIVKvkdg
>Protein6833 37
rkGNTGANLLTLLESRldnvvyrmgfastraearqlv
>Protein7612 49
gagynfgafrLTASYAVADPSGDNNKHSGISVGAGVKlgagevlaqvtq
>Protein7611 73
mrAILGAVQSRrSEADLLDIRnfgtksidevkaklhgmglalkdsppgfdpsamvdgydd
fdddlsfaedeql
>Protein7616 33
prEGPAGAGRaarlpgahappprpsqhpggrql
>Protein10095 326
rvqipweeisprfdqklrelrgqaklpgfragkvppnvveklfgktvrdelardivqetf
qtavtkhetvaltqpvleegtltkgqtfayaarfevppliepkeytgvqvrrrpsvvdes
kveallkakqdeltevrpipegteretkagdvwtldiegklgdvnlarkdlkleigdtne
flpglhkALEGTPLSAVGTTRtitflptqerirtscrrrsvsapisatrrspspsvsvrs
arstcpcstmsspatpatprpsrhcapstatrcakrtrtrpnatpasassrpcssaALSI
AGGTSEIKRnqigerilgmprdplin
>Protein10094 112
mlaitgalkgagrgsdcalvtdgrfsggtwgfcighvapeavdggpiglvadgdrilidv
helkldllvddaelekrrqayaplepvytrgvlakfakLVQGAETGAITNPR
>Protein2060 16
mkqvlkDIQTGEYAKs
>Protein2066 33
gqqgqrYSALEQVNVKtvknlvpvwsfsfggek
>Protein962 47
fierigfynpiataseesiriaqdrltywkGVGAQASPTVERlinqa
>Protein960 53
mpykyyhgrTGTVFNVNPRavgvivnkqvrnriigkrlhiriehlrkstcrta
>Protein1391 69
kggstiaasitvrkisfgegverVFPLYSTNIDSIEVVRrgrvrraklyylrdrrgksar
ivedtnyka
>Protein2394 34
mqralaqaregrIYILEEMFKaiekpraelsrfa
>Protein2391 30
lpiwrQVGAGYGRglrlrrgkdrpcrhdgr
>Protein3629 36
irkefalskGENSVHGSDSEASAAReiafffsglel
>Protein3623 16
qtkkEALAAISDLNDK
>Protein3622 88
mggigtsicqrlhkdgfkviagcgptrdfdkwlaeqkalgytfyasvgnvadwnstveaf
gkakAEHGPIDVLVNNAGITRdrmflkm
>Protein2935 90
mraslvsrEVICDSVETVVFAERldgfvglagcdksipamlmaaarldvasamiyngstm
pgnhngeatditsvfegvgacalgtitsee
>Protein785 37
VCSSDLVGLVKpgldiggqgggvvdrgigghrglpsf
>Protein789 198
aallsrcyddpafraggsfcrlvspraagtnaltvtngfinlatdvvrgldftgrYTTDV
GLGRlrvnmsateykeqsnkLFADDPLVDTNGTIGQPRwsgavdvnytvkgwnyyygley
vgktssyeyleedaatsiykfdtpsyflqsasiqykdtvgkwsatfgirnladvkppvis
sgfynrvgnaplysgydy
>Protein9500 283
mpakkrrqqlivaagvvvvalvvtlvlirLLGSDPKELRYDQLIDRvdsgdveeatlhsa
qgqvtgkledgteftasvttegsddlarlisrsgaelkvdtaksswwedlllnvgptvlv
lgaflyfmmnmqgggigglrigrsgsktrtvdsqvtfadvagadeavaelseirdflsdp
drfaamgaripkgvllfgppgtgktllaravageagvpfmslsgsdfvemfvgvgasrvr
dlfkqakADAPAIIFVDEIDAVGRhrgagvggghdereqtlnq
>Protein4391 59
lahplrlkilefidkyqninvnkiyntlkIEQSITSQHLRilrksgvvmtektgkyvhy
>Protein5371 66
kantwtaastasgkdyavvavskvdagvsslsdeqkkqfgtllanarGQQELQDYIAYLR
ttakik
>Protein5376 44
mfttrpqpcaiipgstacirAMGVSMLASSALMKssraqsdhrp
>Protein8423 34
andrsgksfsdkLASELIDAFNETGSAIRkrdet
>Protein8397 113
makhapyvataksvkghetrpdgrAIAVDTGYQSNFRygaqqsftrswlmpmhqtdslpg
khtiawkfkwgyaidhhgintvpkecliritkaedggigargpwepvrtgftp
>Protein8428 32
VLFCLCFCCLFLVYNGAIEEARclhceigvlq
>Protein8429 71
maergwgrIINISSVNGLKgqagqtnysaakagvigftkalaaelatkgvtvnaicpgyv
atkmvmaikpe
>Protein8398 94
aasaskdvrhykqtlswgrwlnssvnygdanasvklaandnvhyiigvpaaslpssgiat
yrFVGSTTPTGTLSTPTKegspastlsvvtgvsv
>Protein1706 62
alpiyattprFVTDTTPNNEATYRvrfyyytgnisgaaadifqavktggvpvirvthdgn
qp
>Protein1871 33
vtkskfdnvygcrHSLIDGLNRasdvmiggkva
>Protein1704 106
averNAIQAAGAAATAKdladaakTAADTALTDVTAAKtaadkalvdantaklaadklvt
smnaaqtsvtsmnaaqtslkQMDQLGMSSVKffggdgictteiiki
>Protein1700 22
niyrYTLAGTEVSALLGRmpsa
>Protein1878 34
eyqgkeilrqagvpvprGIAAFTVQEAVEAAQKl
>Protein5112 104
mllytrkaaapvvrkVIESALANARvlnpsvdvdglyvsigsvdkgpnshlrrwrpramg
ratqitkgvshiaitltdrpppapkktkktaagdaagtttatqe
>Protein8645 219
fggvkrialasalccaglaqaqtgdgvtlyglvdvgvtsvsglkGGTVTQLASGIMEGSR
wglkgtedmgggykaiftmesrVEADTGANSNRPISGSQLSDRfsqaplmglptalqpav
tgvgallanefgvnvgtyggrgfdrQLYLGLITPVGAVLAGRmytpafetnamydimetq
sglaagqivafpavleirksnsiayrivkdgisgalmys
>Protein8647 149
mqtaasssalekSYELPDGQVITIGNERfrcpealfqpsflgmesagihettynsimkcd
vdirkdlygntvlsggstmfpgiadrmqkELTALAPSTMKikiiapperkysvwiggsil
aslstfqqmwiskeeydesgpaivhrkcf
>Protein8649 512
mrergaipyaytadigqydepdldsvpvrakeygaeearlidcrtelvreglialqcgaf
hirtagrtyynstplgrAVTGTLLVRamhedgvdiwgdgstykgndierfyrygllanpn
lriykpwldadfvaelggrhemsawlternlpyrssqekaystdaniwgatheakaledl
stsmeivtpimgvahwdpdvdiateditigfeegwpttlngatfadsvalvmeanaiggr
hglgmsdqienriieaksrgiyegpgmallqiayerllsavhnentlenyatmgrrlgrl
lyegrwfdrllyegrwfdpqclmlreplmrwvgstitgevtiklrVSDPIMFGHAVRaff
pglfaeygdvlaeagfnpnnglasldaainnlpvdartsvesalaagyaagpelamvnsd
kGITNLHVPSDVIIDASMPAMIRtsgqmwgpdgesadtlavipdhsyagvyaeaidfcra
ngaldpttmgsvpnvglmaqkaeeygshdktf
>Protein9118 253
mgehaaryrrfaealvdagcvvyandhrghgrtaggaerHGDLGEAGWAGLVADLGTLGR
rareehpdiplvlfghsmgsfavqqfliehsgdvdaavlsgtsaldvigagidpdaevdl
safnapfepasteyewlsrdraevdayvadedcgfglnataarGMLEGTATTADPEAIAR
irsdlpihlmsgdadplagggelielvatryrEAGVTDVTVARypearheilnetnrgev
tadliawldtvlv
>Protein3925 18
mnvegkWDDDLMTQVKkp
>Protein9116 178
vpqhiltyistenyglllfitiltvgviyvivrftegyrkvpliytrTGRDERSYFPIRv
nqagmvpiifaiaiitfpsligqilakgsgkgadigawlaanlsmqnpswfyigayfalv
lgfaffyvsitfnttdvaeniqkrggyipgvrpgketatylqhvsdrlnlwgggflai
>Protein3695 63
irgiqdktgttlniddsgkIMIAATSQEATAKaiamirELTQEAEIGKlymgvvkrivdf
gaf
>Protein7847 31
egcyktnvdkvyaagdvrrGQSLVVWAIReg
>Protein7846 29
DVLMWDMVMINIQYHTPKrcnpsssanhi
>Protein7845 31
irVEDLSVAIPAIPLQAIRaylsdsrvmgae
>Protein9488 120
ltgnsvrVPTPNVSLAILNLTFPEAVNRdelneyvrqialhsnlqgqieytsstevvssd
figsrsagifdaqativngnhvslyvwydnemgyscqvqriaeqmagvkyltippeklsa
>Protein207 82
mpeldawlhyrvidvssikelarrwyprayinsppkagghrALADITESIAELRyyreai
fvgapgpdtstakaiadrqsah
>Protein209 30
mqtlsrGGPIVWLSEDDAKsagiedndwie
>Protein9485 66
mtkPVAAYVAGQTAPAGKkmghagaivsggkgtaaakMEALEAAGVKvganptecgelmv
eivknl
>Protein7269 20
ansvsgtkYFVGYDGTSDPR
>Protein7262 31
merADLLAANAQIFTAQGKaldkvasrnvka
>Protein7267 58
hfshkvwhetspavgkakfplvgdpthaltrafdvhidadglayrGTFVINPDGVIKt
>Protein10178 211
mtpfkgvardnnlradlsieklrslkpcfdkkvrpeqgtltpgnstpltdgasavllase
ewaaarglpvlaylsfsevaavdffeqkEGLLMAPAYAVPRmlaraglklqdfdyyeihe
afaaqvlctlkawedkafckeklgldkplgkinrsklnvngsslaaghpfaatggrivat
lakmleqkgtgrglisicaaggqgvvaiver
>Protein10172 27
mehkaewhgtppnaeqakQALEELAKt
>Protein10171 120
mashtrlvaiggrppdlvnppegcsfsprcpyvqdrcrteqpelqesattpghfyachfp
vgspendeirvqlrkagvslpgdqladspttaptrnpqasvrEQLADTADQAQQQRseea
>Protein10176 71
mydgrtrLSEEVAAQVRehfgdkvcrnviprsvrLSEAPSYGMPITLFDTSSRaavayre
lakevhergap
>Protein10177 119
meleltfaratlaaerADTKPDLESTLTDAADAARrwiddagvqaqlgrmelqdrvsais
qyldraraeviragervsdvvgtelgdvrsatlssidgirdvivdagrsiraageslqe
>Protein2234 31
eprMTSVGSQDTTGPMTRdelkdlaclgfsa
>Protein2231 41
ksvgidksaqwvllpainntetpqagarLDSITANLLRvng
>Protein2722 123
mvvasetavfgvpevlrNLVAAGGGLFRlprvlprnvamelvltgrldfpaerahhfgwv
nalteeadaldgavqlaeqvakaaplavreprllrwpsarvaASVTVLNNSQHEVHLLDF
DGR
>Protein4768 31
cngtghirDTESSALQILRmvqeesmkdnta
>Protein4765 37
srsewyregrvplhtlrADIDYGLREAATSTGQVGVK
>Protein4762 79
myrhaaeratvpvvlhldhctdrnvlldclkagwgsvlfdcsgrTLEEATEQTKqvvrea
rsfgadvegeiegitgved
>Protein1302 28
mgevvkvkdgyarNFLLPQGKalrasda
>Protein6461 36
llayaflqsrTGEVVESLEMASIKllnalrqirnna
>Protein6465 107
sldalkeygfhwatrSGTTVAISDVVTPPRkleilegyeekatkvqtqyerglitdderr
qelieiwtqatkEVADEMEANIPRtntiyrmvssgargnwmqlrqia
>Protein4182 35
sastvntinitggrSSTVNLFGSTPGINSLENNRg
>Protein8098 32
kaefdakraelekqaaekLAAAQAEGEKlsgh
>Protein9276 195
EGLNVLQYFISTHGARkgladtalkTANSGYLTRrlvdvtqdlvvteedcgttngalmrA
IVEGGEVIESLRDRilgrtvaedvlhpenravlasagtmleedlidelelagvdevkvrt
altcetrfglcakcygrdlgrgglinlgeavgviaaqsigepgtqltmrtfhiggaasrA
AIASSVEAKsnglig
>Protein9277 267
mlganipiefskGEAAPGQHEINLRysdalemadnhtvfkngvkeiahlegesatfmakp
faeqpgsschihtslwspdgdtplsggdagdgmsadmrafvaglqthladltllgapnln
sykryqpeswaptatvwaldnrtaglrlvghgaglriesripgadanpylafagviaagl
agieagldcgdpylgnayaatsedgtalthvpwnlpdattafrhsdvanaafgedvmfhl
vhgaeeewkafhrsvsdweyrrgyerl
>Protein4986 32
kkaaviikkVLESAIANAEHNDGADIDELKvk
>Protein4988 146
nvvgtqeyhpeprvasivgshfkpefvvnvketgkTLMVDYSDLKalkmteigsapflhd
ggldstkryfmvaannsnkisvfdlkedklaaivdvgkiphpgrganfthpkfgpvwatg
hlgdetisligtdpkknkqyafkeva
>Protein5588 90
mnkSDLVNAVAEAAGINKtqagsavdavfsgieaslksgdkaafvgfgtfstahkpareg
rnpstgktisiaaktsvkfkagksltdavn
>Protein5580 227
dldgifkaydvrGLVPEQLDEELVERigaafarfllglphspgscsgcptgcrrtsgrrt
vcwwggtcgpavrtscrhlrgvsqardsmwwtwgcapptrfpspadrwmrrppcsplpti
ppvttasssaapehgpsawrpasigcvtwpetnAGAPLPGDLATRlagavvdsvddamtd
drWGALLDALAFSPIRalvdldhipakpseellgtvravasrlpela
>Protein5581 294
gyakvtwaqvkATVYPLAAGLIDLGIGGQDRvaiasgtryewciadlanmcagaatttiy
pttiaddvafiladsetkvafaenaeqvaklrsirelipgvakvvvldgegdgdwvisla
dlaargsaalaadssivdqridtiepkwlatiiytsgttgrpkgvrllhetwtyqgaavd
ainilssadlqylwlplahvfgkqlltipmqigfptcidgridkivdnlavvkptfmgaa
prifekaygaprifekaygrTSVVANYARWTSPVGVATNKdassryqlllahaf
>Protein5582 101
meagrLASLADGSVLVGLGDTRvlvtatasrrvregadffplsaraptssrspstsksar
tpperspapsfvvrggGSALQALNGEEGPFGVASVLKlvet
>Protein6723 31
gasrAAVDAGFVPNDMQVGQTGKivapqlyi
>Protein1110 64
tdeegyllnlaewtpeaaaylaeeekvplsdnhwevinflrEYYNEYQIAPAVRvltkai
gkqf
>Protein1117 50
gtviaeevgltlekatlndlgqakrievgkENTTIIDGAGDASNIEGRvk
>Protein7986 67
rdglldiktkVGETPEGYEIFQPRgkfqfpvkkedlttilshlqaqmdltqdmytidefi
amarkha
>Protein7458 57
mgsgkgspewwianvkpgrVMFELSGVPEETAReamrlamhklpmktrfvrreggdf
>Protein5636 309
msfggekqrGQESQPVIADGKMFVTASYSRifaldvktgkklwkyehrLPDGIMPCCDVI
NRgaalygnlvifgtldaqlialdkdtgkvvwkekLGDYAAGYSYTAAPIIVKgkVITGV
SGGEFGVIGRmdardamtgkmvwtrptveghmgyafdkdgnktetgisgtlnaswkgdlw
qtggaatwngatydaetnlifagtgnpapwnshlrpgdnlfssstvalnpdngkivwhyq
ntphdgwdfdgvnefvsfdykdksgkllttrtraarwsrpaarltvMAVLIAHLLKwqyq
pthrgvswe
>Protein5637 52
hasfnntivtitdrQGNALAWATSGGQGFRgsrkstpfaaqvaaevagkaal
>Protein6855 25
mvdpdtgeivakANDELTEALLKkl
>Protein6586 23
mgrLIPAGTGFAAYQKlgmmtrd
>Protein6582 138
trqkrqrllarveeavefyhqrlktspdasaarsylrgrgfdtdeveryrigwapdgwdv
lckalrldaetatatglgftnkagrlqdffrarVLFPIFDPEGHAVGFGGRimpgeegak
yknsresdlyhksrllyg
>Protein7676 79
lariipgvqvtvvkevvpqqlspsgvlglvgvvergggvqraaswsrFVELFGPGSAWSL
PEARqalengvfelvvspv
>Protein2009 68
sgvqrgrvvgeavafarDLVNEPGGSATPAALAKtvaeramaaglgvklmdekaiakagm
ggliavnk
>Protein2004 33
hisegdivkttgrILEVPVGHELLGRvvntlgq
>Protein2000 217
kLVDTTVGRALLSEILPKGLPFANINKalkkkeisklinvsfrkcglketvvfadkllqn
gfrlatksgisiciddmlvpkekagiiersekevreieqqyvsglvtagerynkvvdiwg
kagdevsiwgkagdevskLVDLDHAQNIKsakrmverqrsvvwdvleevitehpvllnss
pstrccstvrprctaVGEEIEIVGLRdtrkttltdrk
>Protein2003 30
mdpsrWTLLTAPDATVRemavalrfkyqgv
>Protein940 67
pnygnsyfycdgvqvprgtagrlpwtqkldlnvswspafaddhltlkVDVFNVLNSRkai
nvnefge
>Protein948 42
msweghnyedaiilsqrLVQDDVLSSIHIEEHEVDARdtklg
>Protein949 117
cirfpgqlnsdlrkLAVNLIPFPRlhffmigfspltsrgsqqyraltvpeltqqmfdakn
mmcaadpaknmmcaadprhgrFGASSLLNDLILQRqrmatgvysgadyiaddapsay
>Protein7183 196
mkktlvalaalavvsasafaqssvtlygridasigsqkQSNVNGTAADLDAGVQVRsgah
tgsrwglrgsedsrwglrgsedlggglraifqleqgfnidtgapsstrefhrqafvglsg
gfgtieigrqydtidqmyanydamgssgfsangalstfcsatasaasaqttglgarglgd
cvvrVAAFHLEQIGVR
>Protein7186 58
eleavdwynqrVQVTTDEELRgllihnrdeekehaamvlewirrrdpvmdeqlkkylf
>Protein7185 66
rkilgilrdsycrTIGVEYMHIQDPEQRqwiqkrielphekmtrdeqlrilrrlnaaeaf
etflqt
>Protein3601 13
VDALPSTEQTAKr
>Protein9912 144
mekvvnlgnlgdlvnvkhgyarNFLIPQGKakratplamkefegrraelekiaaeklaaa
qafaeklegvlvsvarkagvdgrlfgsvgnhdiadglkalgfdveksdirmpmgplktvg
essleislhtdvlasikvavvveq
>Protein3605 37
drkpveyrDAIPATASPLLQGITRaslgtaswisaas
>Protein3356 175
lgtkylveevdatvdplsadnkIIWATGPLTGTMASTGGRytvitkgpltgaiacsnsgg
ywgaelkmggywgaelkmagwdmvifegksakpvylsiqddvaelkdashiwgksvwete
eilkkaaqdpqvrLGPENDASARralaaypdglqlgggvnvtnasmwleagasav
>Protein9915 132
mdkprklssaselrkytqdiwlaglgafsraeeeggklfdnlvkvgeelesktrDIADNT
VETVVEARdkvlekasdtrdkverafddklssalgrlgipsqreldmvnqrldtltqvlq
qltdqmrenakk
>Protein9914 70
mrvnelrsyrRYFSLYRVFHEVVKNREFEHSHEYEDIPRvisfpqvlslrmyffllsfli
qfildlilsy
>Protein3608 165
dadgngvadnatdltgttvtlasngvfkfvvvgsapgtavagntavttvtattvlsafnp
gadaltntdtatvtadavitvtksasvitgpigtevqytltytntgnntatnvvitdaip
rELGTLLLSGMKykansgiwsaggtltdtdagaapnddgnvgiay
>Protein3344 105
kiglfggagvgkTVLIQEMIARvardhggvsvfagvgertregndlmvemeeagvlgqta
lvfgqmdeppgvrlrwtsrracacaGNGASAFRppsprqipqfhw
>Protein2913 49
dsgkksvaegivygalervvqkgkndpvrFFEETLEKvrpmvevkarrv
>Protein2916 56
masesgvlpieekrivqkwrlqpgkMFLIDTELGRiiddselkdslasakpyrewi
>Protein1939 24
mvrATLDALSVSTTPSEVAAKrgk
>Protein10280 27
ASAETETSDIARryvnrgtrvyprsas
>Protein4373 42
aliaserclipfdcdafsrrALYTLLENVGETRadhnadlev
>Protein10289 98
ALVNEPAALLLDEPLGALDLKrryrggaprrvrraqalaalrwpataggpgpcagertsg
apagraawrarpevapgdavraeahptrdrhqlrsrhp
>Protein5356 41
megdkgplgegaiikLAEALDSYIPTPERavdgaflmpved
>Protein5351 36
frsypggrsvvkttsskrVTEPFLDFIIRvsrprse
>Protein8402 33
mghtvkgapkLPLNLLDALReydkdktlksmtg
>Protein8401 28
mrkSYVTLTGGFGEIRigreysptfwnt
>Protein8405 420
mtktqdavddvrhtaeegaesakrflgvfkkSALDVADVARHELVDTLEDTKelaakvae
varTEGAEVVDAARgrtkkvtrqsrrsrkqtakaakraqadgarlakkarkqgrqttdea
raqltvlahdardggrkakrslqhaaraeadavskssrkarkqaktlmadalanakaqea
adavdaakvkgrkarkrakaqakeaadkaredaidqavalrlagedrahelrdaaadagr
rsrrrsgcrtaepeeggqggrvgaarcggqrqsLLVDTTAAALTEGTDGVKvsnverLGP
YLVFRlatgnamvirlgngawvrknipekaksksrktdsspprpepepdmvisfsqgkpi
rLNDPENTSEVRllaqddllglpdagnlgmdvvatpvswvafgdallrrsgklksimmdq
>Protein1859 221
mtcevgdlyldftrhrATPVLLDALVAVAERagvaerrdamfsgehinstedravghval
rcpesarfsiddddvvpevhrvlaamadltervhsgdwvgatgepirtiinvgiggsdlg
pemayralrryrrdgiecrfvsnvdpagiaaaidgadpattlvvvvsktfttdetltnah
tlkewiragvappaggddgtngddpigedeavdddndgpdd
>Protein1854 34
svsdktgivefarELANSGVALLSTGGTYKlikd
>Protein4515 50
mrATSVVPGASDSTGATSRwattliaaqlagiaeatcamsvdyakerqqf
>Protein4510 75
giflisgvpeeqltqlvgaycpnilfpyvrEAISDLVGRgsfpqlllapvnfdalfaqaq
qqraqqqaapaatiq
>Protein8668 197
gggvldtnshnstisktisgagtftkqgdgtltltannagltggvtvdkGTLSISNDNNL
GSPSARltlkdgttlettqevsllsreltlssgnvtlqqhtnnvilgqkvtgsghlvkeg
sgvltldgvndfsggvnvnagqvtvskdsslgsgtatfatgtqlntsanvqlanqislng
ttaidtaaatkatltgv
>Protein8667 58
mrIAPELYLKqlviggfdrvyeigrqfrnegidmthnpefttcefywaykdyhdlmns
>Protein8665 100
mhlyvevigfksspkaatrDFYEVFFRafaqleqpdseyiiiampiqflqdmkkriesmk
nawvrlciafpeirvyfvdlkndkiykkklpeilhteeev
>Protein8660 311
mtfdeldaaiakVAGATDAPFGVNLLPVQADLDKRlglmedrgvavasfagppsakvvsr
lndagivtmvtvgarrhaekmagigvqciiaqggeggghtgavptsllvpdvadavgagt
tagpngdgvivlgaggyrdgrglvtalaqgadgiamgtrflltaesgvpddikaiylktp
vtgtvrTTAIDGAPQRVIATDVISALESGIAPVRvanalrnalrfraltgtslkdlvqtg
lamrksqdltwaqlamaanapmltkaamvdgqaevgilptgqvvgvidslptvaevlgdi
vteaeatlerl
>Protein1582 150
AGMTSSPLWRgggrifpnmpdenfaqkinkkmyragmasilsqlaregrlavvdslkvds
pktkplaakfkamnlesvlviadeidenlylasrnlvnilwhraiwstswwwslvSSAGG
GGKssfsssvcferlppsplfrrngfssgg
>Protein1583 210
laisdveerglkIGDVVEEQIPSIEFGRiaaqtakqvivqkireaeralvvdayklrvge
llsgevkkitrdgiivdlgnnaegylareqmmakenfrvkervnsilyavnaegrgaqll
lsrtcpemlislfqkevpeigeeiieikgaardpgirakiavktndhridpvktndhrid
pvgacvgmrgtrAVGGTSTFGATYSHRyvr
>Protein9568 455
msrrldieitslsderftwrvsgakqpkgeaaasllpegtkigdelkadadftidgidvl
aiatpkrerkepqrleliakdptdlvttklaakggggrrdrdergggrrrdrdgrgarre
ggrdgegprgrgrgdrphrpappevptrpkakrlragkthrNAVLAALPDEQRPVADQLV
AGGLPAVRtaikeqnetnkAEGRPEVKPGPLIGLAEQLQEQLRtaewrdraeaavaqade
vdlrdlrSVVVAGDTAANDEETRalagqlrdalnsrveteqaawaeeisaliqagrvira
lrvssrspkAGAPLPGDLATRlatavvdsvdenmtddrwgalldalafspvralveldhi
pekpseellntlravaarlpelarkfgvdpstapknpprrrrpggdkpkkgprdgggrgd
qpkggrptgdqakggqpkrdaskgakpapatgeta
>Protein5139 31
qkefwetgdpskqvrCIYVAIGQKgstiasv
>Protein6118 31
aiaqaidivqlikkTPIVVNDSRgfytsrvi
>Protein6440 38
krtwvntswgrQSNDALNGAAGAITTGHQYRvglyhaf
>Protein1323 31
dvtakttadtnakgavkGLTFLATGTSGKvg
>Protein6111 29
MQLELLNDQGQATSKyevpetvfgrayne
>Protein9139 63
mvsytfveaktqlkLGATNLTGTNLNGEEFRtnvggpfigrtfflgvtvdglfaepkkak
adl
>Protein9134 104
mrALPGAVFILDTRiehiaileasrleipviaivdsncdpdhiqypipgnddairsikli
isriadaclegahlrtqreetefasapagggakpsanlagvaas
>Protein9136 159
mnlkplvaacaafvalasqaetqltvvnfggangnaqkvayfgpyekatgnkVVGVEYNG
EQAKikamveakkvtwdvvevespdvtrgcdeglfekldyskignkadfqpaavhecgig
tfvwstvmayngdklktapttwadfwdvkkfsgkramrk
>Protein9133 456
gsagviftidpesgfphhvlidaawglgeavvsgvvdsdryrVFKPFLDDAGLVPIVERs
vgrkllkivnseegssgvadgptvtvetteeerrALVLTDADLLALARwavvienhydrp
mdiewakdgvsgelfivqarpetvqarrsgatltsyevsdhgpllleglsvgsgaatgqv
crldspdegdrfptgailvadatdpdwvpvmqraaavvtnrggrtshaaivsrelgvpav
vgtvtataalaegrqitvscaggdvgrvfdgtaaittrelalddipdtntnvmvnlanpg
aalnwwrlptagiglarmefiigehiaahpmalahpdriddpeirqaiveltrhasspae
yfvdrlasgiaslaatwadrpvivrmsdfkTNEYAGLLGGRqfepteanpmlgwrgasry
dhpgyrdgfalecqavarvrneigftnvivmipfcr
>Protein7863 42
wrkniedgkidrrSGSVIILDQDGQTEIGRynfyegwpckwy
>Protein7867 31
hrrrdatvgtrILTVEDDERirtavklaled
>Protein7866 51
tkvqaashqrTGYLPITLAAYDLTEKsgfykdrpgtdvavqqmirkttdks
>Protein886 26
lsadadaiqkFGDTGSGTTTSGALKi
>Protein3533 566
perlargietstanallvkVNQIGSLSETLDAVDMAHRagyrcmmshrsgetedvtiadl
avatncgqiktgaparsdrvakynqllriwpsttsccaKGKLDPVIGRDEEIRRIIQVLS
RRTKNNPMIIGDPGVGKtaiveglagkiiagdvpdgiksksifaldlgamiagakyrgef
edrlkalldevknsdgnvilfideihtlvgaganegsldasnmlkpalargelrcigatt
lkeyqkyiekdaalerrfqpvfakepsieetimilrglksnyelhhgirikdsaiiaaan
lsnryitdrflpdkavdlideasskmriemdsmpenmdrmqkkiqslkierealkkekdq
asisrlkeleeelskseedfsviqakwkserekiqrikslkeefekyknlekeaerngnl
nlvaeirygklieidkqlqvanqelanvygqerllreevseedianivsrwtgipvskml
qgekekllhmeevlkqrvvgqdhaisllcesirrsraglsdsnrptgsflflgptgvgkt
etakalaaflfddpsaivridmseym
>Protein10110 241
mtvklsqellkysfgrteknkdqilrtqaaiqqdtlifqltqlvtqtlieywslsvadsa
latfeqllknsknirdltarkQAIGIAERFEQSQWNSVVASVESQVERARLDRNDAKrrl
qrilgidantevngltdlvetlpeinlekdieyafenridlrnlrrqkelarlglivaed
edmpslkvsgsassrsqsllspqdnyylgnangirsfkypeyraditlsyplwdkgvkts
i
>Protein10117 105
mlnedvkvrdflkkklkhasvgrvlierpaknarvtifsarpgvvigkkgeeidnlrtal
qkIMGVPVHVSIEEIRKPELDAQLIADSITQQLEKrimfrramkr
>Protein3281 51
mapddidkavavdldewrAELPLIEEWFAKigdrlpaqlhaeldglkerla
>Protein8985 192
myvrllanspgvdlaqlqkYNLFWMKKkvemfvlnneymgfvpihpelspgtydleirtd
ekaetykvcpvqieankfketrvtetlrlpkrfapkkggvgpikfileceklkraafqse
tvpfftqnfhlpakikkitsnfyarrnyftkkgkphggidirgasgdpihaiqdgkvvis
rpmyfegiftvi
>Protein8982 85
myrAGMASIFSQLARedrlavvesiavdapktklfaqkiksmgydsvlvlveshdenvfl
asrnlpnvlvlevneadpvslirfp
>Protein8980 85
mttgrNLVQAAPQDFLSRpsrwmqwisdhggtmtagpnfayalaaralrraedldlssle
vllngaepidaevfrrfmtagerfg
>Protein9744 113
miyiqrwpwqfnneeyawwdyikRPTMSYEEYKLLNEKLTKAKAVAVELWLTADNVKYRd
ndlqnvaisgvtenydeiytlnfkggryfvpsesvggsevaiigfevasqlfp
>Protein9218 128
mgkraqggqdwplqgrrrrrANEVPEAIRkatnkarrsarprtrprracsrAVITDLTEA
VDSDIDAGRggdysewrervagwkesfpvgytepeeaslapqyvierlsaivgpeavyva
gvgqhqmw
>Protein9219 65
mplvrkMDTDLWEIRISLASGIARlfftvsgntmlllhgfikksqatpkselelaknrlk
qswmh
>Protein2749 32
LGTNSLLDLLVFGKsagdsavedlkagrahre
>Protein2747 43
mrsitsairAIGQADEAELFGWAKDLAAPLSLVQEVARtgwlp
>Protein2210 74
vkqlaakdgtavnidtrliedvaahkGILQAAADDGSDLIIIGSHGRngiekFLIGSVAS
Kvvahaslpvlvvr
>Protein2212 178
maksdkAAAIAELAEAFRgsnaavlteyrgltvkqltelrtnlrgnatyavvkntltela
akdagvtafdgqlvgptaiafvegdpveaakslrdfakanpllvikggvldgkaltaaei
tkladlesrevlsrtssparfsspsMTSTLYLGLSFWLRriwsrislgmsttadplwr
>Protein4746 54
meslseavfdlvgtgatleggatsalldgrfeyavrDALLYTIGGGTNEIQRtl
>Protein4748 199
mrqtypnlnakglltafvscllsgqviadvagrvnfvsgkveavsadgnrrnlvrgelvn
sgerletnsgrvqirftdgsfvslqpntvfgldnyafnkAQPNEGSLLFNFIRgsmrtvs
gaigkvnrgnykvqtpvatigirgtsyaasqepngrllltvgkgivnlqndfgdsdinag
qtfqvetgkapttaprges
>Protein627 263
mvflrlrkafrksgttvyavspvatrglakvggtliptapgtepevlaalaagsgsdvvt
aasaalrenavilvgerLASVPGALSAVATLADATGARvawvprragergaleagalptl
lpggrpasdaaaraavatawgvqslpevagrdtaailaaaasgeldalvvggvdpadigd
aaasaalerafvvsldlrpstvtavadvvlpvaahaekggtfvdwegrarefemavetgf
dsdyrvldmlademgdflgtrtl
>Protein5836 313
ptipalvsaiyhrVTGGGFTARsvtltyasnvpagttltvtgvtdvagnvvttgtgdaak
vtvasinyfggnsasvvfnaemnkadaelianytlatttvppvttppttnavvtaatlsa
nnrvaatlsannrvvtltfdkELLGAFCVKicetipvlpettgamlggmtswevitiggq
dsegndatnelsfilleladelrmrqpnfhvrihentpkafydevirvnfgpgsapamyn
detiiesmmndetiiesmmnvgysledarEQIGHMAVPQAEFHPGARRAYQELGFSYGLE
GIKAHTKQnagsl
>Protein6295 32
pevilrnekrMLQEAVDSLFDNSRksnavkvq
>Protein6564 31
lpvsfarrSTWLVAPVVRrsafvplprhslr
>Protein4152 73
gqkvnpvglrigitrTWDSIWFAKedytknlhedikireflqnkfknsslvkvvierfpe
kinvnlhtakpgv
>Protein9920 282
msqaddvplevvrtdddvviatlrngkvnalsnrvldavadaaaewaqdppgavvltggp
klfaagadidqfvaaagdesgendarssgadtlvdgdavraiarsfrragqaleslgcpv
iaevsgyalgggcelalaadlriasdrAVFGQPEILLGIIPGGGGTQRltrligpsrakd
liftgrqvdaaeahriglvdevvahdrlrertmelaselaggprramalakaaindggqg
sldagldveeqafvdvfetddaavgvgsfrrhgpgkaafsgr
>Protein9921 249
nhldlpscdvledaldaypgtvllvthdrhlirsvaeglievrngtvtvhtevddavlhp
hpltgsvsgsgggkagsnksgsgqsgsgksgssrstgsgsgsargpkraqsqaakqrtpr
GAGTTSASAGGASPPASGAMATGASSSTAGRggnpadrrkasaeerqrhsnatrelrkrv
qaaekrvgrtegrvleiqakmgdpavyddgdkvkvlvaelseakdkaaatmaeweglmae
ldeveaalg
>Protein8559 36
frryfeeadrrkGNTGANLLFILESRldnvvyrmgf
>Protein5657 18
mhprPGAGPSDPRpaaap
>Protein5651 33
nkekyivhfpesrEIWSYGSGYGGNALLGKkcf
>Protein5653 110
fanggfasdqggyiglfptqewqefiaklrrrvedgttprkvfqkVSGNSFPISPDGAGR
vllpaklrqrfadevtligsethlavyrpedwtavddevgdladylehll
>Protein5658 90
rqvgvpyiivflnkADMVDDEELIELVEMEVRellskydfpgddtpiihgsaltprsftd
phskSLEQALAEQFQTGRllacvssrpgqc
>Protein2026 45
lrkitgnakrTNCLVIFINQLRmkigvmfgspetttggnalkfya
>Protein2024 81
mevillqkvknlgglgdkvrvkagysrnflipygkAVPATATNVAEFEQRraefeakage
flaaaqsrktrlegqsvvika
>Protein2029 34
ALAGAPPRgrarvlprpglapaaragdapaigag
>Protein7477 27
mrTVGELIQNQLRtglarmervvrerm
>Protein6301 24
mldvnnfsqlrIGLATAEQIRmws
>Protein7653 47
mdkskVGELAAVIRrerppepykgkgvryagevvrrkagktgkagkk
>Protein7650 71
dtsiadligevdpikvaegrylsdeltlhyglvprtnrgifainelpdlaerIQVGLLNV
LEERdvqirgf
>Protein438 33
rSIGCAPPPAGANVACMKlcrlylmpanssgnw
>Protein439 109
mvvverqfdhprqevfqawtdpaqlkrwrgspgwhveeetlagdlvlggrhthvkirdnd
pstrvvtdgvyteyfepdvfvsrerITGDPGIDPNIPLELRveftkygr
>Protein9936 238
mvtddngllasdfggkhvkilknedlipdtsassnhyfrKAIVEDCRIVYARFYADGTEN
FSGIITKDELKELAEVAKrqtravataksyigktfwvnfgnyplraiyaesgqsiynlkk
fekftvkdvftgvlsdnssgasiylkvitedkinglfpfnesyilksnplsskrparivn
aikqekivlgmtrdeaklswgepkdinrtvgswgvheqwvygstylyfkngvltsfqd
>Protein3370 116
mpgkakgagkgksakaavssgkaktgtkrskkrTESYATYIFKvlkqvhpdtsisrkAMG
IMNSFINDIFEKvasesgrlcrynkkatlssreiqtavrlvlpgelakhavsegtk
>Protein3373 74
mavknqpqgkaiasgsgsaslnvdyyslkkaalvlralnhklrqqilklidekkkITVTE
IYVKlrleqsvasq
>Protein9938 142
mraahhrDVAPIPAHLALDHPYAGLASIHVDRadgvsttdldawldgdgrdvvlgggspv
dqvlswrpiipdregpmdlgsgpggkdrslllcfldqqveeawdhlvafseaieaagiar
valtapftpaipgtdtycdqlf
>Protein2975 52
shalyegidfytsitrALFENLNQDLFRgcldpvekvlrdskidkrsvhedv
>Protein2970 36
pldkevtkgtnpdteqevtrkpdvkEPFTALAFKia
>Protein3086 356
mrQFTDGDEIIIEPFRsaafpvikdlmvnratfdriveaggyidvttggtpdanlipiak
daaeaamdaaacigcgacvaacpnsaaslftsakmqhlnllpakmqhlnllpqgqaerwd
rsidmvekmdeffgscrMHHAYADGVTMARwtaeglsesadsdvltpvwtlkhgghggkr
akanqellqstlkevagngrrvlgigrlaamlflesvnltknaiasvnltknaialpfvs
saktpltgqvtpgrqlatarvsmarvnairastrstlnhialtcldgalrrGSFVVLEGP
DGAGKstqvarlanrldalptrepgdtplgaelrrllldddqltrpglraealmma
>Protein3082 213
tytenplvnvfclgilpterlvlakASGEGNLAVLLGNSTGRdgiggvsvlasaefaegd
eakrpsvqvgdpfeekrlieatlalldaglvvgiqdlggagltcatsetasnanmgmdvd
vsmvpqrepnmspvevltsesqevevltsesqermlaivephrlddvlaitdawevqasa
igvvtdggvlrVEAMLDAPLEVVTRvqadvdny
>Protein3080 148
latkydisyrahvskqgwlpwksagatagttgkGLAVEAVQVRlalksaptpkpgsiqpn
ptttptptptptvsvtptptvsvtpspdptetvapvdkataaysahvqkngwmstvtdga
vagttgknlrmealklkvtseqytgdis
>Protein3887 17
kqhryykMHLILNLEKl
>Protein3885 49
ksqiadhlagkagitkktavqflddfaalayreakNAFVVPGIGKlvla
>Protein1952 103
mpeekvtealrfaaeplslseplredgdaelgdvvedrSAESPFEVAATALLPEEISRll
spldqrereilklrfgldrgeprtleevgehfnltrerirqie
>Protein4353 58
yqgvsdnfpqigdpcsttfggsygnltgdqkarchrDGVPVGGYDQGNAQIRtdsggn
>Protein4354 237
arrdrpgvvryldikinhgnratthdlkgapvastnsfdahgtlevgeqsyeiyrlaave
gsdtlpyslkvllenllrTEDGANITAEHIRalggwdenaepdteiqftparvimqdftg
vpcimqdftgvpcvvdlatmreavadlggdpaqinplapaelvidhsvqidvfgradafr
rnveieyerngerykflrwgqtafddfkGIEAAVAAVSAELLNQAKdvetkeqiaat
>Protein4680 57
fgvheyiadtarrfakMGYLAIAPELFARqgdptaygamadlireivskvpdaqvma
>Protein8469 33
lgipaedvlplsakTGEGVGALLDAVIERippp
>Protein8466 25
kyaerifsrPAYIEALTPSEKvmrk
>Protein8467 37
miygptdyippveveivekrrAIPLSDNEGIYIRdit
>Protein8460 46
kEGMFVELGGPKslglelvrakpmdeieddkvtivgpdlkdmeegk
>Protein1835 45
mqkHGYIGEFEIIDDHRggkvvvnlngrlnkagvisprfdldlps
>Protein8686 25
maggnairgsrVGAGPMGEAERgev
>Protein8688 85
mlrpaspgtgviaggsaravlecagvhdvlakslgssnainvvhatvaalqqleepeava
rrrGLPVEDVAPAALLRaakegvth
>Protein9741 155
mhhttsepllkrllrYVMSDEARhvafgvltlreyyeglsdaelrerqeftfesaerlrn
rffmvdvwermgvdprkvlklmaehpppaqtmfqqllfskivpntkklglldasggwlrr
rfeelgviefedwvdtseeyanldafeadakaeag
>Protein5336 58
makaaadaateaakTAQTIAGLAAAAKDAVTASQGAAFAAFNKATTNDVAAQAKlkta
>Protein6687 41
mrekgygrVINTSSNSGLLGNFGQSNYGAAKmglvgftrvl
>Protein4829 237
vngdgalgkadtkvildgatlaitkntelqrqiiltekggtvavtegeatlkgkltldsg
aysadftkagagvlnltqnntngsfkgnttikEGTLGITNQDNLAEGKlfleggnlrtne
sltfnkeiiintkGGIDTANNDVTVSSKiqgngafvkvgegsltlsadnsyaggtqitgg
alvvnndknlglqatditlnggtlqlgvadavsfknndpksrllkvgqegggldvga
>Protein9336 193
akrnrtggrsntgrittrhiggghkrqyriidfkrnklevpakVATIEYDPNRtariall
vyadgekryilapdglevgrtvvagknadilvgnalplrnipvgntvhniemkpgkggqi
araagtfaqlvakeddyaqlrmpsgeirkihlecyatigtvgnlqheniqigkagrtrwk
girptvrgvamnp
>Protein9484 108
hacnfrhvfrsrvesrgeeelvhdlilidafveeegglswqerslcaqtdpeaffpekgg
streakkvcvgcdvrsecleyalanderFGIWGGLSERerrklkkrav
>Protein4824 32
qdhkVSIFYTAPTAIRslikagegtpsthprh
>Protein4825 36
nvddvvrlaevgkqirEWIVATPLQPALEQAIRdnf
>Protein9482 97
mfyeerYSEVYLSPDLPDYVKwaeamgcvafrVESPEEVAPTIIKANEIDDRPVVIEFRt
dssekvfpmvpsgkgndeivvsqnldapnvrpderik
>Protein5483 32
aqvevlrGPQGTLFGRnatsgvvnfrtarpnl
>Protein5485 198
vpgvigyddtvlpqltnallaghdlillgergqaktriiralvglldewlpvvagselad
dptapvspgavaavaeggddtpiewlhrsqryaekLATPDTSIADLIGEVDPIKvaegrh
lddegtihfglvpranrgifamnelpdlserIQVGLLNVLEERdvqirgyrirlpldvml
vasanpedytnrgrlitp
>Protein5486 15
MTFYIAYKslfnsis
>Protein5488 31
idpprysleecierGLTYSVPLKaklklyrt
>Protein6462 119
mvfdinrNLIDQVWFRqlksrdgsvrhtgdnrtgkgdgddesivvdltsvssdaqtlmfv
vnsftgqsfskienascrlvdldanieiarydltgsgshtaqimakvsrygsgwamtai
>Protein1307 32
VVDLTEGAYTERelmmvkvravgkereemkrm
>Protein9155 123
mapkeqdaklklftapstdksgiyiyrnsfvgqalkknvyidgaligesankvyfyketa
pgthkistesefsdndielkTEGGANYFVEQFIKmgafvggaglkvvteeegkknvlstn
lak
>Protein1674 128
mlqqirdgkkTLYAVGDKLGTPTYTPDFARtflglidselyglyhmacggrgsrydvaar
ildvlglsdqielvevtsdhfaeefpsvrpyseimrnmnlelqgmnhmrpwevaieeylh
nefsdliv
>Protein72 364
madwtpptdrrpaveilaeqettrVPELVPIRhermvvspftfyrgaaavfaadvagtpn
sglnvqlcgdahltnfgvftspernlvfdindfdetnpgpfewdlqrlaasfevagrang
fpeakrhrilehlgrtfcssiaemaasgyldvwydhltmdeanarwgsklspetmknlar
llrkarsknnlrafsklvtvvdgvprfasdpplferveevladaeydqvvdvvtkafesy
rdslqtdrrllldryrfvdlarKVVGVGSVGTRcwvalmmgrddddplmlqvkeaeasvl
eahteasewsthgqrvvegqrmiqsasdvflgwtrsqgvdgrthdyyfrqlwdgkgsadi
dsmq
>Protein10137 91
mvltqcpgvkdcavfgipdddfgeslaaaverMPESQVTPEEIRsyllerlakfkvpkri
dfheslpredsgkifkrrlrdpfwqnagrki
>Protein10132 307
maeddaadpkqgtavaqklvdakvsgvvghlnsgttipaskIYSDAGIPQLSPSATNPKy
trqgfktafrmvaddtqlggtlgkyavgtlkgksiaviddrtaygqglaeefakavesag
gnvvakefttdkstdfnsilttikgkkpdivffggmdavagpmlkqmkalgikakfmggd
gictgelvklggdaisddqvycaeaggvegedkvgmdefrakykakfnidvqlyapyvyd
avkvmvaamvkanssdpvkylpvlaattdykgvsgpisfdekgdikngaltlktirggkl
etmavir
>Protein6001 54
rdiaslgiypavdpldstsrQLDPQVVGEEHYAVARavqmnlqrykelrdiiai
>Protein1948 32
srCVFLDLEPTVIDEVRtgtyrqlfhpeqlis
>Protein2765 31
EIVAELAERaghvrvaighhvdaagtgradg
>Protein10055 349
mkkvflilaafvflgfvfffseerFEDGLTEVKywiinpeeirylppknssefskfissn
lnfqkketglktsplftikgidsdskeeylyegnynvknlftelsvistksitaanpdll
nkfeisiekspsieilkssklqkkiylgeetrdnsrryllsdkdlitasshifqkltnss
ldfrernytrfsefdlvrmviqgegirlnvennpetkngiqtskwfkilngkyrinpsds
anlypylqsfkveiypddsngegfavareltktetlvqvdiflinglhykiklfpkvvlk
nksyypvvkevenffiesptytseelvvklisllkkiqsdpewtepkgk
>Protein6007 112
marlvgvdlprekrvevaltyifgvgrtsaqkALAATGVNPNTRvkdlvdeelvklrdwi
ddnlkvegdlrrevqsdirrkveigsyeglrhrrglpvrgqrtktnartrkg
>Protein5750 48
lfrslrGVQMFEFLDRfvtvalprvrdfrgisgrafdgrgnynigvke
>Protein5021 30
egpnigligrlaafakVNEFGFIETPYRra
>Protein2417 33
ggiipkEFIPAVEKgireamnrgvlagypllda
>Protein8323 54
rerlqayegvviakknrglnsaftvrkisngvgverVFQTHSPLVAGIEVKrrg
>Protein8327 156
msgqsvivgvgklayptayqgadpetianlgiskvltltstydhrVIQGAESGSFLRtve
rLLLGEEDFYRrifadigvpyvavewrqdsnpadhlgglinpadhlggliqkqmsiamlv
nmyrsrTFLMPIEDVFSITGRgtvatgriergvint
>Protein8454 23
vilavghtdrIGSDSYNQKlsek
>Protein603 38
rlrnlskHQLVTGTVHPYRgewiefdveqkpgkevtag
>Protein602 35
ltlptrYENYPNNRFVVIFSAEKyddrryldnism
>Protein608 44
lnsfapartkpswscprsasrTLWISSAPGRlsgcawcvmwhpt
>Protein3413 50
mivvaiiailaaiaipayqdytirAQISDGLSLASGSKtavaeyyqqrga
>Protein9253 122
mkeravfipdlyeagkyffeditlfdedtirKKWKPEKKEIFVNLIVKIESITNFTEQEI
ETTVKAFMKdnnlgmgevmpilrvalagglqgppvfammdvlgknisvarlhnsikifdn
fh
>Protein5814 43
magsadigipngkpvdewgirASADGCTPQGASVARggatnsp
>Protein1455 77
ntglainttglggisllgnafslrILSSDLGFRfdleaytdathwskitlvsnahatpvn
siigfdsfglcgfdnla
>Protein1452 55
mtisghhvevtpalkeyvqsklarverHFDHITSMQVILSIEKlaqkaeatiria
>Protein8142 105
pgkigvvhntdwqdqiyrrSIATDHTFSALANLFGKipfrasvgynntqgliktsdyerl
taslkftptllndhlridvnakgiaqkknaideggaigsavtmdp
>Protein8140 39
rrvlfrSGVDRRAPPARSAPRSSSTEKMPTSVYigrasc
>Protein8147 31
mkdatrvgerkgvrLAHAIYALSAQAKgdea
>Protein8146 55
mklkrdaeaylgytvtqavitvpayfddaqrtatkEAGQIAGLEVLRiineptaa
>Protein8145 339
mkATISPQVEAGVRlqsrspsaywtqfggfskegnnndtelkyiklrgayvqltpgyswl
ntaligssdwgmfdpftvgkiryidrdningfyfkgpllgkasyeiarisrpeylgpnfd
tgytsnvqdatyigqikgavggmkltgsfqqtsiqtkdyadttplngtdyasrsknsvfa
lkaegalsdafdvrgayyrshfaidnaqvladwaawgglpswcggqsattgacswgmtpg
rnvddhaikldvdwgktpiaglsanfqyfnigagyvtlagsrretdtlltegseaawanw
gnslwlggrandmtqtpvihadnaftdfeetgsessigw
>Protein1157 30
myrAGMASILSQLARdgrlavidsigveap
>Protein1151 65
sinknsrMDITQLLAFSVKnnasdlhlsagmppmirvhgdvrrinvdaldhkqvyamvyd
imnds
>Protein5678 89
vdvkMHHELPDFISTRggislrpgdgvihswlnrlllpdtvgtggdshtrfpigisfpag
sglvafgaatgvmpldmpesvlvrfkgkm
>Protein5679 33
nnvafrglpstiadrSQGGGGTALETQRdrdel
>Protein5676 32
trrssdlqtgkTAMAIDAIIAQKnsgikcvyv
>Protein9859 42
makelfdaedalirIDMSEYMEKfavsrligappgyvgyeeg
>Protein6899 23
kqvakEAPVTIVNSVNPYRlqgq
>Protein6092 27
pelaiyfivpkSATPNTIGTMKyiass
>Protein7419 28
mrkdepstafglkDVDSTYLGFGMETRf
>Protein6320 39
sygipegiiygvpvtcdngvytrIEGLEIDAFSRermdf
>Protein6322 37
fpvrCLLNEISYVAPFDLLLRgwllhtahsggptwap
>Protein9954 46
dylldgldaargeevrvetigdnkpavlrGSDADDFLYLLMPVRvs
>Protein9952 94
valllsllesryairilwalkdghaqtfrLLQDSVGGVTPNTLNTRikelreagllnhga
agyiltsagsdlikrlgdlpafaskwasnqakkk
>Protein3311 127
sgalpaavvlvglfldvgrakrqvdvllhprADVVLEVDRarqadefgverlrlflqadv
vldhpqalvdrlqlraqpcdvlhggrvrgpgglqrlqflahvgqlgrvshafgldlqdrd
lvqqfae
>Protein1973 68
miendakSTTDVLSWGIGTQGQRysplkqintatvgkLVPAWSFSFGGEKqrgqesqpvi
hngkmfvt
>Protein10244 243
mdipasqkgfgaiyvpwlkilkpswfvgnqdhikvtgpnrrklikterNELFVPPSGHVA
GIFARvdsdrgvhkAPANELVMGITGLTQNINRieqgqyndrginairsfkdrgvrvwga
rtlatasdpswkyinvrrlfimieqsimlgsqwavfepndhtlwkkltrdvrsylmrvwr
sgalfgataeeafyvkcdeetnprylidagqvnvqigicpvkpaefvifsigqwdgggli
eev
>Protein10246 310
mtargdtylstdllvlalvekgalrgdakalearidelrggsrvatenpeetgealakyg
tdlteaaregrldpvigrddeirrvvqvlsrrTKNNPVLIGEPGVGKtavveglaqrive
edvpeslknkrvialdlaamvagakyrgefeerlqavlreitesdgeiitfidemhtvvg
agasgegsmdagnmlkpmlargelrmvgattldefrkhiekdgrvpqahregqgagaslp
aghdrraergrhdphparhqgevrgpprhqdhrrrdpgrrdpveplhhgppapgqgLTDA
WGQPCIVESR
>Protein10240 63
mkKPIVGFIAGVTAPAGKrMGHAGALISGGADTADAKlaimeecgftitrnpsemakllk
all
>Protein10241 178
mlpaarflhdggwdsthrYFMVAANQSNKvgvvdakegkmvalvdtpkiphpgrganwid
pefgpvwssahlgdpaivsigtdpeghpdaawksvrvtelpgsgslfikthpksqwiwvd
mtlnadpvlsrticvvaksdptkthkcweassygravhfeynkdgteiwvsiwgdask
>Protein4336 50
mgaeidisphrfrattdrlvgtrhrLPYPSVGATENLILAAVTARgttvi
>Protein4337 47
alakatvaskIMSAADVEAGSKaaakaakdandkaikvaavaktiad
>Protein10249 123
mikrdklrkekivnfekENILESSYRPFTKKYLCDGYLPIDVRgnlpnifhdpsrkiihk
nqaiiftsgsspspfhclagnqlfdlhftgdsqclplytydsdpstgsgqvvtrhdnitd
wgl
>Protein4332 62
pkkagerIFDIPIYASVKeaagetgatvsviyvppagaaaaiweaveadldlaicitegi
pv
>Protein2400 32
aspgphknrECVPLIILLRnrlkyaltsredr
>Protein2952 45
srvvglfsarGYNIESLTVAPTEDASLSRmtivtsgsddvieqit
>Protein2953 19
tqgakVLTPGSSPLNSIQK
>Protein8447 32
sntavvigvyneklqpgqankIVEGIADYLRn
>Protein8443 33
merFLEAMAAGLNGPDAEGKnlkinlvltdlke
>Protein8441 28
iqsavkLILPGELARhavseerseehtv
>Protein8338 30
eekiharSIGPYSLVTQQPLGGKaqfggqr
>Protein8448 31
prVIDLVAPIGKgqralitaqprtgktvlmq
>Protein5313 497
ktlakgsalldgelddlsdgdtlpgsvafkLHDTFGFPLEVTEEMAQLRghevdhqgfdt
emaeqrarakaasrgtgvevgdeadayrrMITEGGPTEFVGRetpsaeatvlgvvgdwvv
ldrtpfyaesggqvgdtgslswpgggarVIDTTNALPGLIRhrlvagadtpavasrvtae
idndrrdairrnhtathllhwalrqvlgdhvkqqgslvddarlrFDFSHFQAITPDELRr
iedlvngvvltgapvshdemtraaadergaiaffgdkygddvrvleagpsvelcggthvs
algqigavkvvseasigsnirrleattglntverlrsdeamlgelatelgtsvdellgsv
rkrndenralraevaqlrsegararamaltdlavdgvivarVEAETRDEVRdqalalrdr
pgiravalgavpggkgvtlvvatqpdgplhagdlmapaaraisggggkgadlamaggkNA
DGLDEALELLRvafeta
>Protein5315 100
VGEAFATAANEARlrvagqpritekevspegemafdavfevypevkigdlstaevekvsa
evndsavdktleilrkqrrtfaqraqdaavqdgdrvtvdf
>Protein5314 22
mrDGEQSPGASMTLEEKvrigk
>Protein5319 33
ryfeeadrrkGNTGANLLSLLESRldnvvyrmg
>Protein6663 159
mvdvrVELTDGDYHDVDSSEMAFKiagtmafkeaarkakptllepimdvevvtpedymgd
vigdlnsrrgkvgkmeqrganqvidaevplsemfgystdlrsktqgrptsarrpragptt
rctsvvtrpprdLTDGTVFDSSVARgqpasfrldqvitg
>Protein6668 83
dawyvvrntpgvtgfvgagnkpsplprkevekfltvkkdgdeasakrsrprMEYEINETV
Rvkqgpfadfsgeiaeinadqlk
>Protein6669 149
mtecapvisvravgrVIQGSVGFTPVGTEVKvlndkgqevktgelgvihvkgpqvmkgyy
knpeataktivngwlntgdlgfrSFNGTLSVRgrvkdtivllggenvepvpienlllehs
hinqvivvgqdqkslscliwpevdklkea
>Protein9314 11
TEIGSGAAIRs
>Protein4804 79
kgralsaadghravdgrsgqrtrrdrrdvwlvrplpsrtssrevlcparasanakkngla
rtgsarkrQNASSAAPRri
>Protein4808 124
mpgakNNMIILLSNRhfvleryesqmvqadaqgrqtgsveqalhdtrtdagypawsdqyv
rdtvanqahdlgvtvtsqmlatvptgyvndpsfdfglhakdidlmtevarqgaapkaale
stia
>Protein6404 33
trNNSTGNFALRAADETVAPNAVGNDPKafsvg
>Protein1366 45
tgddllflqytggttglskgaalshrNLVANTEQFKafmppalte
>Protein1367 87
mltakegeydeaealdtgaddflrkpfsyvvliarlraltrrVNEGALAPVIVGDLELDP
VGRkvrrdgtdislspreygllevlmr
>Protein6400 288
mnssesttggltlrlrgigttgnnigiessvgafvdgfyiprpgavlgelndvqqvevlr
gpqgtlfgrntsagalviktnkpnlddteaffdvsagnydlfkvrggfnvpvsegkvalr
vsgshavrDGYVIGPDGYDSSSIDRssvrGQLLFDLEDAGVLRlfagysrgddqccsavw
lnhspfiqansapfsafggtagadfvgrralkeglandsnytnpyngwnvgatydvelpf
anlsylgyygesnadscrgdytsleiyavgpcpeaeailpnvdldaln
>Protein9171 175
ddlkendvvrvnpeelslkdkvvfinrvakvvkggkrfnfcalvvvgdgqgyvgvgkgkA
AEVPVAISKaveqakkhlvrvpikggtiphevhglfgaehvllkpaadgtgiiaggavra
vvelagahniiaktlgrgnpfnavratlhglqqlcdpqemmrlrrsagseaqvhv
>Protein9173 81
qfarAEGIVPAPEPTHAIAAAIReaqaakeageerviltalcghghldlasyenflaggl
kdydlpdeaiaaameavpvld
>Protein9174 216
myfdpethqaltnqgvlaaaawahgplagarVAIDGGGDGEVSLARaalaegarvvalgg
rtlasgfdaevldawagdadgvlpgeavadglhtgsdvafvgaktnsvdhdrmagvaapv
vvpyarlavttrglavaaradrrvlpdfvtvagplsaqwpsdgataesvattvrnlitev
laalpggddglvleaciaaeaflstwqdelpfgrpi
>Protein9177 224
egtlvqyffskvgsseelkpeevvfdafsaqvtspsayilqgetfeanvflaatsskndn
vsvnvngtglkpddkgiahykSSPGVGEYELKgsislknpktnvvnsyplppfkytvaap
fatvsptkmnvfyigvpnpvqvsaagvansklnvsmsngtitgsggkyevrVTTQGTTNV
TVSANGKnygafpfrvklipnpiakvsglpggrinagvwkaqqg
>Protein9176 204
vqrrfrYGVQVNSLGLTEAQPENNVQRivlemlavtlskdararavqlpawnealglprp
wdqqwslriqqvlafesdlleyddiftgsaviegkvaelvagakaeidrvqamggavpav
eggymkselvasharrrqrieagedivvgvnrfettepnpltadvdsaiqtvdagveqaa
veavqawrqardadpiraaraaaa
>Protein9326 163
mekFGYTSPMQVPRltkITLNMGVSEAVSDKKVMDNAVADLTKiagqkpvvtlakkpiag
fkiregqaigcmvtlrgehmwefldrfitvalprvrdfrgisgrsfdgrGNYNIGVKEQI
IFPEIEYDKVDALRglnisitttaktddeckallsafrfpfkn
>Protein9495 113
mtklkikrddvvvvtagrnkgkvgkvlrVLPDHVDPSSGGRvviekvnlvkravkpqgdr
aggivekeasvhvsnvalwnasenravrvgykiladgskvrvdrktgaeidka
>Protein58 38
mlvptekqgiidraekevkEIAQQYTSGLVTSGERynk
>Protein55 43
hngkkFIPVFVTENMVGHKlgefaptrffkghgqaktekaval
>Protein52 28
magsikGVSEETTTGVHRlyemaktgsl
>Protein7209 32
ylrvlkagfrSGDAAPMAYVELVDRdigqatp
>Protein7752 39
drnfgriinissvngqrGQFGQTNYSAAKagmhgftksl
>Protein7203 59
nnpvlvgepgvgkTAIVEGLAQAIADGDVPDTLAGKqlytldlgalvagsryrgdfeer
>Protein7750 22
mtpedwkAVIDTNLNSMFNVTK
>Protein8942 204
mvpkVEGAEDIHYIDRllaqleaqagldrpilvhalletarGVANVEEICGASPRMQGLS
LGPADLAADRRmkttrvggghpgyvvrADPDPDDAEAPRpsyqqdlwhytmarmvdacat
ygifpywgpfgdirdtvacedqfrnaylmgcvgswslhpvqidiakctrcrsisprrDNE
VFTPIDLINARtlssvinsffgts
>Protein8945 231
mavltvyrgdekyqlesipnilnrcdqalqtleryksrLNEELASLTAHEVEGLVTLRdv
ivvlqrsemvsriaeelrhhlielgadgrlvrlqlrdlmagvgdertnlirdyapdgiep
gdalerlraldpgeitdpddvgdvlelgdgnsvdldqpmqprgyrilarilprlpepvid
avvrkcgrfdklmrasttelaqlaevseqlasvirdglsqqaqssilnryq
>Protein840 13
mrDLLPILEQVAK
>Protein848 33
laqvhgkgqgtgpkDEVGSVLYTRgliiqmlga
>Protein1377 112
iarSGPEDIELALDAAHGAAAAWGRtsvtersgvllriadrmeanltdlavaetwdngkp
vretiaadlalavdhfryfagairaqegsigeidadtvayhlheplgvvgqi
>Protein661 35
gpcdyvppiqveiiekrrVIPLDENEGIYVRdlnt
>Protein660 31
sratrarSAGLALLPPACGQVGPRglrslgr
>Protein669 146
lddikssgkiadesvleagikrFTEEFDPGADGDHEPDAEAQAAAASKLVDSDITLPEED
MARgdaptpaskrqgradsgfqatglihgrrtgtsvatshrqrrqhqedhtgTLVDYVLF
GQARqdykwtkykaeddgggssgyea
>Protein3125 41
aqkkrrvvlerasgyrgqrgrlyrkakEQLNHSLTYSYRdr
>Protein3121 28
mrQQMVLCVPFWWWSHKhggmlpkiyvf
>Protein3122 108
mvfavgtvaagltpatvclapganalagigpqaqiagnafyvdlagkSVAYTPVIDGPLV
LAALTNLRAMNNLSLRlramnnlslrhvagaalvrYCLAEGLRgfpgf
>Protein3614 55
ILNNFIAQIFCHIQLISMVFEFYAGRLSLQTTPFSKALknwfwlklskfsdngrv
>Protein5878 81
idfgsrvsspttvtaagkdtfisnkTSGAIPTVAAATGLVNNLTSLRdaeavvqfgggst
yagltttqqgavdgvvsvant
>Protein5879 37
diearvkqvrVQIEEATSDYDReklqervaklaggva
>Protein2127 108
aevnfsagqtiravtssltanigvsaltdvayktalkNTGGSDAIPAISADVASKaneai
rkslapelesitiaptlvgsaadlaniqsgdggeyalklaalaklsag
>Protein8781 166
maskrfifldkdlkidkPQIEVNVDRDKaatlgidmrtlaadmaamlsggysnrfamqnr
sylvipqvqrsdrlnasalenyytrtrdgqliplstivtlkdstqpqslkrfqqlnavsi
tfaarpgvskgealaileqaakdvlpqgysvdyagesrqfkqegqa
>Protein8787 154
mayarthgvsvriarLFNTYGPRlraedgrvvsnlltqamenrpmsiygdgtqtrsfgyv
ddtvdgllrlldsdvqmpvnlgtptefsilelveavrrvtgttaevvhlelptddptqrq
pdigrakellgwkpevtlidglhryadwlsaqta
>Protein8786 188
ynrLPFDVDELAETYLGEVRdrmvpyvtdtvglvhealeagqhvlfegaqatfldldhgt
ypfvtsssptaggactgagvgprhidrvvgiakayitrvgagpfptelfdevgdhlvdvg
heygtntgrrrrpgwfdavmmrqavrvnslseialtkldvldqldevsvcvaydvdgerh
etlpyhqs
>Protein4473 30
hsiaaqgginaakNYQNDGDSVHRlfydti
>Protein4477 48
mgrLIPAGTGLSVYERLHMGSDDSSYTDAAAEPVARrtierdlinlqd
>Protein8168 46
mwefldrlvtialprirdfrGLSPLQFDGRgnytfglteqsmfhei
>Protein8167 84
hlpqaieayrAILDIDPDQVQTRgsleliftegehqaeiaaileplyqasrnwealikla
dvklhatadvaerleiirttaeic
>Protein8160 41
etykanvdvlrGWLAEHTSNVHPIGRngmfrynnqdhsmyt
>Protein8162 45
kpgrVLFELSGVPEETAReamrlashklpvktkfvskrdfeemgg
>Protein1175 46
kTMPIHQSNVAIFNAATGKadrvgakiladgkkvrvykssgeeika
>Protein1174 66
eldgaydvlvrVHGGGPSGQAGAVRlgvarslngidpelnrpalkkagflsrdarvperk
kaglkk
>Protein9784 226
ilivededhirENLKLNLELEAYEVVAVADGAKaikafkeqrfdlvildvmlpemdgfdv
ceqirlddretpilfltakdasidkikglktggddymtkpfnleelllriinllkrsskv
paedkfhayefggntinfvtyeakgingdvkltnkelkllkllidrknevvsrtlilqtv
wgydvypstrtidnfilafrkyfekdpknptyfhairgvgykfadk
>Protein9783 169
mtqqineklqqlcavnasgldkaakeeyfdklavsvrqadefrlkgpvadkarKLLDDYI
EARMDPQTRAMLRdaiktmdmkklsaalaeaavhgyrtsltrkaselleqvsdaeaalta
sieqvdiemldrslkmcadfkygngsvprakqlradiaktnteleaaka
>Protein9781 61
TVGNLSNVVSTRhvgrdrdsrraspdrsahavqlgdhapptgglrtrsavgcqgdqrgvr
g
>Protein9788 109
mdfkVAGTTNGITALQMDIKiqgitkEIMQVALAQAKearvhilgkmqeamgeaktevss
fapklytfkinpekirdvigkggaviralteetgcqinisedgtitiaa
>Protein5698 20
VVVELSPYDLTRgrivyryk
>Protein7692 60
kvlptlkvsydegtntatlsydttavlaagkTYYDTTDLTVTVSGVKdaqgnavdtgvsn
>Protein7696 288
msvdnndrTYSMGTDGMASSRlgfrGVEDLGGGMKasfwlemglaadtggnagiwgnsta
snanrlyfnrrSTVSLSNAWGELRlgrdytptfwnwtqfdpfgtqgvgsstnialgsdlq
avlagstfgtlvrannmasyvlpagtsgqglygqasiaageganglkywggrIGYAAGPF
DIAASYGKtdelltgvntdvdltawniagswnfgfmkLAGFYGQMEADGRVAGISGTAGR
dnwyigasapfgqwnlkgsyggtsgndlldnvdatqwaigvdynlskr
>Protein7694 53
vqaaaletwsaiigdrarkeniktlgdilkQPNVDEDVLYEALDAAGRfaavg
>Protein479 16
mprMDGFEVASLVRhn
>Protein9973 92
mnngaqfslyineveflskkslfdkdgelvldidnsntlqnqisentkfsvvlqskegkk
FRLSTLQVLKAKRAFDWLRLCSVFGVRSMNMR
>Protein9975 156
mlqgrlfayadahryrLTGNSHQLPVNAAKagavhtyqrngvmaggdnggrsknyepnsf
dgpvetgvpphppmptdgpsghyephlhtedddfvqagnlyrlmgsdeqerlvnriaggl
aqvskddiiarsvahfsaadaeygarvqakvaelrg
>Protein9977 120
mgvekIYIEDLREEFVRdyvfpmfranavyegeyllgtsiarpliakrLVEIAQEQGADA
ISHGATGKgndqvrfelgayaltpnvrviapwrewdltsretlmnyaathnipidynkag
>Protein9976 425
ptafadkGYEVPTTWADLLALSEKmaaeggdvkpwcagiesgdatgwpatdwvedvmlrt
agaetydkWVNHEIPFNDPAVATALAEVGKilkndkfvnggfgdvkTIASTSFQDAGQPI
LDGTCYMHRqasfyaanwpegtevgpegevwafylpsvdsstkpvlgggeftaafadrpe
vkAFQTYLSSVEWADERaktcgsggcvtanknadpsllknperrplaaeeprrqaHLGEL
NYLVSEEGVTKgrpkietdidatevilmlapetngevavkawdalskftgidhthlaktr
edekiryrdiqaqprkiisaptwsgiesehvsynagytnvhelipwrtitgrqqlyqdhh
wmrafgealcvykppidtashqkppidtashqammnsrGSALQALNGETTEFGIPAVLKl
vetld
>Protein3842 246
naisshdlssveaveaaiagaravnpalncivheryeraldeaatadaaapdqrgplhgv
pvvvkdldgtladepywagsnylkrlgyvatetsllfrrlidsgaiiiaktntpelglvp
stepvsvgpcrnpydltrspagssggsaaavaagvvaighagdgggsirlpasncglvgl
kpsrDLVPTFPDIDPWGGLVARlgvtrtvadtallvdvlagpdplaspqvhtrfpagsaq
spaasp
>Protein3840 72
skwatikhkkgaadakrgklfaklirqleiaarSGGGDLDANPTLRsmyqkarSASVPVD
TIERaikrgtge
>Protein3598 53
klnvvrlagadryatnrAVVNTASQVGTNNRsfrqlellqpakrtaivatgns
>Protein3845 28
yttlfrspskDALTTANTDGLINPAEKs
>Protein3844 29
mharSIGPYSLITQQPLGGKaqfggqrfg
>Protein1993 103
kgkrGTVLSVAEERVTVGGINLVKkhvkpnqargtqggivekeailyilnvalinpvtqk
adrvaykdtksrsrclqivgrwhesacTTVGLTPIResdikss
>Protein1995 30
lefsgacagcgetpyakLITQLFGDRmyia
>Protein4644 39
aedtfegrdratgelrwtgtrADLVFASNSELRavsevy
>Protein4313 177
sgtldaskylsnialyskstgakvsssvvfdgrtttfvvndtiassignrvyqlkadiig
tdrpseslqfsfdgrNDNITVEEISTAYRaattlirsslynvkieagslafttdgstasv
dvaastsdvrlltgkvtakeqvklrdftisfasaytgsvdyssgvftnavsrvrvnl
>Protein4646 85
mnvsghrISTAEVESALVDHAAVAEAAVVGAKdavsgqvivgyvilrGGNEPSEELGEEI
Rqhvatklgaisrpkaviivpdlpk
>Protein10265 150
KNFLTILTTLFIMTSTSGMAQTGTATTTRKtfsrettiskdikaegsviwkllttasdyt
rwnttvtslegtiakgetiklkseldakrtfklkvkefepekrlvwgdgkgnriytltnn
angtvtftmtekigglmfpmyakmipsfde
>Protein4649 104
rvevaltyifgvgrTTSQQALAATGVDPSVRvkdlvddqlvalrdyleanvkfegdlrre
iasdirrkveigsyeglrhrkglpvrgqrtktnartrkgpkrtv
>Protein10268 171
qaekitvdkdnttivngrgqqadinarigqikAQIETTTSDYDKEKlqerlaklaggvav
lhvgaatevemkekkDRVDDALHATRaaveegivagggvalvrtikglgdlkglnedenl
giqivkkaleaplriiaenagvdgsvvfqevakgegangynartgiyedlk
>Protein2426 31
arksdqvvrGSVVLPAGTGKsvrvavfaqge
>Protein2424 112
mlaitgalkgagrggdcalitdgrfsggtwgfcighvapealdggpiglvadgdrilidv
hefkldllvddaelekrrQAYTAPEPVYTRgvlakfarLVQGAETGAITNPR
>Protein2429 52
mvpgyhngvvntlrlwrarATNAFDLHIFNAGDYAEAVRaqtfaeniskvly
>Protein9051 138
mgagtnhwyhsdqiyrAMLVLTTITGCQGRngggwahyvgqekirpimgfqhlafaldwv
rpprhmnqtaywyvntsqyrydtfsaddlngspgvfagkgtmdllaqsvrlgwtpsypqf
trsslaladeaaergvpa
>Protein5994 31
mgngkGNVEYWVAEIQPGKilyeiegvseel
>Protein8312 58
maealkgvsvsiarkkgadgkLFGSVSTKDIAEALAMQNINIDRklirledpfkavgs
>Protein8313 125
mekTGEQLTYLQGPTNVTRmdyasplfnetvfslateellgievperatwirTLLCEVNR
lsshmlflatngmdlgavgmmlygwrereetlrflefvtglrmnhnfirpggvaadlpdg
wqael
>Protein1695 19
mtafkDTDYALLVGARprd
>Protein1691 129
APDGVDVGMVAPKgpghlvrrtytegggvpcliavaqdasgsarGLALAYADAIGGTRag
vldttfeeetetdlfgeqvvlcggltalvqsgfetlvdagyqpesayfeclhelkliidl
myeqgisgm
>Protein9377 127
medalhrrvigqheavvavanavrrsrAGLSDPNRPNGSFLFLGPTGVGKteltkalasf
lfdaddamvridmsefmekhsvsrligappgyvgyeeggylteairrrpyavilldevek
ahpdvfn
>Protein9376 59
mgerqvaaisaaqaqqeayiqqvaakSSPADQIASAKslldsgvisqaefdalkakala
>Protein9374 99
madvwpdvvvgctgggsnfagiafpfighglrggakprIVAVEPAACPSLTRgkyaydfg
dtghmtpltkmhtlgstftppgfhagglryhgmaplvsh
>Protein4867 56
fktpriaaavlaaaallaapaasayawgpdgddtavpldvdgrTYVAGDGPTVLRi
>Protein8513 53
pqfiqtlndsararadrpwnsltkEEQQAQIDAVRnglfqrggagfidnsrlw
>Protein5194 14
vskWCSPSIARiaa
>Protein9193 109
mevtkfekeekcdatkdecfapkKTKIDFSVRTDKPELINLLMKSINQEILLGYNIHRik
aislssdmevitaakqesaapaeqgdklavaksggkrnfsvagkvlqld
>Protein9192 88
mlfdieakivrgqilagepridgrdtrtvraieirnsvlprTHGSALFTRGETQALVVTT
LGTERdaqridalsgdyedrfmlhynmp
>Protein9191 85
milgharpdvlaavtaaarhgfsfgtpseneialaeeivarvapveqvrLVSSGTEATMS
ALRlargatgrsrvvkfagcyhghv
>Protein9194 492
myaagkIPGSFFRregrpgteailtcrlidrplrpsfvkglrnevqiiitvyalnpdhqy
dvvainaasaatqisglpfsgpiggvrvscidghwvafpnfsdaerstfdmvvagrivgd
dvaimmveaesteatwdlvkhqgktapteevvaegleaakkfikvlceaqadlaarsake
tiefprfldyeadvyaavegdahdataaaltiagkteredtldaiksglhakfvgdgetv
gefagrqkevsaafralqkklvrqrilrdsvridgrglrdiralgaevevlprvhgsaif
ergetqimgvttlnmlrmeqqldtlspvtrkrymhnynfppystgetgrvgspkrreigh
galaeralmpvlptreefpyairqvsealgsngstsmgsvcastlsllnagvplrapvag
iamglisadvdgetkyaaltdilgaedpsptssaprmrsatwtsrlpapptpsllcsstp
rTVVVETDSTRt
>Protein6646 67
fnatnskhpinkvedfeglkfravqakisqetvkALGANPVPLAVPELYTALETRtvdgq
gtptavi
>Protein7591 20
csarPATWQPPMASPLRwic
>Protein7593 32
ptdlsladyipvkgkFAVFVPHTAGRyqkkms
>Protein7597 14
QLVSCSIVIRsqif
>Protein5732 41
marSAGASVQLVAKegdyatlrlpstemrrvpidcratvgq
>Protein5737 50
tthlglpvfntvaeavaqtgaeatviyvpaplckDAILEAVDAGIKlvvc
>Protein37 74
TDWVFSMPTRrysvalnyaatgtddgrrfselvddgrrfselvddavagtltrVGQVAAE
IRgirppepykgkg
>Protein30 59
dfvarnvevvgvsidshfthnawrNTAVNDGGIGQVKYTLAADITHSIAKaydvetdgg
>Protein33 116
sgttvtfnyssqeienaapgfinvggasrnltvcgyvdtdtiiddhnnqvtttfyrVGMY
PANGTAPGDASTGYPTSGYSSGVGSKTMAGETCILLPLRyngssmeiftinpgsnt
>Protein1349 46
msnreqgtvkwfndtkgfgfiqrQAGEDVFVHFRairgdghrtlrd
>Protein1432 31
lregrltadrvlvrrSPQAASLQDLRlqler
>Protein6420 30
vlggskrrYAGIGDVIKvsikdaaprgrvk
>Protein3525 27
msrtyrIAPSILSADFARlgeevssvi
>Protein7779 139
maqeqerGITITSAATTAHWTDTVNKvdhrvqiidtpghvdftveverslrvldgavavf
dgvagvepqtetvwrqadkyhvprmcfinkmdrtgadfnkmdrSAGTSAQLLARegvyaq
irlrsgeirrvhvecratv
>Protein7775 26
mtvvernyrdiykkFTSIGPLLEKvg
>Protein7777 35
gskkSTPYAAQMAAQDAGTKayeaglrkvevfvkg
>Protein9855 253
mvlvfqgkqgigktswfrslvpdkYSHYSLEGHILNVEDHMNRLTALRHVFVELGELGAT
FRksdteqlksfitntedeinkkyithpvkyrrrtvffgsvndekflqdqtgnsrflvlp
vlkcdarhginmfelyaelleeirldmlkdvtdydltpkelelqsainnefesidsiker
fedifditkeagntlftatktleilgfpissirknqttdmarilnsygfkksakyktwyl
ppqkfnrdimhed
>Protein7773 32
tdsevvwsvdrNDGNGFQDVSNGSNYANGDKg
>Protein2343 72
miepvgftsfsealrcgaeifhslksvlkSQGLNTAVGDEGGFAPNLRsneeaitcimta
idkagfkagdnv
>Protein2830 82
mtkgqarllwrnaraldpgqrIVEIGSFQGRstivlasaapsgveviaidphagndrgpn
eiegfeteadsdnlvflsnlda
>Protein8965 189
SVDTANIALLVIDATEGVTHQDQRaagrthrrsrlsdrgdpqqvgaaqhrgpprrhlagr
peaslhrriaraahlgahrqgcpILPALESAIDAYQTRphphpagqrgdprrpagparpa
rgpgalrhpgrhpaahlhavrqpgpahqlrplpgtqpagtlrpggladqaareaprlira
prrdprqvv
>Protein8964 218
meyrAALDSGDVVRaekagvvsevsadlvtvagddgshrtyrvqkfarsnqgtsynqrvv
vaegdrveegglladgpatdrgemalgknllvafmpweghnyedaiilsqrLVQDDVLSS
IHIEEHEVDARdtklgpeeirdtklgpeeisrLMAAVDESIPQPVRavdkpflmpvedvf
tisgrgtvatgrvergivkvgetveivgfkdtatttvt
>Protein869 137
lgiypavdpldstsrLLDPDVIGARhyntarrcqetlqaykslqdiiailgmdelseedk
mtvararkiqrfmsqpfsvaeaftgmpgrlvmlektiqgfedilagkkdqfpeqafymvg
didevevkamqmakesa
>Protein8960 135
klallaavvglglsfntfakedesavieriqafgsvcvtgkpcsvkVPVAAGAPVEGAAP
Rtgeqvytavcagchgagvmgapkygtadwaprkakgkptlydhaikgfnampakggcaa
csddeikvavdymak
>Protein865 45
ekaksffqssdlrsyvqtkfsqgkDAAIALAQEVKkeathvadev
>Protein2344 77
asvridknqnfklvvsprVAVVGTFGKdrnhnvravkteiimfvllirqvseVGIGPGSI
CTTRvvtgvgvpqitai
>Protein8252 31
mgglgeaiciklaalgykVVTTYSPSNTKaq
>Protein8250 34
miingvqgainaktvtydferLMPEATLLRcsef
>Protein396 36
adtgastagafwsrNATVGLAGDFGALNLGRfenlt
>Protein399 31
sggkgqyghvvlkiepneagkGIEFVDAIKg
>Protein2859 52
qigtdgdevgnkpflarvdgrrppkrgdtvylvpkPGHIHLFDSASGVRlnd
>Protein2851 33
ialgvggvprgrIVEIYGPESSGKttlclheia
>Protein139 31
lkenvivgrLIPAGTGLAYHQARkvkdqmde
>Protein138 23
snttlgfksrVATVSTVDAVHKg
>Protein136 28
mvppvrpsekplrVPLQDVYKiggigta
>Protein3459 42
maftteikaavvadyqrALGDTGSPEVQVALLTARindltph
>Protein3106 60
gdrdvevddladhrVAEVLGGRpdhrplgrpferqnrcpqagptkeklaqggqagrhrqv
>Protein3104 106
krtlvgkvvsdkrektvtvlierrvkhelygkivgksskyhahdenneykTGDVIEITES
RPLSKTKNWVATRLVTKASLVafpalhckprkndpqcgsffflgrp
>Protein9316 192
kgkqgrfrqnllgkrvdysgrSVIVVGPELKlhecglpkDMASELFKPFIIRkliergiv
ktvksakklvdrkepviwdilenilkghpvmlnraptlhrlsiqafqpkliegkaiqlhp
lvttafnadfdgdqmavhvplsnaavleaqllmlsshnilnpqngtpitlpsqdmvlgly
yitkskkstate
>Protein5850 84
mqlggtppqlidqarDGIADIVWTLPGYSAGRfpaveafelpfmtktaegssralweyvq
vnkldqtefkdvhpilfhvhdkgq
>Protein5858 26
mslrYFIDGAAGGNDTRvsiwstgnh
>Protein5859 41
msdfksneyagliggkQFEPEEENPMIGFRgasryyhplyk
>Protein8761 67
mvnvagggesgqagavrhgitrALIDYDATLKPELSKagfvtrdareverkkvglhgarr
rkqfskr
>Protein8760 75
mypnackdeqgrlrVGAAVGTGADTTARvaalveagvdvlvvdtahghsqgvidrvawik
ktypqiqviggniat
>Protein8764 281
ggrksgpggrggsarsggfgggsregggggqrapreprvvpdsaivdrperdewrddgrv
dgggtaraerpkrssrgeaaraarlsvspeafgqavsprradrlarRVGDAAVSFEADRF
DEARsilgpiaketpdvaevrellgltyyrlgrwrdavreleaffaltssteqhpvlads
yralgrharveelwselredspsaelvhegrivsagsladqdrladairllekgwktprq
pkdhhlrrgyaladlyeragsvprarqlfvwlnqvapdfad
>Protein8769 189
mgyavgpgcrdkdgllaalavadlcgrllntgsdplavldrltrEHGVHTTSQVSVRfds
tgwarnrdalvarlesnpptalggrlvesvdrpsddlvrlflrggdrvafrpsgtepkfk
aylevveqvaggsragerilraarrragtrlewmehevrtilgapvpggpvptgtadgnp
rldgrrppn
>Protein8768 82
TRPIPNFRKvqeaisnippailsmailedvgftylidyylrhmdmqivrkvlqnpmfshe
alvelfycqvtayhkailqkkp
>Protein1252 48
mftlhprlaedtlplgdfplstcrLMNDMHYPWLVLVPRvhsirevye
>Protein9997 161
ktkrVAVFAQGAKaeeakAAGADIVGMDDLAAMVKagdmpfdiviaapdamrIVGTLGQI
LGPRglmpnpkVGTVTPDVATAVKnakAGQVQFRvdkAGIVHSTIGRrsfdsaqlqgnla
alvdalqkakpatskglylrkVAVSSTMGVGVRvdiqsiaa
>Protein3312 213
hpydeppsfelpeveefenteewtepirrSFTIEAPWQELAENGVDAAHFRyvhntemvp
elerydtdgyrstmrsaqkfptprgvvdgridsdswgpgfsitrfsgiidtvlmgcntpi
sankcelqfsfvtrrmgdanfestvgtafadevsrqvvedkpiwenkahlvrpalapgdg
pfmkfrkwasqfyvepmqseamvfppsgsfpae
>Protein4102 166
sgvehnsywaisellnaawdtspslphhkgagiavdgldrrGASYNFLIGRgnsnltlte
pnavfaavgellaqlalddsfatnynshitgnfgassarlrplmlrEPVPTASFGFCRfg
lgrfgfcrfglgrerTGVDMHNATVARlagvpnivgikdatgnlvr
>Protein4459 21
dnrSFGGVQVSRtfyargqtg
>Protein4108 281
rattpsfgrpgprgaacasctavasgsashrsnspagsssgsatgiplassntrtglpas
naclafsatwrnsplairrgpanavqrkvgwiierafrdrrgfcpdqtrrttgsaplpdi
delqefgagarvlaeaaqhlrgdhahpalvdaarghalvrTLHHHADTARlqraldavgd
lrghlllhleaarvgldhprqladadhlavrqvadvdladdrrhvvfamafvidvaqhdh
lvvaahflegalqvfvriqriaaepvlvglghapggvqqaf
>Protein8106 191
gktideardlalekLGVHESEAEVEVLEHPSVSMFGRvksmarirarvapvaapakeerr
rrggsggdskrsggrgqdrkgggntasetaaapsaapasdkgqdgspsgegaqasrgqrs
gggrrqdrsgtpsdpsaapmtapevastveaflgglftaaghtvsttseidgdrvdvsvt
gdglgvmvghr
>Protein8100 38
ADLAGFTRlsrqipeedlavlvqsfesvsadvvaaega
>Protein7903 45
rcricqrLSGCASPWLEPKrrctkpaanwmsrqkflapwkawhal
>Protein6360 34
LYPSFGNLAPRdissraakravdsgrgvgplkng
>Protein9215 190
dgeaieagivtrsiesaqrkvearnfdirkQLLEYDDVSNDQRkviyqqrndildasdls
gqiaslregcftdlahlyvpiesveeqwdaaglekvlaeewqisvplretiqaasaitve
evlakvlaaadaafeakvaqiggenftqfermvllqsidthwrehlsaldylrqgihlrg
yaqkqpkqey
>Protein7015 68
ltavykaewdvkGDVGGADLAGReryiglkhyqlgtiglkhyqlgtvrLAEQLGTPEALR
dhsisldk
>Protein2193 43
mvklgglygtgttfagadhkSYLLTAVAPVGQGEFRasygrlk
>Protein2627 37
lkCNQNECFVVKltfseslaslwamlelgiyeinntk
>Protein2629 86
MQQLETLNNTKdkffsiiahdlrnpfsnimglselmekkmivdnngeaellqytklirts
skhaynllenllqwarsqtgdislnh
>Protein3860 17
mdkEVANVDAMRfvary
>Protein10209 148
mqtravleaalnvqahgivvkAEIMVPLVGTVRefnaqatvirraaaavfserkeslpyq
lgtmietpracvaadsigaqaeffsfgtndltqmtlgfsrddagkflpdyikmgiyehdp
frtfdqhgvgqllqmavqkgrlarpgie
>Protein4662 14
lkAPNAEVNDNFGR
>Protein4665 20
mrvfdrSCETVESAGARrga
>Protein2999 69
fgfcrfglgrerFEEFASDRlcrSAINHVVLAHKgqarQVLGEVDTTASVDRtreedvqh
vveanqgql
>Protein2991 53
mpnllafpiaflgiarAGAVQVNVNPLYTPRelehqlndagvqtivvyggvsa
>Protein2996 75
mevavdnaipgidgdcggeaacatchvyvppewraatgerTAPEQDMLASTFGARensrl
scqircreeldglsv
>Protein2440 199
mrhgrrrawrpsrsprdrppsarsaprplrrsprrcgaseesstpisllrrtsrkvevpv
sedpkaeavegleevpvqlgrqrptltrfapenpkpieitdpveitvdgrTMTVQNGDLL
IDAVERhgvyiprfcyhprmepvsattrawsrwvcavcawwrsraraarrccpavcsgDA
EAPIFSVADLGIVGDVHKv
>Protein2441 48
randairvdggqvrakVIGEGGNLGLSQLGRieaalngvrvntdaidn
>Protein8379 34
dapdtvfarDYNEALVHQVVVAYQANARqgtraq
>Protein8374 104
ltvdgqaqqavlkalqrhpakNFPMHADFLRvdaareitmripihyinqescvgvktegg
vvsiistdveisclpkdlpeyltvdfaaihvgttlhlsdlilpa
>Protein8375 127
rktathddkrlkavlnklnvrDIPAIEEVNLFKndghvihftnpkvqasiaantyvvsgn
cetkrlqellpniinqlgpdnledlkkiyasyaegakqagatgedddipdlvdnfenvsk
kagaaag
>Protein9423 22
mknryigrTFIMPGQSQRkksv
>Protein9352 159
lagtsgntdahgdllsasyangpisagaiytrATLDGANNNVKewglragydfgvvklqa
qyqrAKDEAITTGSDSLWLVSATVPVGAKvavigefghtsrkstttadnvnaatvaatys
lskrttayagmkavrvqsadlgtqgtdtnfyvmgvrhmf
>Protein9357 127
marIAGVDIPRnkkievsisyiygigrsngadiikkanvnpatrvrdlteeevnrirevv
ereyrvegdlrreiqlnikrlmdigcyrglrhrkgmplrgqrtrtnartrrgrrgqaigi
kkktakk
>Protein4845 198
gkaetgvtvsnatllldgdialqrkvnlagssatinatgsssledtlsgsaklikagegt
vtlntansyaggtqiqegtlaissdaslgskagkfsidvlidneatlaltdnvdvkrTIS
LTGNSATIDTTKvdssssvsdvisgsgqlvkdgagsltltgvntyaggtkidagtlsisq
nanlgqantgvvinnatl
>Protein4843 48
mgaqlvkevaskTADIAGDGTTTATVLAQSILNEGLKavaagmnpmdl
>Protein7371 16
DVCSSDLVLLGKevsw
>Protein1609 33
adivkaharGAADTGSPEVQVALLTARineltp
>Protein8593 50
mvddeellelvelevrELLSEFEFPGDDIPVVPVSALKalegdeaaqdqv
>Protein8594 34
tvdfvgldvhkAIVDNLYEFTNDSAHETFKlpky
>Protein8597 122
mseagyrlgrsgkalrvydrdesveflflrprdiaiyvgsgvidlgitgrDLSSDSQAPV
DEVLSLGFGKaefrlaapagsgfalvdgariatsydgllgayltkqrveasiihldgave
la
>Protein1607 49
mrAGAIQVNVNPLYTARelehqlndagvetivifngstptlaevrantr
>Protein6628 56
ifksaklsavdpldstsrIEGLEVDAFSRERMDFTLNELLEERDGVKHLLPcllni
>Protein6926 61
dtlgsktaiglgdvafglrwqpiplkrGLPSTTLFTSISTATGDSPYEINASRdlstgkg
y
>Protein6992 40
inrQSSDLLEIAETVSSLKlqqnapsteisaagqlvmlth
>Protein1605 32
kdagaitglnvlrIINEPTAAAIAYGLDKkta
>Protein6991 27
krgankytkekIAELETLYDQTFKqve
>Protein1602 32
TPNAAFMKaltpsaalaaivganplprtevsk
>Protein5717 35
dangivnvsakdratnkEQSITITGQSSLSKdqid
>Protein5712 27
lrdgqkveftvvkgqkGFQAEEVRtid
>Protein11 131
mievreffwygcphcfrLDPYIELWRktkpqdvnfvrtpaalnpvwegsargyyavemlg
lvekthvplfnaiherqapifdeaklaapifdeaklaafyqgygvdaakGSLDTQGVKdr
kqsrskygakr
>Protein16 39
psqvqtlvirVTGGEVGASSSLAPKLGPLGLNPKkvged
>Protein6190 50
madwlfsgwldrlptlkLAYSEGQIGWIPYILERadnvweenrawggfgd
>Protein1418 95
mnelqtvaegdltqeatvteditgaiadsvnytveelrslvanvqntasrVAQTTSDVDA
TSTELLAASNEQLHEIRetgrsvvdmagrinevst
>Protein10199 214
mgpdapalgdrPLLDGTQIALASLNGLWLTDELSRpdkpiesqlllepgyqvshfdlgrq
slrffncsidltkddviilihalkgqekearkksyaqviesrkrvrktwngtnlevvfvt
dvwddlarirdfsvrvlhamktskmsfaeidengdgmlsrsefaaalaklpglqasddml
tellsyvdenndgmmnyrefcaiflgvenvgels
>Protein7713 385
sshhsrrsrrtvkfrcerdvladavgsagratsgrGGALPVLAGLRlrlegdhlevtgsd
ldltvtaeievaggddgvaviparlladivralepgavnvtveadeatitggrsefsvnv
ippeeypqiaeptadsvtlsaaaldsvtlsaaaladglrqvvpaasnddnrliltgvqla
aegdglrlvatdsyrlavrdlagqsvleegqsvlvpsralaevirslgdasevtlvlgaq
datfriggvrvttrlitgdfpnyrglipdtqantltvdrqalidavrrvklmarestpvr
lemthnalelvavtqdvghaseqldvsfegegltiafnpdylldgldaargdevrATFSF
AGGGPSRtflsgsvryvparhgvtl
>Protein7712 265
rgvvkisrdhlykGAPHAALLEPQFQQAGRnnnghittrhkggghkhhyrvvdfvrnkda
ipakverieydpnrsahialvcyadgerkyiiaprgleigatimsgseapirvgntlpir
nipvgsiihcvelqvgkgaqiirsagtsatllaregtyaqvrmrsgevrkvhidcratlg
qvaneehslrqlgkagvkrwmgirptvrgvvmnpvdhphgggegktgehgggegktgegr
VLVPTQEAVQKliaarmaadvmgvp
>Protein8907 128
mheadlisaiktggyprelalkqiylnqqlkLNTKNHLIKFNCPDYDFEDLFQEAIIVMD
RNIRngqfeergtleaylfkickylwfnelrrnkkhvsveilenleksvtfdqvqthyde
dllilldl
>Protein8906 415
tstwpeafvgegeyvgsadlnggidlngehtiaeavalingwlesvgrgeaaityrlrdw
lfsrqrYWGEPFPIVWDEHGPRslpdselpvqlpevddyspqahdpndadsnpvpplgrv
eewvnvdvdlgdgpqtyrrelnvmpqwagscwyelryldptntatfvdpdveaywmgprp
ggegepstvggvdlyvggvehavlhllyarfwhkvlfdlghvsgpepfhrlvnqgyiqay
aftdargqyveasevtetddgfffegqpvnreygkmgkslknmvtpdemydafgadtfrl
yelsggplessrpwstrdvvgmqrflqrlwrnlvdeqrlwrnlvdedtgeptvvdrpadd
etrrlvarLAAFPCHRvsrsalrgpesglgllffggfrfhlgrinptqqhprrhh
>Protein8903 173
myiqslrNLVVYGANAKVKinyddkrdmisvrrsdvqnmaigikqafadtetinknlles
aeyfpeedefvqpseinprskgktvaeelkpkekpkptlkvmkiegdkiiinagsnhkvr
sglvgyvidpadfgtyrylarfvveqvfekssrcivlegvdnlskegqsviik
>Protein9476 180
mvipfsdgnreiqilaniekslsskgkdliktieqniilsfidhhwkDHLRQMDELKHSV
QMAVHEQKDPLLIFKfeafelfkqmlsainkdvttfllkgalpaqrinniqqvrlpkste
kvkesrggeniedeykgaeaatdtrekqqpvraevkigrndpcpcgsgkkykqchgkema
>Protein4339 35
mkvstvneikslkTELIPSLATELKyrasktiapl
>Protein4217 37
rlneygfietpyrrvadgkVTNQIDYLSAIEEGKyvi
>Protein807 28
phvnktsrdqleirthqrLMDIVDPTDK
>Protein2290 145
hpnddvnyaqssndviptaihlatvaairEELLPALDTLAGDLAAKasefadvvksgrTH
LMDATPVTLGQEFGGFASQIRhgqarasqirhgqarlervlpeleelalggtatgtgina
pdgfaarHHNAYVVNLGNLIKdtdl
>Protein2294 21
lrVALTGLTIAESFRdegkdv
>Protein3422 12
irEFEYLLPVKy
>Protein5035 35
sidnapeekarGITISTAHVEYESPNRhyahvdcp
>Protein2956 33
nlsywtqrGNDIINGGAGQDVIVGGRnadiaee
>Protein8330 28
mseglqrLAEEDPTFRvftneetgqlii
>Protein2876 31
pvlgallsikVDGIVGPATWSRadsagdqek
>Protein2870 33
tedalglsatgpilrSTGYAWDLRkeqpylayn
>Protein112 59
mhasaqwlafhtffgggkLVLSPGGTFDPAAIWRlvadegvnilvivgdamarplldhl
>Protein117 30
mlrQMEQLGMANVKyfggdgvctseiakla
>Protein114 137
patdpnkallfvaatnvhtaavaaekaakdykTTADDLVAKqpahlqaqrvldnatqlel
etkakligaksasddadeafakattaeqeaakattaeqeaitfsakattarkNLLSVAYK
nvigarraswritsste
>Protein3473 31
sqekAYSTDANIWGATHEAKtlehldvslet
>Protein3471 32
talhiklratggnrtkTPGPGAQSALRalara
>Protein8745 237
mqrqavpclrpekpvvgtgierTVAVDSGTAVQALRggkvdyadasrivvrvndnetvpg
evgvdiynlvkytrsnqntninqrplvrvgdtiaqgdvvadgastdkgelalgqnmliaf
mpwngynfedsiliservvaedrftsihieeltvvardtkLGPEEITRDIASLGESQLSR
ldesgivyigaeveagdvlvgkvtpkGETQLTPEEKllraifgekasdvkdtslrvq
>Protein8296 31
mkMDVDENPMIPGMYGVSGIPTLMLFKggrv
>Protein8740 95
mnkddipqdtldntvyygffifrRGDFAYIVQHRqeiyqpermkamlvtlaesmsipgkn
sfalnsgtiksvdkmfnsdteieawkktmlcaskk
>Protein8749 153
mvapkgpghlvrrvytegggvpcliavyqdatgtarkrALAHAAGVGGGRagiletsfre
etetdlfgeqvvlcgglaaliqagfetlteagydpeiayfeclhevkLITDLIYEGGLAR
mrFSISDTAEYGDLTRgpriidagtkarmkevl
>Protein8748 196
ikFEIAAEDDAADPKqgtavaqklcdakVAGIVGHLNSGTTIPASKiyndcgiphitgaa
tnpnltkpgykttyriiandnalgaglafyaadtmklkriaviddrTAYGQGVAEVFSKi
aktkGIEIVDQQFTTDKatdfmailtaikskkpdgvfyggmdaqagamlrQMDQLGMSSV
Kffggdgictteiiki
>Protein8299 61
mlagaegrLDEVIEALDELRwplqkvinrnirarktpqisferdtsieaglrieevlagl
k
>Protein4126 33
qlrerVAELAVAGAEKilrkeinasvhadmlgt
>Protein4433 36
vdpegpqfsidkGELLDANTGEYSGVNEVAKklssg
>Protein4432 87
mffivvvfiferfitlrTAGGAGSSDAFVRnikgfldrgdisggiaacdkqkgsianvvr
agltkyaemektpnlekdqkilaiqke
>Protein8128 32
ltpgwavpkSMHNEGNYVISLGNLVRwlatka
>Protein8121 194
mevvgtgenpeearavanatadalvavsekrftsesarnvdnlaeqakkAAAESTAANQA
VTEFRlennmssaerqeeqhvvrraaggggvdgglrvgdqhggcggqagggtlrtgpvga
vgpvrlaatTSGVGGTAGDATPETQKvnaqfakdlklddpqdfedakrgfiakpsgkila
pdgsvlkdfdaynf
>Protein8120 149
sasapdaekpevkIGIQDFGESKgvseiygqhleangykvkyqelggfrdlvltgfesgd
inftpeyaaslleflndnageatsdvgetvdaltpqlkkvnltafepteavntntfvvtk
antntfvvtkataeakILFVVWAPDTAKv
>Protein8123 51
phcfrldpfvetwrktkpadvnfvrTPAALNPVWEGSARgyyavemmglve
>Protein8125 110
mgdrvavlkDGYLQQCDAPRymydhpanvfvagfigspamnlldvpvvdggvkLGAATVA
IPReilakasgsrvtlgvrpedldlstdgaglqvtvdvveelgadayvyg
>Protein8124 201
alhtdiptrpelerLLTATADHCVSIYLPTHRvtqethqdrlvlrdltrqaveqleatrq
aveqleaagadadavadieanlvhlaegddegddpaveefwanqaeslaifaspgrfeth
rlpnhltamvevsdrGLFIETYRrSWFPGQRemiqgnrgdrqqgslvglhyhlhqsdywy
vptgwarvvlhdlraggptdg
>Protein10207 123
rprrrerknvsygivhikssfnntivsisdqdgnviswasggnvgykgsrKSTPFAAQLA
AEQAARkamehglrkvdvvvkgpgsgretairsiqnagievvgikdvtpvphngckppkr
rrm
>Protein5523 29
lglkqprQYTLSTSPQADYLRisvkrede
>Protein5520 33
cndpdnpanfprnlfvwrSNILGSSGKgheyfl
>Protein1061 33
dtikLFGAEPANFLDVGGGATPEKvteafkiml
>Protein1065 39
mvirelalpeiktkslfqalntlkapkALVVDSGENKnl
>Protein1064 28
wksfaksngqrSGAMMQTTCTDAATTKv
>Protein9659 44
EAIDKVIRRLDQDVQDRPWAWWHWGLWEQMWHPTTKgdpgarhg
>Protein9651 205
rikaiilfvdndiilklgsfdllddihklfgvtqkelfvtnsckFYFLKNKRLKEKYPQS
ILNRcldfcervsviedfddemngrlssledidpgeamlfaasvlysesiiltgdkrsie
slanfedkekfknrimileqiiqryialkgfdviknkvipfkefdtsiraifgsgdlsnl
enveivlisyindlrsktgnllmns
>Protein9652 842
mlqqeaktaelrkFLEEVYNSRgrkedlsqlsddelramagnltngvpyatpvfdgasee
eildmlklaypdelaqrkgltatrTQAQLYDGRtgdafertttigymhylklhhlvddkm
harstgpyslvtqqplggkaqfggqrfgemevwaleaygaayvlqemltvksddvqgrtk
vyesivgrtkvyesivkMLINATHAEETRvalvdgqrlydfdvehhsriqkkaniykgrv
trvepsleaafvdfggdrhgflplkeiareyfnrnprdvgrvtirdaiqegqefvmpfkk
vkksfckskkksvaikVSTSTMFDGQKaifaindsiagtlstrtyqiradianvdraset
lkftfdsdedsviatesssgyrvntkavssssldlatvtikagtismttvgstsnvdvaa
gandvvllngkitaregvqlrdlkvevdttsttvaqykkalstirivvggqtvtfdsadl
tasgtytiknsfvvdagesplkitadvradaltansvstlglkvksvtptsfingarytt
tnksvpstefygsvnpsavtvkgatvsisnlseadasavkgarnislakyqftnskvntv
rvsgekftialttstganesstnyavlqnvtvdmyvngvsrgsqaikvsgtgttasvefs
gvdfdieksskvdfdieksskvtvelkIALLGAQITEDYEGRapllvgvlrGASVFLTDL
VRaidlpvsmdfiavssygsatrtsgvvrlvkdldedltdrhvilvedivdtgltlrylr
knlgarGPASLEVATLLARhsadvsgqdvgyvgfeipddafvigygldlnqryrnlgyia
ty
>Protein9656 102
msfeisgktyetdeegyllnladwtkeaaehlaeeekvpltdnhwevinflrEYYNEYQI
APAVRvltkaigkqfgeekgnskYLYDLFPYGPAKqackiag
>Protein7961 147
miipakkkdlldiafkeverVVDQYQEGLITDGERynkiidiwanvseqianammegisk
itlqddrtgkstiqpsfnsiyimadsgargshhgrlgrswlaaadssagryawsdgeavg
rdhrdtdhhqlprVVEPLITLAKvpsl
>Protein6383 34
evkrIINEPTAAALAFGLDKkegdrkiavydlgg
>Protein6386 73
sdldddddidafdnatwnriegsdfaeavfydgsedlvdlggvdhrYSDDTLNLRggdnn
vsyfaletsitav
>Protein9338 285
mlirgaeqrVAIQVDQLIGSReivvksvgaqlasvagisgatilgdgsvviildtiamlr
aaaiqkprhrqvieeqvpakpqrstrmvmvvddsvtvrkvtsrllerhgyevvlakdgld
aitklkdgldaitkledvrpdimlldiemprSFTGATDLGPNTSAAIGRlaqdegiqidt
yshnigatingspsvlpnaalladnsalptwptqarliiapvgaitrntagelsfgvesl
gmatndsltfgaifeapcvvdpsaiftldvpvaelggtgamvdas
>Protein7389 44
mkdllnlfnqqrqtldfdaikIALASPDLIRswsygevkkpeti
>Protein7386 69
fpdlrLAYSEGQIGWLPYILERaddvwsehrawggvadiipeppstyyyrqvygcffrdq
hgldsldkc
>Protein7032 49
ggrGTAGDGSADVGAGNRgdnltgggsatgdmfwytteaespggtiggg
>Protein7033 33
mlggynvqplvkLLDTPLAADAVEALKstllmf
>Protein7030 199
altisgcplkdeitrrVSEAVTSLEGVDQLKlnftsmtdaeraalrEQLHGDPAATAGSH
QGHGHAEGRqipfaqpgnktrvlliasgkggvgkssvttnlgialarqgkkvsivdadvw
gfsiprmlgieqpptvidsmivppeangvtcismgffaqedqaviwrgpmlhkaleqflt
dvywddpdylvvdlppgtg
>Protein2608 21
fdrTQECADQAISKafqhgrr
>Protein2609 40
lrkfisdrgkirarrVTGVSVQEQRliaqavknaremall
>Protein2600 249
mgievtfvedaadleawkaavkpntkAFYAETIGNPRndildisavadvahaagvplivd
ntvaspflcrplehgadivvhsatkFIGGHGTSIGGVIVDGGSFDFGDAERfpgfndpde
syggltfwpslghgsfilkarlqwlrdtgaaispfnaflllqgletlslrmerhvenakA
VVEFLDGHDQVESVNYAGLASSPWAAQAAKyvpagagsvpsfvikggrdagerfanalel
heqlanlgd
>Protein2601 96
tslactsfttvrSNTYLLGATMPLGAGELKgsymwgnstndgldgsqialgyvynlskrt
alyttysyinndgttysyinndgkAATSEDSPFTKe
>Protein2605 39
gpcgkqllpprwaldarGPPGPGDPRavrghsrrrghpr
>Protein10224 44
mgkkifdnanqpkefyevkkCHICAPIFFTEEIAYKIKkmlnek
>Protein10223 64
fkksgikYIDYKNPEFLLKfvneqgkllprrlsgnslkyqrkvaqavkrsrqlallpyvt
dllk
>Protein10220 370
sgvpitdaagtlvgiltnrdlrFETDNDQLISAVMTPIPLVTTPVGTTLDEARvlfarhk
ieklpvvddegrlcglitvkdlqkridhpqatkdsdgrlrvaaaigvgadalgrakllvd
agvdalivdtshghsfavidtvrglrsdwdgpivagniataeaaealigagadaikvgig
pgaicttrvvtgigapqitavwecsqvaqrhgvpviadggiqytgdvpkaigagastvml
ggylagvdespgeivfyqgerykeyrgmgsigamkarsfskdryfqahvteadklvpegi
earvpykgplsgvvgqlvgglqqamgytgcatldqlrsearfvrmtaaglreshphdvti
teqapnyrlr
>Protein4606 30
mhssadirEAFLQFFEAKghtrvassslip
>Protein4600 94
irvlgnsgqryarigdkivvtikdalpaggikkgtvakavivrttnklrrkdgsyirFDD
NAVVILNQSDEPRgtrifgpvarelrdkgymkii
>Protein2468 32
llelvelelrELLDSYNFPGDETPIVRgsalv
>Protein2467 341
ltlgtakgqdylssyinavaavgsyydgwdtklftartkrdyaaftvpvgaftfalaqhe
sadsvvfgtgtagsssvtngtpaggssagvttlsatyaagplvangqyaiykssqaanna
kdttrLSANYDLGMVKLGGGLVVTNHDNGGVASQGPKttdyligakipmgassfglsfas
rtqadilaasssytgtgyssssytgtgysleygyamskrTVFLPTVGKrggaiieargls
saasaanaaidhihdwvlgtngkwvtmgipsdgsygipegiivatvflkalsmvylslvt
mafihvFLQTLFNLKvegqpdshvicrsvqrdvvrdlpthv
>Protein3809 33
syksyrGMGSIGAMQQGSADRyfqeattgnpna
>Protein3806 35
dtlgvvgsipipevirNINSFTLGAQSSNPKvktk
>Protein3805 131
mkIGVLGATGPAGSGLAARlssvgyevwigsrskyramevvdgikdrwpdkVLNLHAGDN
EDAARadvvvvatpwdaaaatvmpladllagkvvismanalakvahefqplvpprGSVAA
SIQAAIPKslv
>Protein3800 12
QEGEQLVFAPRe
>Protein5951 32
katlekldgdlkaygltterIPAGEMLETGER
>Protein8356 571
tgvdlvelqirVASGEELPFTQDDVTVSGHAIECRinaedpaegaflpspgtltkldvas
gigvrwdggyetgdevsqyydnltgklcvwgrnrdracvwgrnrdraiarmirVQAAGTA
LSAADTEARgaaddraswaarakalgqaldaarsragaaalaevdgylgtlldlvevdag
weaafqaaagdslasvvmadptsarraletlsvdgaagavlalgasrgaptegpipgtsm
vgahvrakaapesaavdrllgallggtvcvdggwaeavdvalanqgrvvvtrdgdrfglt
gwrvgtstteatgaaleeaearaqeaqaaddlaatglniakatvreaegelrqaerards
aqatrrsarerierstrsiaeaegeavrldadvaelaerhradgdhrlelerrlpaleae
eadlaereralgevrarlderaaataalrrdlevraagveerrrlltnrrvsvrdrlern
raeaeaaaerrveldaraeaterlatfvakrlgvvesdlvgvrearraqvgvrearraqs
eqarFTTSLDLRgtagvnilyasngtdvleg
>Protein8357 43
nrdildftsyltslkSSNNTSVSTDSQVRiattlnanadvean
>Protein8350 80
vgkFLDSAGLEDLSKapyngnqyakqffrftypqatsasgrlvaipadigpgtlfyrkdi
ldkssvteadltkswesfie
>Protein3734 43
mgeghsnpkALESALDTLAAISGQRavktvakksiagfklrek
>Protein3736 166
daagtddtvvlnvandlntglyfnytlnadgdngdgdkiltdgvvenvtvndndtesnil
tlanfvehtgtvkltggadgqsytvastliakTIDGSAQLSDLRlsvgdttapiatitqd
iklgagddiltfenvddfdstdklsdvggtdivraafnkdstlslt
>Protein3731 66
mprslkkgpfiddhlqkkVDVQNEAGTKnviktwsrrsvvspamlghtfavhdgrkhipv
fvtesm
>Protein9407 66
gatrwrgirptvrGTAMNPVDHPHGGGEGRtsagrdpvspwgtptkgyktrnnkrtdkfi
vrrrnk
>Protein9406 126
msgiigkfilgipavvlitlacsllfalvflpnwlnkflpnkleakVKDESIEEKEGIFG
IIIEAYKatitfalkhrvlvlglftiiffltlfaagkflpfvmfpsgseedieikiwmpi
gstlqk
>Protein9401 124
mrllgeptiydeflrflarrgypvpaavlerdvtqpyrldedlvavfeavyaspsehwgv
yetceelvdiedlfqqwrfrhlqvvtrtighrqgtggssgvgflrkALDLTFFPELYAVR
alve
>Protein9400 286
mpelverGHIYIAQPPLYKvkagkeelylkdapaldafllriamkdasvytgganpttlt
gdtlnelarkhalaeaviarlrnfmddealraiadgvalnldtveeaeksasalqafllt
igshaevagefdartdkpilrisrrhhgnvkssvltqdfvhgsdyatlseaantfrgllg
dgakvmrgegerqkeekvndfriamkwllaeaerttsrqrykglgemnpaqlwettmdpa
vrrllrvqiddaieadrvftmlmgdeveprrifietnalragnidi
>Protein9408 195
tkNIPILTTLKswkyglnspfkaevyfintklytgltwgtknpimlrdpefrqvqvrafg
tytirvadpvklvkEVSGTSSSFDIENVEDQLRsllvseftdalaemnipvldvarnyke
lgakiqgfvneefgklgleitkfiienislpanlqkfldddtgaamirdvnkvnqikmgd
amlnasqnegsggmm
>Protein3671 85
diaaqhalgrgggqvsqqfalrqptgglvivqgdavalepgrhdgqqrarcfftqpqlgr
vvqrDMVGAHLPVAGRdkgpgvvsg
>Protein3903 31
tirppkegeryfallkVNHINYDSPENARnk
>Protein6976 60
gtdtvvingsaasgiasqaagvltitrEGTDTLENVEFIRftsgttpdgddlvavvagda
>Protein6978 18
DLAGNAMSEVGNTATVDK
>Protein9310 59
mldrEGAAGPADVAIIGSAGEVGDRigqlaeigvtdfaaveflrgddgaatrevltgll
>Protein7554 82
mgdevrITVIAAGFERWDDGGSPPAVQADQNAPAARPGSAPPAPAGPRerpqapgevpia
dvfgdddfldgdddfdvpsflr
>Protein7556 172
mveaestehtwdlvktagkTAPTEEVVAQGLEAAKsfikvlceaqaelaataakpvqefp
ifldyqddvfaaveaatasdlaaalqiagkaereeridaikdamkeslgaqfegrekels
aayrsvqkslirqriltdkvridgrgladiralsaevevlprvhgsaiferg
>Protein9313 29
GKAEIVEDANGRaatasscprcpirphpr
>Protein7553 32
arkvvieghtderggrEYNLALGQKraeavrr
>Protein9312 193
ydsgnyyyyqfddrtrwsavskVSALDQQIPFLTGDHDFKagfeidvlrwdrsvgytnni
yyadwnqqtydpstfqnyywveasgesdivaggehygaflqdvyqpidnltfryglrydr
simrnnfneavvdfgvfgprfyviwdpfgdgktkvaggygrfngignlgiaadlnqsngl
gtklflgepwnny
>Protein7559 69
sqvsasfdpdtlvwkTGTTPQDEGSANRtfglvgdtvaaspttevrhhkqtlswgrwqns
svnygdana
>Protein7558 49
mgtslrQVIEACGGVADGRavkavlpgvanavlaaehldvplthehfaa
>Protein5774 94
qysaracgrcarpesrepgrhsqpgadgrrgqedrgvavvsnerLLSVLIAPRisektar
iqadhnqyvfevatmatkqdvkaavetlfkvkve
>Protein1383 55
mkktlvaiaalavvgavsaqstvtlygkIDAAVANRtektagvktaagnvgaevn
>Protein1380 65
gpitvgagdisqkTYFVATYPQDIRglglfsvrynqpdskkpddsfaylksvrrvrrlsg
gawmd
>Protein1476 29
mglitdgqkFAVLSDILGDEDHLGDMDFK
>Protein8923 197
askfkesidvavnlgvdpkksdqvvrgattlpagtgktvrVAVFAQGANAEAAKaagadi
vgfddlaesiqggnmafdvviatpdamrvvgkLGTILGPRglmpnpkVGTVTADVATAVK
nakagqiryrvdkggiihagigqigftadaikqniealvsdlkkakpatskgvylqkitl
sstmgpglqidlatita
>Protein8922 218
srgverFEITVNDNSKLQTINSTNNALRevtivngttsnvvpdaytttvtnsgnltvngk
vgdddtlagvengsavgvhdttygftdvrLIDGSAMTGKlaftaqvttdslakyvnltdt
ansptadvastgnvnfnvmganfaysggtnndtisvlvdstvaasttltgqsdftlvidg
gagndvittniggsetaawlvdqkrnanititagegdd
>Protein8925 209
mrhidildrldfqefkvsvkasnvfltldayrllsaqieqplhlglteagvfrsgtvkSA
IALGGLLLDGIGDTIRislaaepedevkvgfdilkalairsnginfiacpscsrqefdvi
rvmnalearledvripmdvsvigckvngpgeakeadigvvgaspkslvyrngekshlipt
dklvdeieamvrqkvaaeeqkqakiiika
>Protein8927 18
GVHVVTVNEYLAKarrgv
>Protein8929 112
mdygkhvfeqkqqkkdakkkqhqvqikevkLRPGTEEADYQVKlrsivrFLEEGDKAKit
lrfrgremahqqlgmkqlqrietdlaeigvveqhpkmegkmmhmligpkkkr
>Protein7739 32
qptyrlvaadkesprdgrFLEILGVYNPRtnp
>Protein7736 67
mrcsvwrEAAENVAESLHRgtrvvvtgrlksrsyetgptevalvrdkgrreahGVVDLIN
FRgmiwn
>Protein350 29
kyqlegvpavvvngkYVVSGENQKvidvt
>Protein357 156
maaatglsyrdfitvalvvpeskVDWNDNWIYIHDPAVKtmriqnfgswsphlvkdgrnv
lgleytvfetdaawtapdeelieqgrrelvhlgliepgdveggyvvrqkkayptydetyk
anvdvtrptrptstcsgTLPVAGDAARpgvinedak
>Protein356 134
veaadaaldvqkaldavkkaaaaadtariaantaataatdadkaaddaadkAAAAADAVT
AANKaataaseaaakataavaaitaavtaadaaadtlvtatanarpsdikaivladqraw
kantaaalakatva
>Protein9179 151
magltyaqgkahdvvdsqvkntriaggynfgvgsvsllwnstknennigfsakqnvwglg
gtfnaapngkviaqyykLNDVTGSVAAANTGAKlfeigyehsfskrtmlkviyarinndd
aaaqnfasngvnnvaagvdpsgfqigvrhsf
>Protein9178 192
mnkaftkeldadkddddlgllplpaggknyitpagyarlrkEFMTLMDSERPKvveavhw
aakngdrsengdyiygkkrlreidkrirflskrleiaevvdpsihqgadqvffgatvrye
essslsafvqqrtvtimgideadnqqgqvswvspiarallrahvgdevnmvtpsgvyaiv
vlsvaypcktat
>Protein685 129
vasnptingrditfslnntildattatyyikalvnnveqatdtyqfevrNTTDMSIVEAN
TAFRttisyspaasslslgaysikggditfsrdtsvalsnsvapgttnvvfmqgtlktna
avtvedptv
>Protein175 20
mrALAANMVTGVAQGFTRql
>Protein176 171
giqgferrleslvegtfarvfrSGLNPVELGRkmvremddnrtvhvngrvivpnlyqlal
ssedhaqlaeisgslnrdladaarehardmgygfvgpiqvsmvtdeglrpglfsvaarfk
esdnllvgtlllptgdrvplgnyvisigrasdctivlgdpkvsrrhaeiqp
>Protein8724 64
VGASAGNFTASKkgadqladaklkaqfaasfpeaalknvkwypavpagiediegrvldri
kaan
>Protein8723 454
mafddladthlrvgalddagigpeddpylsdnysidpadqptsvaerpgsgagpsteatp
svppsagappaprpraqseaprpgvpagrsqgapgpgrrppgggvaappappqqgtdarr
pqgrqpaepsgdqqrprTRPPEANADGGRPSPMPRrrapepasgernlpqaimvglglva
vgvaafalgqipamilivvvlglagtemmgalhrggytpaglvglagivglvigayqags
aaypivlgltilagllwylfvspgdqpvqnlgatmlgmlyvgglgsfaslliglgsfasl
liglgrispdgkggawllfgavvaavtydtagyfigkLGLIPGAGGTQRltrlcgpgtaa
rivlgcdvvdgatacqlgmvqwavdpadlaleaeklaqriasqsapalqvakrcmaqvgk
laasgfeaeldgihtlvstteaqtrikaflaprg
>Protein8722 308
mtfkgaiycfkflhgtyikFYIKKMKTINEYCHFILCSEKLEDKlksppddlvderndsd
tersrntpnresriqisdkkskiprlehlhipinrglalhhfanhelmateifawallkf
qtisdksrldlfsslkeeqkhlklylermqelgiefgerplngifwkyiplmsnfekfsa
imsisfeganldyatiyqktfaqygdsksaeimeivfldelkhvkrglkvlqkredesis
ewdyykslldhpftprrakgyfyipdtrrkvgfsedfilklaeykdefsnrkkeiipeel
akwgiytg
>Protein8720 191
mkasfteaiieeiikpvlpkewlkntrYLVNPTGRfviggpqgdcgltgrkiivdtygga
cphgggafsgkdpskvdrsaayaaryvaknvvaaglakqcqvqvayaigvakpmnitvyt
egtgvisddklsaivadvfdlrpkGIIQMLDLLRPIYEKtaayghfgreepeftwertdk
tqalraaagln
>Protein4147 45
ddeklewaaawdittrvfaytnhtvlpealetwkVSLIEFLLPRh
>Protein4142 31
thvlalnaaiqaasageagrGFSVVAEEVQR
>Protein9096 213
mdypaewqgasnetlnrnavskILTLTSTYDHRiiqgaqsgdylrivhglllgdngfyde
ifeslripyepvrwvqdidtshdddinkvarvqelihayrvrghlmadtdpleykqrrhp
dlditrhgltlwdldrhfatggfggepflklrrilgvlrdsycrtigveymhiqdpdqrd
wiqskieiphekpnreeqlrilrrlnaaeafet
>Protein9097 149
mtsshgtdtsaqapesdgihrVSVLLYSDDVTTRdavraaagrrpardveivrwhecata
eavveamdaggydvvildgeasplgglglcrqlkneifecppilvltgrpqdgwlagwsl
adesvshpldpivvseavaalartrvavg
>Protein9093 501
mpwrapprgrtgtigrgddarprrrpapqrrtrdcsaywpaggrrhrgparktrspaphp
vptirtprrartrctrsgprrrrqgtrsqdrgswlprqvvvqltiarraipgdrtayarg
aplesggiryaagalaayektttqrgsrpvsttpvkVAVTGAAGQIGYSLLFRLASGALL
GPDTPIELRLLEITPALKtlegvvmelddcafptlagvqigddprtvfdgvnhallvgar
prgpgmergdlleanggifapqgnaigrsappgqrhrpvgqggrqgSWDLNSNASRvgvk
gnekltdeftavykaewevqgdmkgqkggadltgreryiglkhyqlgtvrlgyidsplkn
aedsvdvfndmvnldmanfltaqtrlansinyvspkfldvfganitiqpgesnpnsvnnf
agsgtpspaptpipfavtgnpndsvagedhladgissafsyeddslylsfmkttacicpl
qwtkasqlnTADDINGLKtfy
>Protein9091 67
dpavkfllsraiqackkagkYVGICGQGPSDHPDLAKwlmdegidsvslnpdsvlqtwff
laenhgk
>Protein6010 33
marTEFYSEGTIPLQTLRadidygfaeadttyg
>Protein9677 47
mrskdaypefkKLTLIYEKCWFGENELSETGYNTINSDFVNFLQNIK
>Protein9674 198
llrVAEDADLLVVGSRghgalagvilgsvsnqlanhadcpltvlpaprdgsshdpdgpiv
vgvdgssnataalhwaadravrlgrrlrvvmawrgevagwlagtdvldewpadddfkaqa
rdmltevvdearlpdslevdlvlgegapatvireacggasmlvlgargrggfmglllgsv
tahllnhlegpttvvpss
>Protein9679 194
miekkdnwlkdyidsssqtfkielvykkgekptekdikalfnkenldtlsfnvithegrl
knhkqeeiikrfcdfrkthlirrfkrlagleqekidrnselirfinekwnqkvvtikskq
dfenqlknakFKYFEWLASIPVYRMTLEEAKKCQDAINEAKIKfaeftalskqdakltaf
mideltelknkwdk
>Protein7940 90
qdgfrdtllfqqadfgvvgvggaqftitldadldrknggsgtvesfeagkstgfttftnf
enirTVSGDGTYAGQGRdtldvvelskvtg
>Protein10263 163
mlfvwrgsvlprilpqiaivtvlavlvtlfhgklfhlkvpltfvpftligvalavflgfr
nnasydrywegrKLWGMILSESRTLARqfltladktevtqqrhfvltlvaiayslrhqlr
ctdakhdlqrllppdvaqslpsarfapnllvlhlakllqqqrq
>Protein2665 117
mnhlalqrVAGAASVAGAPVLPEVVALAEPFGRanttqmslrYFIDGAVNSGNDTRitvw
stgnhsgthtvniydnaqnrqsvsfplaetelswfdpeviagrpaafvdgfiewnps
>Protein4624 30
trealtkfqkDNNLPVGNLNVETMRalgve
>Protein4620 130
myffrGDVPMEEFIATQSKvvglglrvlgsrifpelpfeeafflpfarqfrealsmplvl
lgginrrdtienaldegfemtamarallrqpdlpnlmrdepkhhnglcvhcnkclptiys
gtrcvlvnpg
>Protein4629 71
DWQVGQTGKivapqlyvacgisgaiqhlagmkdskvivainkdpeapifsvadygleadl
fvavpelvaal
>Protein2481 30
GLVPMVVEQSARgerafdifsrllkervif
>Protein546 31
datvvlsrDIASLGIYPAVDPLDSTSRqldp
>Protein542 100
ersqwngveladkTLGVIGLGRigtlvaqramafgmrlvaydpflsverarqlnvelldl
dellqqadfvtlhlaktpetigmldakrlaaarpglrivn
>Protein3820 21
artvelfkiprNVLTICLGKs
>Protein3823 135
tarikcpftrLGVAPELASSFTFPALIGRqnaswallssewldaeecqrmglvfrvcdpd
ellavtmeharvlatkpisslveskrtilagmapqiaaarqredeafqrllgtpenleam
tafaekrepdftglg
>Protein9849 38
mhealislagyykrqravriqrarLVATSPNVGRyqqv
>Protein3288 79
itvkgpkgelaltvpapitveqgdgalevkrpnderdsrslhgltrTLINNMVLGVTEGY
EKkleivgtgyrvaakgsn
>Protein3287 38
mvkAGDMPFDVVIAAPDAMRvvgtlgqilgprglmpnp
>Protein9841 129
mrpnattatpapvaavvekvagnpqagaaggeitgrgakassgrpaltdaavvvaggrgv
gsaagfgvieqladalggaagatrAITDLDWASHDVQVGQTGKtvapnlyvaagvsgaiq
hragmqssk
>Protein3283 45
mfgnpcekYVPNPVLVNALDTIFTLHADHEQNASTSTVRlagssg
>Protein9842 104
SIEMDDSQGAPRrgprgangadkkggssvrkrgftrrkvcrfcadktlvidykdpqllky
fvtdrgkivprrisgncakhqrkvalsvrrsrmiallpytvtga
>Protein4081 73
mqqkltgpnrfvqvffqrdafqndgfhfgikeaqgiasaflgpvhgqvgllhqvihrgrt
aakQGGADAGRaa
>Protein5974 28
mghvdhgkTTLTAAITTVLAKklpsdvn
>Protein5970 29
ALSPATTLTVKGIKDSFGTVADGSTRVFP
>Protein5973 57
mpnrDESGTSLVGSLGAGLRYAVNPNVFLQTDARyllsnsdtdksilylalgagfyl
>Protein3756 38
npldiktqtigkhvvvrlagrLDITQSDEVESHLAKdv
>Protein1733 144
ahfrpeflnrIDDVIVFHELSKaeviqivdlmtarVAEQLAGLGMGLEITDAAKQHLADT
GYDPTLGARplrraiqrqvedplsekllhkefsagqiivvdvepdpenadqqitsfrave
gfvppdspaeivagdvagdapdgv
>Protein5236 72
pqggtrvnkSELIEVAAKeaaiskaaaekalssmigavvkavakGDTVTLVGFGTFKsak
raartgvnpktg
>Protein5234 126
ssrsrcpcatgaqeekvpfdvgdrVVYPHHGAALIVRketrdfkgeeteylvlevkrdet
vltlsvpaanaddvgmrppisrdevedlfellakrdvrepanwsrrfknhqeklksgdvy
qvaevv
>Protein5891 39
laspitsrdnlrQGAADILVLAKslpklnldgvaggdid
>Protein5286 276
miapkapghtvrsefvrGGGVPDLIAVHQNASGTAKeiclsyasaigggrsgiiettfrd
ecetdlfgeqavlcggavelvkmgfetlteagypaemayfeclhelklivdlmyeggian
mnysisnnaeygeyvtgpkvineesraamrqalkniqtgeyakrfilegmtnypemtakm
tnypemtakrrAGPIDVVLTHQDSRnatdtdstkvtllggnydfgvakafltfdvekgtg
ttdlrhmivgatvpigagslmvsfiqrqdqavdnkd
>Protein1678 106
kctlfytaptairslikASEGDASVHPDRsdlstlrvlgsvgepinpeawmwyykhvgge
rcpivdtfwqtetgghmmtplpgatplvpgsctlplpgimaaivde
>Protein1670 71
aiaaynraididaaniralerLEVLYMSAQRwqdlfntyermssiantdedtaacfqrma
klaaealgres
>Protein9467 258
mdplrfgplddarsrwiaegvvsgvsgygnsvgiptvggevvfdetyaenplvnvfclgi
lpterlvlakASGEGNLAVLLGNSTGRdgiggvsvlasaefaegdeekrpsvqvgdpfee
krlieatlalldaglvvgiqdlggagltcatsetasnagmgmdvdvsaipqrepnmsave
vltsesqevevltsesqermlaivephrlddvlaitdawevqasaigvvtdggvlrVEAM
LDAPLEVVTRvqadvdny
>Protein9466 175
veelaatvednggayfvpafsglfapywksdargalvgltryvnrghiarAVLEATAYQT
REVLEAMEADSGVKlaelkvdggmtmnetlmqfqadqlgvdvvrpvvaettalgaayaag
iavgywegeqdvidnwaeakrwtpnvdeaerdrlfrnwkkavtrtfdwvdedvke
>Protein5759 43
cinkFYILDLQPENSLIRysvaqghhtfvvswrnpdnsladkt
>Protein5022 127
ninkdirtrigdiednrILSYLPLAHAFERawveasslvdgkthvffaesldtfvkdlnr
arptsfisvprlwlkfqqgvftkmppkklnrLLSIPILSGIVKrkvlknlgldqallags
gsapipa
>Protein1454 65
mltkgvpydvkreigilrqrNGTATTGVGAGQPRletdiqfadailhlsgttnghlathg
fekdr
>Protein1453 252
mtrDQSEAEVAPEEKLGMrslisllfltgerrpnrsprfmgrsggaplsnestpsspvvi
ssrgsrmptinqlvrkgrqkvatkskspalmgcpqkrgvctrvytttpkkpnsarppprs
ptrrsvrspvfvspttwrspptsvvrattskstprcsfvvvasrtclafgttsfaGVELF
NIEVRdnskLQTINSTNNTLRevyiengatsstssayvttttdagdltvngtnfgtsvai
stvdaalrgtea
>Protein9822 379
marirarVAPVAAPAKEERrrkggsrndggakapakqaqakQSQTSAPAEQSDTAAGQTG
GGSGSGRsdsgrsggqrrqrpagrdrdtvtaddgptpdpmtadevastveeflgglmsaa
gqtvttsseidgdrvdvtvagddlgvmvghrgatadavlelskavmlkvakggtevrLGV
DVAGYKglrrealegfggdlarqvaesgdwparwpspamrwcwsrwvrstarAGTGPIAE
LITAYSDHADTLSAAARdevmqlyvradvlrltnfrasqaakagnpgpegsvgkavgavl
nqeisrrrrlepgdhrgrarhdgprwtgglrlhlppphhrrthrrhpracvpsvDFFSWL
MMVYRiscfscslsgvlet
>Protein5415 344
glraatiatgsvvvtlldapgnpdfvgevraglrAADAALFVVSAADGADAASRalwhec
avvgmpravaitaldardadftatladcqahfgagiqplgvpvagdagavtsiadlllge
ihdysagertvrpagpehaevfdtfrpsliegiieesedgtlmdrylegedldfatlekd
lltaiahgtfhpvlplsaetgagvgvlmhlieaafphpalhplptvtpvaggtavqltad
pdgplvaevvhtesdayvghrslvrvfsgtlrgdrpvhvsghlerlgvptgeghaphddd
vrpgalaaplddellpkteaiageivvvtklgsaqttdtlsspd
>Protein5412 33
saqkigrVFDLDSTFGTSANSLVRvdsgvkidl
>Protein5145 31
krlieiysstaktvgalekLELPSGVDIQVK
>Protein2824 141
mrrfasdkpdlrIPLELIDVADVLKdagfkvfagpandpkgrvvalcvpkgseisrgkid
eytkfvgiygakglayikvndiskvnngvdkesglqspiiknisdemliiknisdemlqt
ivdrCVYVAIGQKeskirriv
>Protein9282 172
hisdlswsqrikhpseiykkgdevearVLNIDRENERfslgikqlrddpwlsvqsryflg
qvvkghvvsrtdfgvfveieegveglvhlselalssgdwqeqypdgketmveiiridghd
rrislsergatdrSAGEGSPDDYMSRqsgatarlgdimgdlskklgggptrr
>Protein9287 26
mvghkLGEFSLTRtfkghtagkkakk
>Protein9284 132
mkEVGVDVIFIGSCTNARiedlraaaavvrgrtiasnlrtyvvpgshavkaqaeaeglda
vfsdagfdwrepgcsmclgmnpdtlapgersastsnrnfegrqgrggrthlvspevaaat
aiaghfaepadl
>Protein7537 399
mdqtnplseithkrrISALGPGGLTReragfevrdvhvthygrvcpietpegpniglins
lalyarlneygfietpyrrvvdgkatmqidylsaieegkyviaqanagldkngvltdelv
sareagesifvdaarvqymdvspgqivsvaaslvpflehddanralmganmqrqavpvlr
pekafvgtgiervsaidsgtvvtatrggvvdyvdatrivvrvndaeaqagevgvdiynli
kyqrsnqntnihqraivkkgdklakgdviadgastdlgelalgqnmligfmpwngynfed
siliservvaddrytsihieelvvmardtklgaeeirdtklgaeeitrWVMECLFTIYEG
Rtivfipeirmnrswqgqvavrlymqkkewrrdisgcqe
>Protein7532 46
maaavaatldevvkNATQLTAVSTAAVQVAKakfeaaeeaynanqn
>Protein7531 53
mgngkgnpefyvaeiqpgkIVFEILGVPEELAReafrlaaaklplrttfvarm
>Protein8242 48
mtflrEINSADFGKlltrGIEDNVSRnevskiipgmikmgdifaankn
>Protein6228 81
rlrrWWWWPDPRdvrpgrprrrpgrlapgagrepgrvlragrgrtpgsvgvggralprts
pwhlhqsgphqgrqsalrraa
>Protein6221 14
sadpdrVLHELSVK
>Protein6227 108
ptdreetqwyfqrYAAHLPAAGEIVLFDRswynragvehvmgfctddeyeeflrscpdfe
rmllragiilvkywfsvsdeeqekrfqgridniekrwklspmdlesra
>Protein8247 32
kkgvfrrkTSDFGLQLRekqkarriygvlerq
>Protein7280 243
plyrlgqqkkIAQAYQDEVRianrnaedaydrfkqnpsklnmlvskyqdlnadlreaaah
ysninagtfgqrisstvgffgtgtsdisnmvsqlvvqkrevadlediqrdmkrvakqlqa
eakrqagaaqttnsaaanqqgaglcrcqptrcgfcattyAAADAAAAALNTATLAKnsai
saeallsasqsavltklnaivkakikaegfaniaaaaaasaaddaktakedadaaltaan
tak
>Protein7282 33
kenfrvkerVNSILYAVNAEGRgaqlllsrtcp
>Protein373 40
dttenavaqdkVSPTAPGITGAVVSSKtvtvqfaeqmdea
>Protein154 30
midyinstrFDHILTVEDPIEFVHQSKkcl
>Protein152 43
ptrlrASITPGTVLILLAGRfrgrrvvflkqlesglllvtgph
>Protein2836 48
vkesiegasgvadgestgvvvvrEFGGTLGGVNVKecknlypddpnip
>Protein8701 112
mtivilfhksgfrFFKYFYCHMIIPFWKSAFPKLLSYNRFIEIMPRclqalssffhqvkg
edtgiciidstklvvchnlrikrhrvfkglagrgksstgwfygfkvhivinn
>Protein8707 46
makAIVEAATNYQDPDTVVRvsrglgdamrgldsasqemsfsergw
>Protein4165 66
ptllsaesklgltpqvgvsialndrwfvdlayyktfvktrntlstgqhidikLNPDVFAI
GVGYRf
>Protein3302 34
itavtnqlvnsykrLVPGFEAPCWISWARnnrsa
>Protein9070 170
meisksdnssaaaglatsqalvnspatqelrgaevlvkalqaegvkyvwgypggavlhiy
dafykqdsilhvlvrHEQAAVHAADGYARatgevgvalvtsgpgvtnavtgiataymdsi
pmviisgqvpthaigldafqecdavgitrpivkhnflvkdardlaetmkk
>Protein9073 96
mfavqaagrevttvegcgtlaelgpvqqafadchglqcgfctpgfvttitaylrENPTPT
EAEAReaisgnlcrctgyqnivksvlraadligeqs
>Protein9075 172
mlglgwnprstdgaqfdldascllltadgrvrserdfifynntrsdcgsvvhlgdnrTGE
GDGDDEQLRvtlsslppeiarivfiasidqaqergqnfgmvsdayirffdadapnddsrg
arydlaedsatetalifgelylyngewkfravgqgntsglvgvladfglaga
>Protein9076 34
mgfrVGDNAPMALVELVDRpvveekltegvvase
>Protein9077 98
mqqirNIAIIAHVDHGKttlvdkilhhcqlfskehselildnndlerergititsknvsv
iykdykINIIDTPGHADFGGEVERvlnmadgalvlvda
>Protein9078 49
mtlknnpeqaisyyldaleklpndtvikRKIAHTYYILRDWKnaykyys
>Protein5567 16
rtfgkHPTTPWGVQTK
>Protein1026 24
mdfkvagtrEFVTAIQLDTKarrh
>Protein6037 31
mdeegksvrEELLAQLQEGQTVKgtiknltd
>Protein1023 190
mssqinglnqaarnandgislaqtaegalgavsdnlqrirELAVQSANASNSASDRaaln
neatqlineiqrvatttsfngvnlldgtftsqtfqvgansgqtisvdkiasaksdalgvg
astsyastqngaavngkglstgdlaingvnvgatssdgvsafggrtsalavanainaant
gvtatvnttt
>Protein1022 29
mkindnggsnltvkVNVDVGSRstsvlsq
>Protein6033 18
mekvkkEGVITVEEAKgt
>Protein6032 26
mqhwinigkqadesklpkIYQVNWFR
>Protein9614 202
marytgpktkisrkfgqaiygddksfekrkyppgqhgpnkrrgakkseyavqlaekqkak
ytygilerqfsnlfkkahsskgvtgevllqlcesrldnvvyrlgigksrngarqlvshrh
itvngelvnvpsyllkpgdvvavrekskSLQIINESLEQSRsnydwltwnsetksgefks
ipervqipevikeqlivelysk
>Protein9616 127
msgehparyvpgvhsaqilpscwvfisepadspvvldlfdslqggadiqcirdakvtgag
litrsasswtievfgavravidgvhgpedlqdgqvtepdvvtvrLATGGHPRaavipaia
givpaea
>Protein9617 172
mhvekTLTDEASGRPVATAEMVAFLRgdggfskngggdepvpaapatpdaapevtiempt
radaavlyrlsgdinplhidpavaakagfprpilhglatygnacrgilakfcghdasrmk
sirarLTSPVYPGETLVLDCWRLGSEEIAFRasvkergvqvlangravlgar
>Protein8889 207
mtqvwdadsqiqpvtvvkvdpcrivavrsadgadgyeavqvtfgsrsankLTLAEAGHFE
SAGVDPGVRlvelrmgdassyevgqqldasifeagdrvdvagvskgkgfagamkrhnfag
qpashgahkvhrKPGAVGACATPGRvfkgtrlpgrmggekvttlnlevvradpeagvvlv
kgsvpgpkgsyivirdaikagvggges
>Protein8881 104
mvlakpksitphtkfkaeiyvltkeeggrHTPFFNGYRPQFYFRttdvtgivtltpgvem
vmpgdnvtvtgelispiamdqglrfavreggktvgsgvvteila
>Protein2136 34
vqygipewflnrqknyvdgkSVQLFANNVDMAIR
>Protein2139 32
fcfvrpvplrsvrrFLMGWLLQHVFQVVMDLR
>Protein520 66
mhidwaykfskkfkLTPSIDIFNLFNSRtatgvfqqgtdaggnlitnwgqannwqigrry
rfgvkf
>Protein521 33
lvlslrangslkrVPGVPGGTLDVKyvpkglln
>Protein9826 653
[truncated: 55,981 more chars]
